# Supplementary material for: Deep Visual Proteomics defines single-cell identity and heterogeneity
Source: Nat Biotechnol. 2022 May 19;40(8):1231–40. doi: 10.1038/s41587-022-01302-5 (PMC9371970; doi:10.1038/s41587-022-01302-5)
Supplement: Supplementary file 5 — Benchmark accuracy of segmentation approach using the F1 metric and comparison of results to three additional methods [file 41587_2022_1302_MOESM5_ESM.xlsx]

## Sheet: Mean + SEM on all samples T
sample	metric		method				test set size
			M1	M2	M3	OUR	#images	#objects
U2OS cyto	F1@0.7	mean	0.066743	0.599367	0.720472	0.733604	10	997
		± SEM	0.007486	0.026238	0.015209	0.021828
	IoU@0.7	mean	0.034664	0.432382	0.565028	0.583394
		± SEM	0.004040	0.026520	0.018250	0.026509
	mAP	mean	0.026810	0.349144	0.417735	0.434622
		± SEM	0.009125	0.094640	0.097226	0.104895
	meanIoU	mean	0.018484	0.240697	0.319744	0.315662
		± SEM	0.006437	0.072716	0.082169	0.085103
Melanoma nuc	F1@0.7	mean	0.112557	0.438575	0.180077	0.549770	10	5882
		± SEM	0.015123	0.008650	0.013519	0.010685
	IoU@0.7	mean	0.060258	0.282049	0.107141	0.382389
		± SEM	0.015707	0.012909	0.059812	0.044322
	mAP	mean	0.047165	0.225876	0.156594	0.381984
		± SEM	0.050403	0.032949	0.043538	0.027743
	meanIoU	mean	0.035532	0.156893	0.068621	0.223287
		± SEM	0.023119	0.023012	0.086344	0.055032
Melanoma cyto	F1@0.7	mean	0.005786	0.054907	0.485938	0.553646	10	4955
		± SEM	0.002088	0.008343	0.035394	0.062537
	IoU@0.7	mean	0.002911	0.028400	0.326833	0.400635
		± SEM	0.001057	0.004443	0.028051	0.045988
	mAP	mean	0.003088	0.021317	0.309237	0.428972
		± SEM	0.002030	0.008634	0.083002	0.106608
	meanIoU	mean	0.002049	0.015906	0.181718	0.236514
		± SEM	0.001347	0.006455	0.050874	0.062484
Salivary gland nuc	F1@0.7	mean	0.079737	0.648803	0.033788	0.768429	20	1524
		± SEM	0.013796	0.042985	0.014450	0.031667
	IoU@0.7	mean	0.042031	0.493666	0.017732	0.633942
		± SEM	0.007431	0.044935	0.007854	0.041055
	mAP	mean	0.027864	0.436423	0.015126	0.463728
		± SEM	0.009497	0.102803	0.009662	0.103147
	meanIoU	mean	0.023528	0.283603	0.008500	0.364920
		± SEM	0.008243	0.074220	0.005959	0.090556
Salivary gland cyto	F1@0.7	mean	0.071388	0.079318	0.317419	0.505058	20	1082
		± SEM	0.015085	0.016701	0.058796	0.058745
	IoU@0.7	mean	0.037630	0.042050	0.202660	0.355347
		± SEM	0.008283	0.009121	0.042490	0.047229
	mAP	mean	0.026870	0.048815	0.327197	0.297869
		± SEM	0.012463	0.025304	0.091064	0.076745
	meanIoU	mean	0.020046	0.024938	0.126798	0.211501
		± SEM	0.009150	0.013108	0.041971	0.059739
Melanoma (pink) nuc	F1@0.7	mean	0.068165	0.299881	0.036385	0.507949	20	1363
		± SEM	0.018315	0.059910	0.023847	0.039196
	IoU@0.7	mean	0.036199	0.190597	0.020100	0.349714
		± SEM	0.010154	0.042757	0.013618	0.037323
	mAP	mean	0.030446	0.242304	0.021938	0.280219
		± SEM	0.012860	0.077165	0.018300	0.075945
	meanIoU	mean	0.021408	0.110161	0.010957	0.198291
		± SEM	0.009481	0.041519	0.010428	0.058159
Melanoma (pink) cyto	F1@0.7	mean	0.026140	0.086478	0.265890	0.283938	20	1733
		± SEM	0.006996	0.021283	0.042877	0.022916
	IoU@0.7	mean	0.013365	0.046455	0.160253	0.167396
		± SEM	0.003628	0.011952	0.029563	0.015284
	mAP	mean	0.012257	0.044870	0.230512	0.275346
		± SEM	0.006260	0.024373	0.074414	0.083669
	meanIoU	mean	0.007494	0.025796	0.090419	0.093232
		± SEM	0.003959	0.014690	0.033798	0.029844
Fallopian tube nuc	F1@0.7	mean	0.000645	0.312149	0.316002	0.472417	20	769
		± SEM	0.000912	0.050136	0.063061	0.068279
	IoU@0.7	mean	0.000325	0.195552	0.203493	0.334657
		± SEM	0.000459	0.037912	0.044698	0.060207
	mAP	mean	0.000426	0.250029	0.351829	0.395610
		± SEM	0.001160	0.078344	0.096186	0.100621
	meanIoU	mean	0.000130	0.108421	0.120505	0.192487
		± SEM	0.000356	0.042414	0.043004	0.064176
Fallopian tube cyto	F1@0.7	mean	0.001613	0.067128	0.456631	0.345538	20	1106
		± SEM	0.002281	0.020773	0.053018	0.047343
	IoU@0.7	mean	0.000820	0.035965	0.311021	0.218734
		± SEM	0.001159	0.012118	0.046912	0.036620
	mAP	mean	0.002676	0.038586	0.299641	0.238791
		± SEM	0.004895	0.022201	0.097834	0.083396
	meanIoU	mean	0.000466	0.023770	0.166417	0.119720
		± SEM	0.000810	0.014570	0.061634	0.046851

## Sheet: Mean + SEM on all samples
sample		U2OS cyto								Melanoma nuc								Melanoma cyto								Salivary gland nuc								Salivary gland cyto								Melanoma (pink) nuc
metric		F1@0.7		IoU@0.7		mAP		meanIoU		F1@0.7		IoU@0.7		mAP		meanIoU		F1@0.7		IoU@0.7		mAP		meanIoU		F1@0.7		IoU@0.7		mAP		meanIoU		F1@0.7		IoU@0.7		mAP		meanIoU		F1@0.7		IoU@0.7		mAP		meanIoU
		mean	± SEM	mean	± SEM	mean	± SEM	mean	± SEM	mean	± SEM	mean	± SEM	mean	± SEM	mean	± SEM	mean	± SEM	mean	± SEM	mean	± SEM	mean	± SEM	mean	± SEM	mean	± SEM	mean	± SEM	mean	± SEM	mean	± SEM	mean	± SEM	mean	± SEM	mean	± SEM	mean	± SEM	mean	± SEM	mean	± SEM	mean	± SEM
method	M1	0.066743	0.007486	0.034664	0.004040	0.026810	0.009125	0.018484	0.006437	0.112557	0.015123	0.060258	0.015707	0.047165	0.050403	0.035532	0.023119	0.005786	0.002088	0.002911	0.001057	0.003088	0.002030	0.002049	0.001347	0.079737	0.013796	0.042031	0.007431	0.027864	0.009497	0.023528	0.008243	0.071388	0.015085	0.037630	0.008283	0.026870	0.012463	0.020046	0.009150	0.068165	0.018315	0.036199	0.010154	0.030446	0.012860	0.021408	0.009481
	M2	0.599367	0.026238	0.432382	0.026520	0.349144	0.094640	0.240697	0.072716	0.438575	0.008650	0.282049	0.012909	0.225876	0.032949	0.156893	0.023012	0.054907	0.008343	0.028400	0.004443	0.021317	0.008634	0.015906	0.006455	0.648803	0.042985	0.493666	0.044935	0.436423	0.102803	0.283603	0.074220	0.079318	0.016701	0.042050	0.009121	0.048815	0.025304	0.024938	0.013108	0.299881	0.059910	0.190597	0.042757	0.242304	0.077165	0.110161	0.041519
	M3	0.720472	0.015209	0.565028	0.018250	0.417735	0.097226	0.319744	0.082169	0.180077	0.013519	0.107141	0.059812	0.156594	0.043538	0.068621	0.086344	0.485938	0.035394	0.326833	0.028051	0.309237	0.083002	0.181718	0.050874	0.033788	0.014450	0.017732	0.007854	0.015126	0.009662	0.008500	0.005959	0.317419	0.058796	0.202660	0.042490	0.327197	0.091064	0.126798	0.041971	0.036385	0.023847	0.020100	0.013618	0.021938	0.018300	0.010957	0.010428
	OUR	0.733604	0.021828	0.583394	0.026509	0.434622	0.104895	0.315662	0.085103	0.549770	0.010685	0.382389	0.044322	0.381984	0.027743	0.223287	0.055032	0.553646	0.062537	0.400635	0.045988	0.428972	0.106608	0.236514	0.062484	0.768429	0.031667	0.633942	0.041055	0.463728	0.103147	0.364920	0.090556	0.505058	0.058745	0.355347	0.047229	0.297869	0.076745	0.211501	0.059739	0.507949	0.039196	0.349714	0.037323	0.280219	0.075945	0.198291	0.058159
test set size	#images	10								10								10								20								20								20
	#objects	997								5882								4955								1524								1082								1363
[truncated: 24 more columns]
