# Supplementary material for: Deep Visual Proteomics defines single-cell identity and heterogeneity
Source: Nat Biotechnol. 2022 May 19;40(8):1231–40. doi: 10.1038/s41587-022-01302-5 (PMC9371970; doi:10.1038/s41587-022-01302-5)
Supplement: Supplementary file 6 — Pathway enrichment analysis for proteins significantly higher in ciliated cells compared to secretory fallopian tube epithelial cells based on a Fisher’s exact test with a Benjamini–Hochberg FDR < 0.05 [file 41587_2022_1302_MOESM6_ESM.csv]

geneSet	description	link	size	overlap	expect	enrichmentRatio	pValue	FDR	overlapId	userId
GO:0044782	cilium organization	http://amigo.geneontology.org/amigo/term/GO:0044782	409	16	1.448091695	11.04902408	5.42E-13	1.20E-09	1069;6674;7802;11020;27019;27077;51098;51364;56683;64446;79583;83657;92104;150737;221421;339829	DNALI1;ZMYND10;CETN2;CFAP298;SPAG1;TTC30A;TTC30B;DYNLRB2;IFT27;DNAI2;RSPH9;TMEM231;CCDC39;DNAI1;B9D1;IFT52
GO:0060271	cilium assembly	http://amigo.geneontology.org/amigo/term/GO:0060271	393	15	1.391442631	10.78017855	4.62E-12	7.28E-09	1069;6674;7802;11020;27019;27077;51098;51364;56683;64446;79583;83657;150737;221421;339829	DNALI1;ZMYND10;CETN2;CFAP298;SPAG1;TTC30B;DYNLRB2;IFT27;DNAI2;RSPH9;TMEM231;CCDC39;DNAI1;B9D1;IFT52
GO:0007018	microtubule-based movement	http://amigo.geneontology.org/amigo/term/GO:0007018	271	14	0.959493519	14.59103133	4.48E-13	1.20E-09	4130;4131;7345;11020;27019;51098;56683;64446;83657;83853;92104;150737;221421;339829	UCHL1;MAP1B;CFAP298;MAP1A;TTC30A;TTC30B;DYNLRB2;ROPN1L;IFT27;DNAI2;RSPH9;CCDC39;DNAI1;IFT52
GO:0001578	microtubule bundle formation	http://amigo.geneontology.org/amigo/term/GO:0001578	89	10	0.315110418	31.73490764	5.70E-13	1.20E-09	4131;6674;7802;11076;27019;51364;51673;64446;221421;339829	DNALI1;ZMYND10;TPPP;MAP1B;SPAG1;TPPP3;DNAI2;RSPH9;CCDC39;DNAI1
GO:0010970	transport along microtubule	http://amigo.geneontology.org/amigo/term/GO:0010970	151	8	0.53462554	14.96374453	5.66E-08	4.46E-05	4130;4131;7345;11020;51098;83657;92104;150737	UCHL1;MAP1B;MAP1A;TTC30A;TTC30B;DYNLRB2;IFT27;IFT52
GO:0099111	microtubule-based transport	http://amigo.geneontology.org/amigo/term/GO:0099111	151	8	0.53462554	14.96374453	5.66E-08	4.46E-05	4130;4131;7345;11020;51098;83657;92104;150737	UCHL1;MAP1B;MAP1A;TTC30A;TTC30B;DYNLRB2;IFT27;IFT52
GO:0030705	cytoskeleton-dependent intracellular transport	http://amigo.geneontology.org/amigo/term/GO:0030705	170	8	0.601896303	13.29132602	1.42E-07	8.93E-05	4130;4131;7345;11020;51098;83657;92104;150737	UCHL1;MAP1B;MAP1A;TTC30A;TTC30B;DYNLRB2;IFT27;IFT52
GO:0035082	axoneme assembly	http://amigo.geneontology.org/amigo/term/GO:0035082	61	7	0.215974556	32.41122534	1.82E-09	1.91E-06	6674;7802;27019;51364;64446;221421;339829	DNALI1;ZMYND10;SPAG1;DNAI2;RSPH9;CCDC39;DNAI1
GO:0070286	axonemal dynein complex assembly	http://amigo.geneontology.org/amigo/term/GO:0070286	31	6	0.109757561	54.66593767	1.04E-09	1.32E-06	6674;7802;27019;51364;64446;339829	DNALI1;ZMYND10;SPAG1;DNAI2;CCDC39;DNAI1
GO:0003341	cilium movement	http://amigo.geneontology.org/amigo/term/GO:0003341	62	6	0.219515122	27.33296884	8.00E-08	5.61E-05	27019;56683;64446;83853;221421;339829	CFAP298;ROPN1L;DNAI2;RSPH9;CCDC39;DNAI1
GO:0042073	intraciliary transport	http://amigo.geneontology.org/amigo/term/GO:0042073	52	5	0.184109458	27.1577575	1.07E-06	0.000613837	11020;51098;83657;92104;150737	TTC30A;TTC30B;DYNLRB2;IFT27;IFT52
GO:0035735	intraciliary transport involved in cilium assembly	http://amigo.geneontology.org/amigo/term/GO:0035735	40	4	0.14162266	28.2440678	1.18E-05	0.006188018	11020;51098;83657;150737	TTC30B;DYNLRB2;IFT27;IFT52
GO:0036159	inner dynein arm assembly	http://amigo.geneontology.org/amigo/term/GO:0036159	14	3	0.049567931	60.52300242	1.49E-05	0.007240301	7802;51364;339829	DNALI1;ZMYND10;CCDC39
GO:0036158	outer dynein arm assembly	http://amigo.geneontology.org/amigo/term/GO:0036158	17	3	0.06018963	49.84247258	2.77E-05	0.012465099	27019;51364;64446	ZMYND10;DNAI2;DNAI1
GO:0044458	motile cilium assembly	http://amigo.geneontology.org/amigo/term/GO:0044458	24	3	0.084973596	35.30508475	8.09E-05	0.034023325	51364;221421;339829	ZMYND10;RSPH9;CCDC39
