# Supplementary material for: Deep Visual Proteomics defines single-cell identity and heterogeneity
Source: Nat Biotechnol. 2022 May 19;40(8):1231–40. doi: 10.1038/s41587-022-01302-5 (PMC9371970; doi:10.1038/s41587-022-01302-5)
Supplement: Supplementary file 7 — Pathway enrichment analysis results for proteins differentially regulated across nucleus classes based on a Fisher’s exact test with a Benjamini–Hochberg FDR < 0.05 [file 41587_2022_1302_MOESM7_ESM.xlsx]

## Sheet: Fishers excat test
Category column	Category value	Benj. Hoch. FDR	Enrichment factor	P value	Total size	Selection size	Category size	Intersection size
Human Protein Atlas	Cancer-related genes, FDA approved drug targets (HPA)	0.039032	7.0932	0.002788	3653	515	3	3
Reactome pathway	Switching of origins to a post-replicative state	0.0010396	7.0932	7.6566e-06	3653	515	6	6
Reactome pathway	Activated PKN1 stimulates transcription of AR (androgen receptor) regulated genes KLK2 and KLK3	5.6693e-05	5.911	1.4082e-07	3653	515	12	10
Reactome pathway	DNA methylation	5.6693e-05	5.5732	9.2803e-08	3653	515	14	11
Reactome pathway	RNA Polymerase I Promoter Opening	5.6693e-05	5.3199	5.538e-08	3653	515	16	12
Reactome pathway	Packaging Of Telomere Ends	0.00038721	5.0666	1.5843e-06	3653	515	14	10
Reactome pathway	SIRT1 negatively regulates rRNA expression	0.00074146	4.7288	4.0933e-06	3653	515	15	10
Reactome pathway	Assembly of the pre-replicative complex	0.021596	4.1377	0.00039951	3653	515	12	7
Reactome pathway	PRC2 methylates histones and DNA	0.001117	4.1066	9.1404e-06	3653	515	19	11
Reactome pathway	Condensation of Prophase Chromosomes	0.00074146	4.0533	4.2473e-06	3653	515	21	12
Reactome pathway	Unwinding of DNA	0.034537	3.869	0.0016675	3653	515	11	6
Reactome pathway	Removal of licensing factors from origins	0.02684	3.8194	0.00074484	3653	515	13	7
Reactome pathway	Nephrin family interactions	0.02684	3.8194	0.00074484	3653	515	13	7
Reactome pathway	Amyloid fiber formation	0.0065087	3.7333	6.9242e-05	3653	515	19	10
Reactome pathway	B-WICH complex positively regulates rRNA expression	5.6693e-05	3.4557	1.8558e-07	3653	515	39	19
Reactome pathway	DNA Damage/Telomere Stress Induced Senescence	0.014614	3.3777	0.000196	3653	515	21	10
Human Protein Atlas	Cancer-related genes	0.039032	3.3102	0.0020678	3653	515	15	7
Reactome pathway	Nonhomologous End-Joining (NHEJ)	0.012484	3.2511	0.00014303	3653	515	24	11
Reactome pathway	RNA Polymerase I Chain Elongation	0.0017843	3.1294	1.6062e-05	3653	515	34	15
Reactome pathway	RUNX1 regulates genes involved in megakaryocyte differentiation and platelet function	0.012602	3.0399	0.00015469	3653	515	28	12
Reactome pathway	Meiotic recombination	0.019102	3.001	0.00032826	3653	515	26	11
Reactome pathway	Formation of the beta-catenin:TCF transactivating complex	0.019102	2.8373	0.00032621	3653	515	30	12
Reactome pathway	Deposition of new CENPA-containing nucleosomes at the centromere	0.027964	2.6905	0.00093824	3653	515	29	11
Reactome pathway	NoRC negatively regulates rRNA expression	0.0045178	2.6057	4.4365e-05	3653	515	49	18
Reactome pathway	rRNA modification in the nucleus and cytosol	0.0010396	2.6008	6.9312e-06	3653	515	60	22
Reactome pathway	Meiotic synapsis	0.02684	2.5793	0.00085452	3653	515	33	12
Human Protein Atlas	Nucleoplasm	0.00035539	2.5099	8.4616e-06	3653	515	65	23
Reactome pathway	ERCC6 (CSB) and EHMT2 (G9a) positively regulate rRNA expression	0.031081	2.5035	0.0011371	3653	515	34	12
Reactome pathway	Senescence-Associated Secretory Phenotype (SASP)	0.034264	2.432	0.0014899	3653	515	35	12
Reactome pathway	Transcriptional regulation by small RNAs	0.014614	2.4117	0.0002033	3653	515	50	17
GOBP name	rRNA metabolic process	0.027561	2.079	7.8914e-06	3653	515	116	34
GOBP name	rRNA processing	0.039531	2.0354	1.6978e-05	3653	515	115	33
Reactome pathway	Major pathway of rRNA processing in the nucleolus and cytosol	0.015614	1.6868	0.00024277	3653	515	164	39
Human Protein Atlas	Cell cycle regulated	0.00023822	1.6618	0.00023822	3653	515	175	41
GOBP	DNA metabolic process	0.001934	1.6428	2.7687e-07	3653	515	367	85
