# Supplementary material for: Deep Visual Proteomics defines single-cell identity and heterogeneity
Source: Nat Biotechnol. 2022 May 19;40(8):1231–40. doi: 10.1038/s41587-022-01302-5 (PMC9371970; doi:10.1038/s41587-022-01302-5)
Supplement: Supplementary file 8 — Proteins differentially regulated across nucleus classes based on ANOVA analysis with a permutation-based FDR < 0.05 [file 41587_2022_1302_MOESM8_ESM.xlsx]

## Sheet: Info
			This table contains all ANOVA significant (FDR < 0.05) protein groups differentially regulated across the five U2OS nucleus classes
			Relative protein levels were z-scored

## Sheet: ANOVA significant 
Genes	First.Protein.Description	class2_03_J8_1_1727	class2_02_J6_1_1726	class2_01_J4_1_1718	class3_03_F14_1_1725	class3_02_F12_1_1724	class3_01_F10_1_1717	class4_02_D6_1_1721	class4_03_D8_1_1728	class4_01_D4_1_1714	class5_03_D14_1_1729	class5_02_D12_1_1722	class5_01_D10_1_1715	class6_02_F6_1_1723	class6_01_F4_1_1716	class6_03_F8_1_1730	Reactome pathway	ANOVA Significant	GOBP name	Cell cycle regulated (HPA)	Chromosome	Subcellular main location	Subcellular additional location	Subcellular location	Disease involvement	-Log ANOVA p value	ANOVA q-value	Protein.Group	Protein.Ids	Protein.Names	ENSG
WASH2P;WASH3P	Putative WAS protein family homolog 3	-1.18412	0.662318	0.371377	0.92193	0.911796	0.744217	0.174197	-0.542123	-0.199831	-1.82233	-2.0298	-0.3555	0.7507	0.886705	0.710465		+	actin cytoskeleton organization;actin filament organization;actin filament-based process;actin nucleation;Arp2/3 complex-mediated actin nucleation;biological regulation;cellular component organization;cellular component organization at cellular level;cellular component organization or biogenesis;cellular component organization or biogenesis at cellular level;cellular process;cytoskeleton organiza…							2.09581	0.0292523	C4AMC7;Q6VEQ5	A8K0Z3;A8MWX3;C4AMC7;Q6VEQ5;Q9NQA3	WASH2_HUMAN;WASH3_HUMAN
C11orf98	Uncharacterized protein C11orf98	0.0816722	0.620539	0.0254373	0.990808	0.781816	0.933983	-0.699198	-1.14544	-0.740908	1.13477	0.815406	0.806291	-2.07986	-1.35455	-0.170768		+								3.2187	0.0213235	E9PRG8	E9PRG8	CK098_HUMAN	ENSG00000278615
AGPS	Alkyldihydroxyacetonephosphate synthase, peroxisomal	0.514056	0.0506858	-1.11207	0.318858	0.930645	-0.101037	-2.31381	-0.281314	-1.47837	-0.210466	0.258526	0.070288	1.19827	1.18868	0.96705	Plasmalogen biosynthesis	+	biosynthetic process;cellular biosynthetic process;cellular lipid metabolic process;cellular metabolic process;cellular process;ether lipid biosynthetic process;ether lipid metabolic process;glycerol ether biosynthetic process;glycerol ether metabolic process;glycerolipid biosynthetic process;glycerolipid metabolic process;lipid biosynthetic process;lipid metabolic process;metabolic process;organ…							1.97332	0.0455242	O00116	O00116	ADAS_HUMAN	ENSG00000018510
DDX39A;DDX39B	ATP-dependent RNA helicase DDX39A	-0.0199871	-0.546407	0.519292	-0.593304	0.628531	0.539854	1.82988	1.03255	0.56762	0.0753165	-0.0110643	0.626484	-1.57602	-1.69921	-1.37354	Cleavage of Growing Transcript in the Termination Region;mRNA 3'-end processing;Transport of Mature mRNA derived from an Intron-Containing Transcript	+	biological regulation;cellular component assembly;cellular component assembly at cellular level;cellular component organization;cellular component organization at cellular level;cellular component organization or biogenesis;cellular component organization or biogenesis at cellular level;cellular macromolecular complex assembly;cellular macromolecular complex subunit organization;cellular macromol…							2.947	0.0373769	O00148;Q13838	O00148;Q13838	DX39A_HUMAN;DX39B_HUMAN	ENSG00000123136;ENSG00000198563;ENSG00000215425;ENSG00000225073;ENSG00000225859;ENSG00000229496;ENSG00000230624;ENSG00000235439
MYO1C	Unconventional myosin-Ic	0.520947	0.396534	-0.326549	-1.41065	-0.987376	-1.02417	-1.07961	-0.495302	-0.497849	0.150317	-0.340082	0.339668	1.58686	1.63209	1.53518	Regulation of actin dynamics for phagocytic cup formation;Translocation of GLUT4 to the plasma membrane	+	biological regulation;cellular component organization;cellular component organization or biogenesis;defense response;establishment of localization;establishment of localization in cell;establishment of protein localization;establishment of RNA localization;immune response;immune system process;innate immune response;intracellular protein transport;intracellular transport;membrane organization;mRN…							4.96571	0.01392	O00159	O00159	MYO1C_HUMAN	ENSG00000197879
ARVCF	Armadillo repeat protein deleted in velo-cardio-facial syndrome	-0.916531	-2.36486	-1.40172	-0.347574	-0.142644	-0.157768	0.833505	1.07363	1.32251	0.65372	0.916575	-0.304772	0.613989	-0.0867082	0.308642		+	biological adhesion;calcium-dependent cell-cell adhesion;cell adhesion;cell-cell adhesion;cellular process;developmental process;multicellular organismal development;multicellular organismal process							3.20241	0.0159459	O00192	O00192	ARVC_HUMAN	ENSG00000099889
PGRMC1	Membrane-associated progesterone receptor component 1	-0.336531	0.718269	0.590496	0.341166	0.120372	0.674498	-2.27439	-2.03542	-0.705607	0.483237	-0.0673477	0.871691	0.802486	0.977283	-0.160198	Neutrophil degranulation	+	axon guidance;chemotaxis;locomotion;response to chemical stimulus;response to external stimulus;response to stimulus;taxis							2.36743	0.0391323	O00264	O00264	PGRC1_HUMAN	ENSG00000101856
EIF3F	Eukaryotic translation initiation factor 3 subunit F	1.48192	0.575143	-0.0392838	-1.50828	-1.02352	-0.539931	-0.69572	-0.711748	-0.233958	-0.229274	-0.684119	-0.355947	0.536257	1.72438	1.70408	Formation of a pool of free 40S subunits;Formation of the ternary complex, and subsequently, the 43S complex;GTP hydrolysis and joining of the 60S ribosomal subunit;L13a-mediated translational silencing of Ceruloplasmin expression;Ribosomal scanning and start codon recognition;Translation initiation complex formation	+	biological regulation;biosynthetic process;cellular biosynthetic process;cellular component assembly;cellular component assembly at cellular level;cellular component organization;cellular component organization at cellular level;cellular component organization or biogenesis;cellular component organization or biogenesis at cellular level;cellular macromolecular complex assembly;cellular macromolec…							2.77892	0.0336286	O00303	O00303	EIF3F_HUMAN	ENSG00000175390;ENSG00000280606
EXOC5	Exocyst complex component 5	0.447395	0.449188	0.281115	-2.54604	-0.709783	-1.57822	-0.197576	0.451614	0.516341	1.77313	0.347399	0.0760058	-0.0174961	0.276302	0.430621	Insulin processing;Translocation of GLUT4 to the plasma membrane;VxPx cargo-targeting to cilium	+	cellular component organization;cellular component organization at cellular level;cellular component organization or biogenesis;cellular component organization or biogenesis at cellular level;cellular macromolecule metabolic process;cellular metabolic process;cellular process;cellular protein metabolic process;establishment of localization;establishment of localization in cell;establishment of pr…							2.17366	0.02916	O00471	O00471	EXOC5_HUMAN	ENSG00000070367
PES1	Pescadillo homolog	0.883284	0.70926	0.706496	0.0363075	1.11939	1.03777	0.230777	0.0538869	-0.0893443	0.923856	-1.30348	0.191328	-1.93266	-1.60234	-0.964532	Major pathway of rRNA processing in the nucleolus and cytosol	+	biological regulation;cell proliferation;cellular component biogenesis;cellular component biogenesis at cellular level;cellular component organization;cellular component organization at cellular level;cellular component organization or biogenesis;cellular component organization or biogenesis at cellular level;cellular localization;cellular macromolecule localization;cellular macromolecule metabol…							2.13226	0.0478164	O00541	O00541	PESC_HUMAN	ENSG00000100029
DDX3X	ATP-dependent RNA helicase DDX3X	0.359038	0.357879	-0.171953	-0.800674	-0.870859	-0.522543	-1.26613	-1.33724	-0.295604	0.0767552	-0.654369	0.392211	0.997208	1.87262	1.86366	Neutrophil degranulation	+	biological regulation;biosynthetic process;cellular biosynthetic process;cellular component assembly;cellular component assembly at cellular level;cellular component organization;cellular component organization at cellular level;cellular component organization or biogenesis;cellular component organization or biogenesis at cellular level;cellular macromolecular complex assembly;cellular macromolec…							3.48667	0.0230345	O00571	O00571;O15523	DDX3X_HUMAN	ENSG00000215301
PODXL	Podocalyxin	0.153521	-0.640463	-0.316306	-0.816379	-2.56717	-1.0164	-0.243605	1.22295	0.523509	1.06629	1.056	0.171497	0.0794837	0.962635	0.364443		+	anatomical structure development;anatomical structure formation involved in morphogenesis;biological adhesion;biological regulation;cell adhesion;cell development;cell migration;cell motility;cellular component movement;cellular developmental process;cellular process;developmental process;epithelial cell development;epithelial tube formation;glomerular epithelial cell development;glomerular visce…							1.97784	0.0434907	O00592	O00592	PODXL_HUMAN	ENSG00000128567
CCN1	CCN family member 1	0.644339	0.935589	0.662335	-1.20094	-1.83206	-0.584461	0.247118	0.60358	0.091067	-2.11663	-0.132848	0.159835	1.02373	0.776572	0.722784	Post-translational protein phosphorylation;Regulation of Insulin-like Growth Factor (IGF) transport and uptake by Insulin-like Growth Factor Binding Proteins (IGFBPs)	+	anatomical structure development;anatomical structure formation involved in morphogenesis;anatomical structure morphogenesis;angiogenesis;apoptosis;apoptosis involved in heart morphogenesis;apoptosis involved in morphogenesis;atrial septum morphogenesis;atrioventricular valve morphogenesis;biological adhesion;biological regulation;blood vessel development;cardiac septum development;cardiac septum…							2.01559	0.0396891	O00622	O00622	CCN1_HUMAN	ENSG00000142871
NFIB	Nuclear factor 1 B-type	0.0888878	-0.506218	-0.131762	0.764876	0.567666	1.28763	0.0537782	-0.803093	-0.0293289	0.437685	1.57578	0.66968	-2.50177	-0.601911	-0.871902	RNA Polymerase III Abortive And Retractive Initiation;RNA Polymerase III Transcription Termination	+	anatomical structure development;anatomical structure morphogenesis;anterior commissure morphogenesis;axon guidance;axonogenesis;biological regulation;biosynthetic process;cell differentiation;cell part morphogenesis;cell projection morphogenesis;cell projection organization;cellular biosynthetic process;cellular component morphogenesis;cellular component organization;cellular component organizat…							2.19707	0.0372835	O00712	O00712	NFIB_HUMAN	ENSG00000147862
TCERG1	Transcription elongation regulator 1	-0.544185	-0.0923243	1.16622	1.39114	0.783723	1.25002	-0.15275	-0.87853	-0.221247	0.902974	0.311574	0.375998	-1.0854	-1.64883	-1.55839		+	biological regulation;biosynthetic process;cellular biosynthetic process;cellular macromolecule biosynthetic process;cellular macromolecule metabolic process;cellular metabolic process;cellular nitrogen compound metabolic process;cellular process;macromolecule biosynthetic process;macromolecule metabolic process;metabolic process;negative regulation of biological process;negative regulation of bi…							3.04275	0.0393806	O14776	O14776	TCRG1_HUMAN	ENSG00000113649
POLR3A	DNA-directed RNA polymerase III subunit RPC1	-0.346417	0.367403	0.261307	1.8117	-0.430533	1.52065	0.00703792	-0.299932	-0.0467498	0.798661	-0.00790928	0.755926	-1.56632	-1.13674	-1.68808	Cytosolic sensors of pathogen-associated DNA;RNA Polymerase III Abortive And Retractive Initiation;RNA Polymerase III Chain Elongation;RNA Polymerase III Transcription Initiation From Type 1 Promoter;RNA Polymerase III Transcription Initiation From Type 2 Promoter;RNA Polymerase III Transcription Initiation From Type 3 Promoter;RNA Polymerase III Transcription Termination	+	biological regulation;biosynthetic process;cellular biosynthetic process;cellular macromolecule biosynthetic process;cellular macromolecule metabolic process;cellular metabolic process;cellular nitrogen compound metabolic process;cellular process;defense response;defense response to virus;gene expression;immune effector process;immune response;immune system process;innate immune response;macromol…							2.11015	0.0438724	O14802	O14802	RPC1_HUMAN	ENSG00000148606
HAT1	Histone acetyltransferase type B catalytic subunit	-0.470236	-0.632066	0.17427	-0.512993	-0.6338	0.0777367	1.92549	1.38387	0.942362	0.865354	0.0844384	0.639598	-1.50757	-1.1621	-1.17436	HATs acetylate histones	+	biological regulation;cellular component assembly;cellular component assembly at cellular level;cellular component organization;cellular component organization at cellular level;cellular component organization or biogenesis;cellular component organization or biogenesis at cellular level;cellular macromolecular complex assembly;cellular macromolecular complex subunit organization;cellular macromol…							4.0585	0.0151579	O14929	O14929	HAT1_HUMAN	ENSG00000128708
AURKA;AURKB	Aurora kinase A	0.740501	-0.179426	0.82657	-0.324578	0.0476726	-1.44282	1.47268	1.41586	0.99022	-0.362343	-2.0344	-0.0358885	-0.460092	-0.916913	0.262961	Amplification of signal from unattached kinetochores via a MAD2 inhibitory signal;APC/C:Cdh1 mediated degradation of Cdc20 and other APC/C:Cdh1 targeted proteins in late mitosis/early G1;AURKA Activation by TPX2;FBXL7 down-regulates AURKA during mitotic entry and in early mitosis;Interaction between PHLDA1 and AURKA;Mitotic Prometaphase;Regulation of PLK1 Activity at G2/M Transition;Regulation of…	+	abscission;aging;anaphase-promoting complex-dependent proteasomal ubiquitin-dependent protein catabolic process;anterior/posterior axis specification;attachment of spindle microtubules to chromosome;attachment of spindle microtubules to kinetochore;axis specification;biological regulation;catabolic process;cell cycle;cell cycle checkpoint;cell cycle phase;cell cycle process;cell division;cell pro…	+	17;20	Nucleoplasm;Nucleoplasm, Centrosome, Cytosol	Midbody	Nucleoplasm,Centrosome,Cytosol;Nucleoplasm,Midbody	Cancer-related genes;Cancer-related genes, Proto-oncogene	1.62257	0.0448546	O14965;Q96GD4	O14965;Q96GD4;Q9UQB9	AURKA_HUMAN;AURKB_HUMAN	ENSG00000087586;ENSG00000178999
POLR1C	DNA-directed RNA polymerases I and III subunit RPAC1	-0.0580414	0.942352	-0.537469	1.33472	-0.0883795	0.956186	0.620718	0.425367	0.754447	-0.208545	0.224281	0.43888	-1.50588	-0.947111	-2.35152	B-WICH complex positively regulates rRNA expression;Cytosolic sensors of pathogen-associated DNA;NoRC negatively regulates rRNA expression;RNA Polymerase I Chain Elongation;RNA Polymerase I Promoter Escape;RNA Polymerase I Transcription Initiation;RNA Polymerase I Transcription Termination;RNA Polymerase III Abortive And Retractive Initiation;RNA Polymerase III Chain Elongation;RNA Polymerase III…	+	biological regulation;biosynthetic process;cellular biosynthetic process;cellular macromolecule biosynthetic process;cellular macromolecule metabolic process;cellular metabolic process;cellular nitrogen compound metabolic process;cellular process;defense response;gene expression;immune response;immune system process;innate immune response;macromolecule biosynthetic process;macromolecule metabolic…							2.33426	0.0448463	O15160	O15160	RPAC1_HUMAN	ENSG00000171453
WDR46	WD repeat-containing protein 46	0.204131	0.570289	-0.00570397	0.979868	0.980169	0.486037	-0.267015	0.200307	-0.225846	1.71079	-0.336525	0.376157	-1.0532	-2.2958	-1.32366	Major pathway of rRNA processing in the nucleolus and cytosol;rRNA modification in the nucleus and cytosol	+	cellular macromolecule metabolic process;cellular metabolic process;cellular nitrogen compound metabolic process;cellular process;macromolecule metabolic process;maturation of SSU-rRNA;maturation of SSU-rRNA from tricistronic rRNA transcript (SSU-rRNA, 5.8S rRNA, LSU-rRNA);metabolic process;ncRNA metabolic process;ncRNA processing;nitrogen compound metabolic process;nucleic acid metabolic process…							2.3449	0.0405468	O15213	O15213	WDR46_HUMAN	ENSG00000204221;ENSG00000206284;ENSG00000226916;ENSG00000227057;ENSG00000236222
EIF3H	Eukaryotic translation initiation factor 3 subunit H	0.356912	-0.202418	-0.791084	0.196182	-0.720615	0.374002	-1.30196	-1.0301	-0.713912	-0.204293	-0.715272	-0.313069	1.55705	1.82997	1.67861	Formation of a pool of free 40S subunits;Formation of the ternary complex, and subsequently, the 43S complex;GTP hydrolysis and joining of the 60S ribosomal subunit;L13a-mediated translational silencing of Ceruloplasmin expression;Ribosomal scanning and start codon recognition;Translation initiation complex formation	+	biological regulation;biosynthetic process;cellular biosynthetic process;cellular component assembly;cellular component assembly at cellular level;cellular component organization;cellular component organization at cellular level;cellular component organization or biogenesis;cellular component organization or biogenesis at cellular level;cellular macromolecular complex assembly;cellular macromolec…							3.84069	0.0161111	O15372	O15372	EIF3H_HUMAN	ENSG00000147677
P4HA2	Prolyl 4-hydroxylase subunit alpha-2	-0.427431	-0.668518	-0.109551	-0.307807	-1.53394	-1.29745	0.475111	1.96372	1.48946	-0.729423	-0.424159	-0.39487	0.478506	1.34543	0.140922	Collagen biosynthesis and modifying enzymes	+	4-hydroxyproline metabolic process;amine metabolic process;carboxylic acid metabolic process;cellular amine metabolic process;cellular amino acid metabolic process;cellular ketone metabolic process;cellular macromolecule metabolic process;cellular metabolic process;cellular modified amino acid metabolic process;cellular nitrogen compound metabolic process;cellular process;cellular protein metabol…							2.65175	0.032	O15460	O15460	P4HA2_HUMAN	ENSG00000072682
DHX15	Pre-mRNA-splicing factor ATP-dependent RNA helicase DHX15	-0.491221	-0.299565	0.94017	0.537762	0.827799	0.753202	1.22186	0.605169	0.255814	0.0692522	-0.103157	0.4752	-2.17834	-1.98369	-0.630254	mRNA Splicing - Major Pathway	+	cellular macromolecule metabolic process;cellular metabolic process;cellular nitrogen compound metabolic process;cellular process;macromolecule metabolic process;metabolic process;mRNA metabolic process;mRNA processing;nitrogen compound metabolic process;nuclear mRNA splicing, via spliceosome;nucleic acid metabolic process;nucleobase-containing compound metabolic process;primary metabolic process…							2.43631	0.0459709	O43143	O43143	DHX15_HUMAN	ENSG00000109606
RNMT	mRNA cap guanine-N7 methyltransferase	-0.618695	-0.265514	0.465005	-0.25043	-0.405968	-0.000659836	2.15737	1.75389	0.696545	0.145936	0.00536828	-0.109225	-1.74675	-1.17254	-0.65434	mRNA Capping;RNA Pol II CTD phosphorylation and interaction with CE;RNA Pol II CTD phosphorylation and interaction with CE during HIV infection	+	biosynthetic process;cellular biosynthetic process;cellular macromolecule biosynthetic process;cellular macromolecule metabolic process;cellular metabolic process;cellular nitrogen compound metabolic process;cellular process;gene expression;macromolecule biosynthetic process;macromolecule metabolic process;metabolic process;mRNA capping;mRNA metabolic process;mRNA processing;nitrogen compound met…							3.06429	0.0295115	O43148	O43148	MCES_HUMAN	ENSG00000101654
PHGDH	D-3-phosphoglycerate dehydrogenase	0.887811	0.409483	-0.605107	-0.174581	-0.63213	-0.990772	0.311399	0.749169	0.987623	-1.91717	-1.5938	-0.434223	0.748533	1.38018	0.873587	Serine biosynthesis	+	amine biosynthetic process;amine metabolic process;anatomical structure development;aspartate family amino acid metabolic process;biological regulation;biosynthetic process;brain development;carboxylic acid biosynthetic process;carboxylic acid metabolic process;cell cycle arrest;cell cycle process;cell development;cell projection organization;cellular amine metabolic process;cellular amino acid b…							2.53659	0.0396354	O43175	O43175	SERA_HUMAN	ENSG00000092621
PAPSS1	Bifunctional 3'-phosphoadenosine 5'-phosphosulfate synthase 1	0.270741	0.843259	-0.0572701	-0.0620073	-0.340524	0.475587	1.95449	1.15562	0.920398	-0.573102	-1.2712	-0.0734673	-0.111567	-1.56422	-1.56674	Metabolism of ingested H2SeO4 and H2SeO3 into H2Se;Signaling by BRAF and RAF fusions;Transport and synthesis of PAPS	+	3'-phosphoadenosine 5'-phosphosulfate biosynthetic process;3'-phosphoadenosine 5'-phosphosulfate metabolic process;amine metabolic process;aminoglycan metabolic process;anatomical structure development;biosynthetic process;carbohydrate metabolic process;cellular biosynthetic process;cellular metabolic process;cellular nitrogen compound biosynthetic process;cellular nitrogen compound metabolic pro…							2.34518	0.0389274	O43252	O43252	PAPS1_HUMAN	ENSG00000138801
SART1	U4/U6.U5 tri-snRNP-associated protein 1	0.0164318	0.0119121	0.237691	1.04042	1.1485	0.359235	-0.346666	-0.258126	0.237843	0.423223	1.39383	0.304072	-2.20322	-1.98993	-0.375219	mRNA Splicing - Major Pathway	+	biological regulation;cell cycle arrest;cell cycle process;cellular component assembly;cellular component assembly at cellular level;cellular component organization;cellular component organization at cellular level;cellular component organization or biogenesis;cellular component organization or biogenesis at cellular level;cellular macromolecular complex assembly;cellular macromolecular complex s…							2.44817	0.0425049	O43290	O43290	SNUT1_HUMAN	ENSG00000175467
OIP5	Protein Mis18-beta	0.0524325	0.936684	0.398166	1.11982	0.066021	0.665843	1.2424	1.04156	0.16492	-1.24367	-2.1742	-0.5063	-1.20201	-0.766249	0.204571	Deposition of new CENPA-containing nucleosomes at the centromere	+	ATP-dependent chromatin remodeling;cell communication;cell cycle phase;cell cycle process;cell division;cellular component assembly;cellular component assembly at cellular level;cellular component organization;cellular component organization at cellular level;cellular component organization or biogenesis;cellular component organization or biogenesis at cellular level;cellular macromolecular compl…							2.03669	0.0389428	O43482	O43482	MS18B_HUMAN	ENSG00000104147
NDUFB3	NADH dehydrogenase [ubiquinone] 1 beta subcomplex subunit 3	0.90948	-0.0643748	0.715922	-1.64868	-0.780461	-0.839168	0.168032	0.627017	0.699367	-0.256255	-2.11027	-0.403195	0.989862	1.17998	0.812741	Complex I biogenesis;Respiratory electron transport	+	cellular metabolic process;cellular process;electron transport chain;generation of precursor metabolites and energy;metabolic process;mitochondrial electron transport, NADH to ubiquinone;oxidation-reduction process;respiratory electron transport chain;small molecule metabolic process							2.41751	0.0243117	O43676	O43676	NDUB3_HUMAN	ENSG00000119013
ACTN4	Alpha-actinin-4	0.40822	0.142965	-0.666554	-1.01186	-1.20356	-0.661965	-0.674149	-0.633953	0.895394	-1.16512	0.191576	-0.241331	1.92801	1.40058	1.29175	Nephrin family interactions;Platelet degranulation	+	actin cytoskeleton organization;actin filament bundle assembly;actin filament organization;actin filament-based process;biological regulation;blood coagulation;cell activation;cell junction assembly;cell junction organization;cell-cell junction assembly;cell-cell junction organization;cellular component assembly;cellular component assembly at cellular level;cellular component organization;cellula…							2.29221	0.0405642	O43707	O43707	ACTN4_HUMAN	ENSG00000130402
ACTN1;ACTN2;ACTN3;ACTN4	Alpha-actinin-4	-0.0562047	-0.824913	-0.875165	-0.934234	-1.39354	-0.582771	-0.385233	-0.23288	-0.137372	-0.0806241	0.257101	0.166424	1.45611	2.25315	1.37015	CREB phosphorylation through the activation of CaMKII;Nephrin family interactions;Platelet degranulation;RAF/MAP kinase cascade;Ras activation upon Ca2+ influx through NMDA receptor;Regulation of cytoskeletal remodeling and cell spreading by IPP complex components;Striated Muscle Contraction;Syndecan interactions;Unblocking of NMDA receptor, glutamate binding and activation	+	actin crosslink formation;actin cytoskeleton organization;actin filament bundle assembly;actin filament organization;actin filament-based movement;actin filament-based process;actin-mediated cell contraction;actin-myosin filament sliding;biological adhesion;biological regulation;blood coagulation;cell activation;cell adhesion;cell communication;cell junction assembly;cell junction organization;ce…							4.38763	0.0134194	O43707;P12814;P35609;Q08043	O43707;P12814;P35609;Q08043	ACTN1_HUMAN;ACTN2_HUMAN;ACTN3_HUMAN;ACTN4_HUMAN	ENSG00000072110;ENSG00000077522;ENSG00000130402;ENSG00000248746
ACTN1;ACTN3;ACTN4	Alpha-actinin-4	0.624743	0.373533	-0.975421	-1.46883	-0.321866	-0.271573	-0.0951093	-0.70583	-0.330298	-0.631071	-0.985042	-0.153347	1.62944	1.51361	1.79706	Nephrin family interactions;Platelet degranulation;Regulation of cytoskeletal remodeling and cell spreading by IPP complex components;Striated Muscle Contraction;Syndecan interactions	+	actin crosslink formation;actin cytoskeleton organization;actin filament bundle assembly;actin filament organization;actin filament-based movement;actin filament-based process;actin-mediated cell contraction;actin-myosin filament sliding;biological regulation;blood coagulation;cell activation;cell junction assembly;cell junction organization;cell-cell junction assembly;cell-cell junction organiza…							2.66826	0.0246588	O43707;P12814;Q08043	O43707;P12814;Q08043	ACTN1_HUMAN;ACTN3_HUMAN;ACTN4_HUMAN	ENSG00000072110;ENSG00000130402;ENSG00000248746
SYNGR2	Synaptogyrin-2	0.101762	0.457079	0.165456	1.82341	0.888873	-0.160808	-1.1693	-1.52807	-1.65088	0.683127	0.722622	-0.118766	1.0178	-1.05588	-0.176428		+	establishment of localization;establishment of localization in cell;establishment of protein localization;intracellular protein transport;intracellular transport;protein targeting;protein transport;transport							1.69857	0.0490703	O43760	O43760	SNG2_HUMAN	ENSG00000108639
RRP9	U3 small nucleolar RNA-interacting protein 2	0.344746	-0.00327567	-0.139077	0.503035	0.798227	0.758395	1.20328	1.17605	0.671709	0.237374	-1.76711	0.150134	-2.01805	-1.011	-0.904442	Major pathway of rRNA processing in the nucleolus and cytosol;rRNA modification in the nucleus and cytosol	+	cellular macromolecule metabolic process;cellular metabolic process;cellular nitrogen compound metabolic process;cellular process;macromolecule metabolic process;metabolic process;ncRNA metabolic process;ncRNA processing;nitrogen compound metabolic process;nucleic acid metabolic process;nucleobase-containing compound metabolic process;primary metabolic process;RNA metabolic process;RNA processing…							2.23206	0.0459629	O43818	O43818	U3IP2_HUMAN	ENSG00000114767
NRDC	Nardilysin	-0.250345	0.279675	0.929315	0.720411	0.612007	0.247303	0.0333157	-1.57724	0.35636	1.03724	1.11161	0.710159	-1.73336	-1.75697	-0.71948		+	biological regulation;cell migration;cell motility;cell proliferation;cellular component movement;cellular component organization;cellular component organization or biogenesis;cellular process;locomotion;macromolecule metabolic process;metabolic process;neuromuscular junction development;positive regulation of biological process;positive regulation of catabolic process;positive regulation of cell…							2.18681	0.0310558	O43847	O43847	NRDC_HUMAN	ENSG00000078618
NME1;NME2;NME2P1	Putative nucleoside diphosphate kinase	0.311575	0.52	0.550624	-1.89001	-0.302289	-0.445867	1.17052	1.61054	1.70726	-0.735563	-0.140669	-0.497544	-1.1762	-0.055151	-0.627233	Interconversion of nucleotide di- and triphosphates;Neutrophil degranulation	+	anatomical structure development;biological adhesion;biological regulation;biosynthetic process;carbohydrate homeostasis;cell adhesion;cell surface receptor linked signaling pathway;cellular biosynthetic process;cellular chemical homeostasis;cellular component organization;cellular component organization or biogenesis;cellular glucose homeostasis;cellular homeostasis;cellular macromolecule biosyn…	+	17	Cytosol	Plasma membrane, Midbody ring	Plasma membrane,Midbody ring,Cytosol	Cancer-related genes	2.99322	0.0186	O60361;P15531;P22392	O60361;P15531;P22392	NDK8_HUMAN;NDKA_HUMAN;NDKB_HUMAN	ENSG00000011052;ENSG00000239672
DIAPH1	Protein diaphanous homolog 1	0.375365	0.153536	0.404475	0.136286	0.291171	-1.75852	-0.0241607	-0.00512077	0.309077	-1.51575	-1.84683	-0.112395	0.7327	1.30354	1.55662	ERBB2 Regulates Cell Motility;Neutrophil degranulation;RHO GTPases Activate Formins	+	actin cytoskeleton organization;actin filament organization;actin filament polymerization;actin filament-based process;actin polymerization or depolymerization;biological regulation;cell projection organization;cellular component assembly;cellular component assembly at cellular level;cellular component organization;cellular component organization at cellular level;cellular component organization …							1.70708	0.0455443	O60610	O60610	DIAP1_HUMAN	ENSG00000131504
UGDH	UDP-glucose 6-dehydrogenase	-0.17517	-0.00715426	0.384003	-0.559746	-0.692309	-0.662473	2.16797	1.9529	1.15993	-0.296587	-0.861662	-0.564275	-0.203711	-1.13153	-0.510184	Formation of the active cofactor, UDP-glucuronate	+	alcohol metabolic process;amine metabolic process;aminoglycan biosynthetic process;aminoglycan metabolic process;anatomical structure morphogenesis;biosynthetic process;carbohydrate biosynthetic process;carbohydrate metabolic process;carboxylic acid biosynthetic process;carboxylic acid metabolic process;cellular biosynthetic process;cellular carbohydrate metabolic process;cellular glucuronidation…	+	4	Nucleoplasm		Nucleoplasm		4.34545	0.0152	O60701	O60701	UGDH_HUMAN	ENSG00000109814
HIST1H2BK	Histone H2B type 1-K	0.405775	0.355581	0.38076	0.552581	0.785586	0.576521	-1.247	-1.88225	-1.34793	1.31348	1.11084	0.918965	-0.214699	-0.647363	-1.06084	Activated PKN1 stimulates transcription of AR (androgen receptor) regulated genes KLK2 and KLK3;Activation of anterior HOX genes in hindbrain development during early embryogenesis;Amyloid fiber formation;B-WICH complex positively regulates rRNA expression;Condensation of Prophase Chromosomes;Deposition of new CENPA-containing nucleosomes at the centromere;DNA Damage/Telomere Stress Induced Senes…	+	antibacterial humoral response;antimicrobial humoral response;cellular component assembly;cellular component assembly at cellular level;cellular component organization;cellular component organization at cellular level;cellular component organization or biogenesis;cellular component organization or biogenesis at cellular level;cellular macromolecular complex assembly;cellular macromolecular comple…							5.73603	0.0192	O60814	O60814;P06899;P23527;P33778;P57053;P58876;P62807;Q16778;Q5QNW6;Q93079;Q99877;Q99879;Q99880	H2B1K_HUMAN	ENSG00000197903
HIST1H2BK;HIST3H2BB	Histone H2B type 1-K	0.673397	0.470633	0.139175	0.331071	0.628996	0.49354	-1.09032	-1.47197	-1.7078	2.1186	0.584225	0.447626	-0.399828	-1.02927	-0.188071	Activated PKN1 stimulates transcription of AR (androgen receptor) regulated genes KLK2 and KLK3;Activation of anterior HOX genes in hindbrain development during early embryogenesis;Amyloid fiber formation;B-WICH complex positively regulates rRNA expression;Condensation of Prophase Chromosomes;Deposition of new CENPA-containing nucleosomes at the centromere;DNA Damage/Telomere Stress Induced Senes…	+	antibacterial humoral response;antimicrobial humoral response;cellular component assembly;cellular component assembly at cellular level;cellular component organization;cellular component organization at cellular level;cellular component organization or biogenesis;cellular component organization or biogenesis at cellular level;cellular macromolecular complex assembly;cellular macromolecular comple…							3.04223	0.0210909	O60814;Q8N257	O60814;P06899;P23527;P33778;P57053;P58876;P62807;Q16778;Q5QNW6;Q8N257;Q93079;Q96A08;Q99877;Q99879;Q99880	H2B1K_HUMAN;H2B3B_HUMAN	ENSG00000196890;ENSG00000197903
DKC1	H/ACA ribonucleoprotein complex subunit DKC1	-0.0545285	-0.478029	0.42073	0.771081	0.916521	0.779415	0.75186	0.256408	0.359914	0.859219	-0.533028	0.744037	-2.43689	-1.67706	-0.679648	rRNA modification in the nucleus and cytosol;Telomere Extension By Telomerase	+	anatomical structure homeostasis;biological regulation;biosynthetic process;box H/ACA snoRNA 3'-end processing;box H/ACA snoRNA metabolic process;box H/ACA snoRNA processing;cell proliferation;cellular biosynthetic process;cellular component organization;cellular component organization at cellular level;cellular component organization or biogenesis;cellular component organization or biogenesis at…							2.45376	0.04064	O60832	O60832	DKC1_HUMAN	ENSG00000130826
HIP1R	Huntingtin-interacting protein 1-related protein	0.151617	-1.40774	-1.0981	1.28411	0.237255	1.17745	-1.31621	-0.811181	-0.343669	0.134986	-0.149067	-1.0958	1.5052	0.562269	1.16888	Clathrin-mediated endocytosis;Golgi Associated Vesicle Biogenesis	+	apoptosis;cell death;cellular component organization;cellular component organization or biogenesis;cellular membrane organization;cellular process;clathrin-mediated endocytosis;death;endocytosis;establishment of localization;membrane invagination;membrane organization;programmed cell death;receptor-mediated endocytosis;transport;vesicle-mediated transport							2.17176	0.0371429	O75146	O75146	HIP1R_HUMAN	ENSG00000130787
FIGNL1;VPS4A;VPS4B	Vacuolar protein sorting-associated protein 4B	0.382629	1.00151	0.654696	-0.650603	-0.896101	-1.40771	0.953764	0.781125	0.241552	0.701531	0.58975	1.0629	-1.27837	-2.00353	-0.13314	Budding and maturation of HIV virion;Endosomal Sorting Complex Required For Transport (ESCRT)	+	abscission;ATP metabolic process;biological regulation;catabolic process;cation transport;cell cycle process;cell differentiation;cell division;cell proliferation;cellular catabolic process;cellular component disassembly;cellular component disassembly at cellular level;cellular component organization;cellular component organization at cellular level;cellular component organization or biogenesis;c…	+	16	Midbody		Midbody	Disease mutation	2.8968	0.0201441	O75351;Q6PIW4;Q9UN37	O75351;Q6PIW4;Q9UN37	FIGL1_HUMAN;VPS4A_HUMAN;VPS4B_HUMAN	ENSG00000119541;ENSG00000132436;ENSG00000132612
H2AFY	Core histone macro-H2A.1	-0.0633801	-0.20729	0.682856	0.0683389	0.62812	0.0376521	2.13798	1.37525	0.290514	-0.280384	-0.763287	0.0589028	-1.86311	-1.36254	-0.739619		+	biological regulation;cellular component assembly;cellular component assembly at cellular level;cellular component organization;cellular component organization at cellular level;cellular component organization or biogenesis;cellular component organization or biogenesis at cellular level;cellular macromolecular complex assembly;cellular macromolecular complex subunit organization;cellular process;…							2.40758	0.0456501	O75367	O75367	H2AY_HUMAN	ENSG00000113648
FLNA;FLNB;FLNC	Filamin-B	-0.38692	-0.228563	-0.0874732	-2.03237	-0.219818	-0.477537	0.166341	-0.122673	-0.7854	0.3489	-0.436585	-0.510417	2.14321	1.08978	1.53952	Cell-extracellular matrix interactions;GP1b-IX-V activation signalling;ISG15 antiviral mechanism;Platelet degranulation;RHO GTPases activate PAKs	+	actin crosslink formation;actin cytoskeleton organization;actin cytoskeleton reorganization;actin filament organization;actin filament-based process;anatomical structure development;anatomical structure formation involved in morphogenesis;anatomical structure morphogenesis;biological adhesion;biological regulation;biosynthetic process;blood coagulation;cAMP-mediated signaling;cell activation;cell…							2.3593	0.0335507	O75369;P21333;Q14315	O75369;P21333;Q14315	FLNA_HUMAN;FLNB_HUMAN;FLNC_HUMAN	ENSG00000128591;ENSG00000136068;ENSG00000196924
CS	Citrate synthase, mitochondrial	0.611918	-0.667879	-0.419985	-1.73924	-1.86227	-0.395576	-0.180314	0.74178	1.10449	0.141324	-0.467566	-0.340023	1.03582	1.49543	0.942089	Citric acid cycle (TCA cycle);Mitochondrial protein import	+	acetyl-CoA catabolic process;acetyl-CoA metabolic process;carbohydrate metabolic process;catabolic process;cellular carbohydrate metabolic process;cellular catabolic process;cellular metabolic process;cellular process;coenzyme catabolic process;coenzyme metabolic process;cofactor catabolic process;cofactor metabolic process;metabolic process;primary metabolic process;small molecule metabolic proc…							2.33099	0.0370462	O75390	O75390	CISY_HUMAN	ENSG00000062485
PSIP1	PC4 and SFRS1-interacting protein	0.199826	0.23785	0.346318	0.848173	1.47942	1.05559	0.346347	0.192008	0.187174	-1.24577	0.401748	0.299867	-2.32632	-1.40458	-0.617654	2-LTR circle formation;APOBEC3G mediated resistance to HIV-1 infection;Autointegration results in viral DNA circles;Integration of provirus;Integration of viral DNA into host genomic DNA;Vpr-mediated nuclear import of PICs	+	biological regulation;biosynthetic process;cellular biosynthetic process;cellular component assembly;cellular component assembly at cellular level;cellular component organization;cellular component organization at cellular level;cellular component organization or biogenesis;cellular component organization or biogenesis at cellular level;cellular macromolecular complex assembly;cellular macromolec…							2.39187	0.047808	O75475	O75475	PSIP1_HUMAN	ENSG00000164985
SF3B1	Splicing factor 3B subunit 1	0.00353733	0.83834	0.755359	0.714796	1.46966	0.50261	0.712543	-0.09198	-0.389345	-0.0059037	0.0813655	0.324626	-2.26415	-1.76269	-0.888761	B-WICH complex positively regulates rRNA expression;mRNA Splicing - Major Pathway;mRNA Splicing - Minor Pathway	+	anterior/posterior pattern specification;cellular macromolecule metabolic process;cellular metabolic process;cellular nitrogen compound metabolic process;cellular process;developmental process;gene expression;macromolecule metabolic process;metabolic process;mRNA metabolic process;mRNA processing;nitrogen compound metabolic process;nuclear mRNA splicing, via spliceosome;nucleic acid metabolic pro…							2.93679	0.044875	O75533	O75533	SF3B1_HUMAN	ENSG00000115524
CSDE1	Cold shock domain-containing protein E1	0.209866	0.317059	-0.701612	0.223313	-0.379964	-0.831177	-1.55633	-1.52519	-0.716258	-0.376294	0.969991	0.0881801	1.49502	1.29761	1.48579		+	anatomical structure development;biological regulation;catabolic process;cellular catabolic process;cellular macromolecule catabolic process;cellular macromolecule metabolic process;cellular metabolic process;cellular nitrogen compound metabolic process;cellular process;developmental process;developmental process involved in reproduction;gonad development;macromolecule catabolic process;macromole…							2.95043	0.0233803	O75534	O75534	CSDE1_HUMAN	ENSG00000009307
UTP20	Small subunit processome component 20 homolog	0.504682	0.0116292	0.714207	0.76902	1.05497	0.627355	-0.237379	-0.545474	0.0298989	1.30037	0.00406682	0.38014	-2.50142	-1.53528	-0.576778	Major pathway of rRNA processing in the nucleolus and cytosol;rRNA modification in the nucleus and cytosol	+	biological regulation;cellular macromolecule metabolic process;cellular metabolic process;cellular nitrogen compound metabolic process;cellular process;cleavage involved in rRNA processing;endonucleolytic cleavage in 5'-ETS of tricistronic rRNA transcript (SSU-rRNA, 5.8S rRNA, LSU-rRNA);endonucleolytic cleavage in ITS1 to separate SSU-rRNA from 5.8S rRNA and LSU-rRNA from tricistronic rRNA transc…							2.47845	0.0371146	O75691	O75691	UTP20_HUMAN	ENSG00000120800
WDHD1	WD repeat and HMG-box DNA-binding protein 1	0.137103	0.146575	0.262663	1.98005	1.13698	-0.00700997	-1.15576	-1.45784	-1.11174	0.544552	1.42553	0.0238997	-0.478541	-1.15679	-0.289674		+	biological regulation;cellular component maintenance;cellular component maintenance at cellular level;cellular component organization;cellular component organization at cellular level;cellular component organization or biogenesis;cellular component organization or biogenesis at cellular level;cellular macromolecule metabolic process;cellular metabolic process;cellular nitrogen compound metabolic …							2.33959	0.0455626	O75717	O75717	WDHD1_HUMAN	ENSG00000198554
POP7	Ribonuclease P protein subunit p20	0.251151	0.517569	1.2542	-0.962078	0.294731	1.17751	0.428999	0.575955	0.739543	-0.160552	0.444622	0.0703355	-2.34293	-0.759354	-1.52971	tRNA processing in the nucleus	+	cellular macromolecule metabolic process;cellular metabolic process;cellular nitrogen compound metabolic process;cellular process;macromolecule metabolic process;metabolic process;ncRNA metabolic process;ncRNA processing;nitrogen compound metabolic process;nucleic acid metabolic process;nucleobase-containing compound metabolic process;primary metabolic process;RNA metabolic process;RNA processing…							1.89431	0.0419173	O75817	O75817	POP7_HUMAN	ENSG00000172336
EIF3G	Eukaryotic translation initiation factor 3 subunit G	0.171097	0.670017	-0.265716	-1.79328	-0.387714	-1.20469	-1.07739	-1.06128	0.464664	-0.0411184	0.28022	0.0621267	1.02703	1.50187	1.65417	Formation of a pool of free 40S subunits;Formation of the ternary complex, and subsequently, the 43S complex;GTP hydrolysis and joining of the 60S ribosomal subunit;L13a-mediated translational silencing of Ceruloplasmin expression;Ribosomal scanning and start codon recognition;Translation initiation complex formation	+	biological regulation;biosynthetic process;cellular biosynthetic process;cellular component assembly;cellular component assembly at cellular level;cellular component organization;cellular component organization at cellular level;cellular component organization or biogenesis;cellular component organization or biogenesis at cellular level;cellular macromolecular complex assembly;cellular macromolec…							2.47272	0.0329778	O75821	O75821	EIF3G_HUMAN	ENSG00000130811
RSL1D1	Ribosomal L1 domain-containing protein 1	1.17759	0.680775	0.132589	1.09777	1.49337	0.7924	-0.22795	0.177994	0.0699335	-0.278279	-0.883852	0.0273187	-2.0734	-1.55805	-0.628205		+	biological regulation;cell differentiation;cellular developmental process;cellular process;developmental process;osteoblast differentiation;regulation of apoptosis;regulation of biological process;regulation of cell aging;regulation of cell death;regulation of cellular process;regulation of cellular response to stress;regulation of cellular senescence;regulation of developmental process;regulatio…							3.13159	0.0264921	O76021	O76021	RL1D1_HUMAN	ENSG00000171490
B3GAT3	Galactosylgalactosylxylosylprotein 3-beta-glucuronosyltransferase 3	-0.0101665	-0.146011	0.467761	-1.57616	-0.818974	-0.46436	0.388115	1.82434	0.59998	-1.17401	-1.28059	-0.350886	1.03222	1.53069	-0.0219456	A tetrasaccharide linker sequence is required for GAG synthesis;Defective B3GAT3 causes JDSSDHD	+	amine metabolic process;aminoglycan biosynthetic process;aminoglycan metabolic process;biological regulation;biosynthetic process;carbohydrate biosynthetic process;carbohydrate metabolic process;cellular biosynthetic process;cellular carbohydrate metabolic process;cellular macromolecule biosynthetic process;cellular macromolecule metabolic process;cellular metabolic process;cellular process;cellu…							2.14902	0.0325649	O94766	O94766	B3GA3_HUMAN	ENSG00000149541
GLS	Glutaminase kidney isoform, mitochondrial	0.961926	-0.0776876	0.28059	-0.723736	-1.48022	-0.855613	-1.30481	0.495814	0.115118	-0.805527	-0.235844	-0.501812	0.642797	1.49413	1.99487	Amino acid synthesis and interconversion (transamination);Glutamate Neurotransmitter Release Cycle;TP53 Regulates Metabolic Genes	+	amine biosynthetic process;amine catabolic process;amine metabolic process;behavior;behavioral interaction between organisms;biological regulation;biosynthetic process;carboxylic acid biosynthetic process;carboxylic acid catabolic process;carboxylic acid metabolic process;catabolic process;cell communication;cell-cell signaling;cellular amine metabolic process;cellular amino acid biosynthetic pro…							2.17435	0.0426667	O94925	O94925	GLSK_HUMAN	ENSG00000115419
PAPSS2	Bifunctional 3'-phosphoadenosine 5'-phosphosulfate synthase 2	0.136098	-0.682201	-0.0371027	0.556708	-0.789205	-1.37399	1.58766	1.83583	1.70832	-0.307943	-0.442439	-0.584106	-0.320371	-1.0448	-0.242462	Defective PAPSS2 causes SEMD-PA;Metabolism of ingested H2SeO4 and H2SeO3 into H2Se;Transport and synthesis of PAPS	+	3'-phosphoadenosine 5'-phosphosulfate biosynthetic process;3'-phosphoadenosine 5'-phosphosulfate metabolic process;amine metabolic process;aminoglycan metabolic process;anatomical structure development;biological regulation;biosynthetic process;blood coagulation;bone development;carbohydrate metabolic process;cellular biosynthetic process;cellular metabolic process;cellular nitrogen compound bios…							2.80129	0.0214222	O95340	O95340	PAPS2_HUMAN	ENSG00000198682
SMC2	Structural maintenance of chromosomes protein 2	-0.400336	-0.119683	0.0116621	1.32364	0.701515	0.420703	-2.01972	-1.9723	-1.06397	0.672409	1.11218	0.590425	0.349583	0.0161037	0.377779	Condensation of Prometaphase Chromosomes;Condensation of Prophase Chromosomes	+	cell cycle;cell cycle process;cell division;cellular component organization;cellular component organization at cellular level;cellular component organization or biogenesis;cellular component organization or biogenesis at cellular level;cellular macromolecular complex subunit organization;cellular macromolecule metabolic process;cellular metabolic process;cellular nitrogen compound metabolic proce…	+	9	Nucleoplasm	Nucleoli	Nucleoplasm,Nucleoli		4.36216	0.0132632	O95347	O95347	SMC2_HUMAN	ENSG00000136824
SGPL1	Sphingosine-1-phosphate lyase 1	-0.643496	-0.918987	-0.0658396	-1.88302	-0.38453	-0.987521	-0.488386	-0.600822	0.244503	1.06646	1.94279	0.575076	1.23003	0.113371	0.800373	Sphingolipid de novo biosynthesis	+	ameboidal cell migration;anatomical structure development;anatomical structure morphogenesis;androgen metabolic process;biological regulation;biosynthetic process;carboxylic acid metabolic process;catabolic process;cell differentiation;cell migration;cell motility;cell surface receptor linked signaling pathway;cellular biosynthetic process;cellular catabolic process;cellular component movement;ce…							2.31482	0.0396598	O95470	O95470	SGPL1_HUMAN	ENSG00000166224
ACSL3	Long-chain-fatty-acid--CoA ligase 3	-0.0234644	0.0186526	0.707654	-1.16417	-0.786405	-0.161972	-0.952366	-1.48909	-0.681103	0.125325	0.0843054	-0.269529	0.810762	1.95292	1.82849	Synthesis of very long-chain fatty acyl-CoAs	+	acyl-CoA biosynthetic process;acyl-CoA metabolic process;acylglycerol biosynthetic process;acylglycerol metabolic process;anatomical structure development;biological regulation;biosynthetic process;brain development;carboxylic acid biosynthetic process;carboxylic acid metabolic process;cellular biosynthetic process;cellular component assembly;cellular component organization;cellular component org…							3.43276	0.0294787	O95573	O95573	ACSL3_HUMAN	ENSG00000123983
KRT75;KRT8	Keratin, type II cytoskeletal 75	-0.453383	-0.489538	-0.14033	-1.2102	-1.71926	-1.73937	0.540661	0.473542	0.585392	-0.125808	0.140594	0.386317	0.786405	1.60738	1.3576	Formation of the cornified envelope;Keratinization	+	actin cytoskeleton organization;actin filament-based process;actomyosin structure organization;biological regulation;cell differentiation;cell differentiation involved in embryonic placenta development;cell surface receptor linked signaling pathway;cellular component organization;cellular component organization at cellular level;cellular component organization or biogenesis;cellular component org…							5.61034	0.0155	O95678;P05787	O95678;P05787	K2C75_HUMAN;K2C8_HUMAN	ENSG00000170421;ENSG00000170454
SNAP29	Synaptosomal-associated protein 29	0.202249	1.08903	-0.193916	-1.57144	-1.39307	-0.609967	-0.465396	-0.446365	0.130121	-1.13954	0.351493	0.0815321	2.07384	0.979662	0.911766	Intra-Golgi traffic;Neutrophil degranulation	+	autophagic vacuole fusion;cellular component assembly;cellular component assembly at cellular level;cellular component organization;cellular component organization at cellular level;cellular component organization or biogenesis;cellular component organization or biogenesis at cellular level;cellular macromolecular complex assembly;cellular macromolecular complex subunit organization;cellular memb…							2.20381	0.038907	O95721	O95721	SNP29_HUMAN	ENSG00000099940
AP2A1	AP-2 complex subunit alpha-1	-0.0954187	-0.92826	0.452699	-0.946306	-0.676615	-0.511087	-0.823204	-0.653596	-0.414432	0.326439	0.374713	-1.14046	1.56463	1.81884	1.65206	Cargo recognition for clathrin-mediated endocytosis;Clathrin-mediated endocytosis;EPH-ephrin mediated repulsion of cells;LDL clearance;MHC class II antigen presentation;Nef Mediated CD4 Down-regulation;Nef Mediated CD8 Down-regulation;Recycling pathway of L1;Retrograde neurotrophin signalling;Trafficking of GluR2-containing AMPA receptors;VLDLR internalisation and degradation;WNT5A-dependent inte…	+	antigen processing and presentation;antigen processing and presentation of exogenous antigen;antigen processing and presentation of exogenous peptide antigen;antigen processing and presentation of exogenous peptide antigen via MHC class II;antigen processing and presentation of peptide antigen;antigen processing and presentation of peptide antigen via MHC class II;antigen processing and presentat…							2.89936	0.0360792	O95782	O95782	AP2A1_HUMAN	ENSG00000196961
MBD3	Methyl-CpG-binding domain protein 3	0.0555215	-0.0993927	-0.58702	2.03038	0.789501	1.57962	-0.316746	-0.20571	-0.0556819	-0.351453	-0.311271	0.834008	-0.561457	-0.657297	-2.14301	ERCC6 (CSB) and EHMT2 (G9a) positively regulate rRNA expression;HDACs deacetylate histones;Regulation of PTEN gene transcription;Regulation of TP53 Activity through Acetylation;RNA Polymerase I Transcription Initiation	+	anatomical structure development;ATP-dependent chromatin remodeling;biological regulation;biosynthetic process;cellular biosynthetic process;cellular component organization;cellular component organization at cellular level;cellular component organization or biogenesis;cellular component organization or biogenesis at cellular level;cellular macromolecule biosynthetic process;cellular macromolecule…							2.31774	0.03825	O95983	O95983	MBD3_HUMAN	ENSG00000071655
GOT2	Aspartate aminotransferase, mitochondrial	-0.586627	-0.581679	-0.643482	-1.22798	-1.98109	-0.460871	-0.12234	0.784895	0.902569	-0.449557	0.832365	-0.240267	1.53012	1.14587	1.09809	Amino acid synthesis and interconversion (transamination);Gluconeogenesis;Glyoxylate metabolism and glycine degradation	+	2-oxoglutarate metabolic process;4-hydroxyproline catabolic process;4-hydroxyproline metabolic process;alcohol biosynthetic process;alcohol metabolic process;amine biosynthetic process;amine catabolic process;amine metabolic process;aspartate biosynthetic process;aspartate catabolic process;aspartate family amino acid biosynthetic process;aspartate family amino acid catabolic process;aspartate fa…							2.76256	0.0314634	P00505	P00505	AATM_HUMAN	ENSG00000125166
AK1	Adenylate kinase isoenzyme 1	0.113087	-1.24803	-0.76696	-1.22468	-0.944983	-0.52409	1.74186	1.58891	1.58751	0.614302	-0.462239	-0.252084	0.334267	0.0162153	-0.573094	Interconversion of nucleotide di- and triphosphates	+	ADP biosynthetic process;ADP metabolic process;AMP metabolic process;ATP metabolic process;biological regulation;biosynthetic process;cell cycle arrest;cell cycle process;cellular biosynthetic process;cellular metabolic process;cellular nitrogen compound biosynthetic process;cellular nitrogen compound metabolic process;cellular process;heterocycle biosynthetic process;heterocycle metabolic proces…							3.21468	0.0191481	P00568	P00568	KAD1_HUMAN	ENSG00000106992
SERPINC1	Antithrombin-III	1.31881	1.00144	0.826038	-0.608135	-0.103498	0.0241433	-0.36026	-2.48082	-1.3484	0.363449	0.85045	-0.402277	0.912776	0.350696	-0.34441	Common Pathway of Fibrin Clot Formation;Intrinsic Pathway of Fibrin Clot Formation;Post-translational protein phosphorylation;Regulation of Insulin-like Growth Factor (IGF) transport and uptake by Insulin-like Growth Factor Binding Proteins (IGFBPs)	+	biological regulation;blood coagulation;coagulation;hemostasis;multicellular organismal process;negative regulation of biological process;negative regulation of catalytic activity;negative regulation of defense response;negative regulation of endopeptidase activity;negative regulation of hydrolase activity;negative regulation of inflammatory response;negative regulation of molecular function;nega…							1.96552	0.0454755	P01008	P01008	ANT3_HUMAN	ENSG00000117601
COL1A1	Collagen alpha-1(I) chain	0.736977	0.668999	-0.805716	-1.65338	-0.66348	-1.54252	0.27401	1.48205	1.80133	-0.566709	-0.011443	-0.600424	0.301439	0.707954	-0.129095	Anchoring fibril formation;Assembly of collagen fibrils and other multimeric structures;Cell surface interactions at the vascular wall;Collagen biosynthesis and modifying enzymes;Collagen chain trimerization;Collagen degradation;Crosslinking of collagen fibrils;ECM proteoglycans;Extracellular matrix organization;GP1b-IX-V activation signalling;GPVI-mediated activation cascade;Immunoregulatory int…	+	anatomical structure development;anatomical structure formation involved in morphogenesis;anatomical structure morphogenesis;biological regulation;biomineral tissue development;biosynthetic process;blood coagulation;blood vessel development;bone trabecula formation;cartilage development;cartilage development involved in endochondral bone morphogenesis;cell activation;cell communication;cell diffe…							2.07291	0.0414804	P02452	P02452	CO1A1_HUMAN	ENSG00000108821
LMNA	Prelamin-A/C	-0.350682	-0.184551	0.431998	-0.677442	0.127105	-0.959486	2.10021	1.75627	1.38076	-0.251759	-0.351161	-0.235133	-0.928382	-1.04991	-0.807832	Signaling by BRAF and RAF fusions;XBP1(S) activates chaperone genes	+	anatomical structure development;apoptosis;biological regulation;cardiac cell development;cardiac muscle cell development;cell cycle;cell cycle process;cell death;cell development;cellular component disassembly;cellular component disassembly at cellular level;cellular component disassembly involved in apoptosis;cellular component organization;cellular component organization at cellular level;cell…							4.46409	0.0129143	P02545	P02545	LMNA_HUMAN	ENSG00000160789
APOE	Apolipoprotein E	0.598656	0.810754	0.874427	-1.60132	-1.2235	-0.206559	0.591532	-0.45614	0.176871	-1.5864	-0.723454	-0.245915	1.62536	1.33541	0.0302792	Chylomicron assembly;Chylomicron clearance;Chylomicron remodeling;HDL remodeling;Post-translational protein phosphorylation;Regulation of Insulin-like Growth Factor (IGF) transport and uptake by Insulin-like Growth Factor Binding Proteins (IGFBPs);Retinoid metabolism and transport;Scavenging by Class A Receptors;Transcriptional regulation by the AP-2 (TFAP2) family of transcription factors	+	acylglycerol catabolic process;acylglycerol metabolic process;aging;alcohol metabolic process;alpha-amino-3-hydroxy-5-methyl-4-isoxazole propionate receptor clustering;anatomical structure morphogenesis;artery morphogenesis;axon regeneration;axonogenesis;biological regulation;biosynthetic process;blood vessel morphogenesis;calcium ion homeostasis;carboxylic acid transport;catabolic process;cation…							2.05707	0.0374428	P02649	P02649	APOE_HUMAN	ENSG00000130203
TFRC	Transferrin receptor protein 1	0.559788	0.0147455	0.692273	-0.488553	-0.565363	-1.09939	-1.64626	-1.62529	-0.0982046	1.03337	0.0942923	-0.428173	1.47391	1.52988	0.552992	Cargo recognition for clathrin-mediated endocytosis;Clathrin-mediated endocytosis;Golgi Associated Vesicle Biogenesis;Transferrin endocytosis and recycling	+	biological regulation;cation homeostasis;cation transport;cell differentiation;cellular cation homeostasis;cellular chemical homeostasis;cellular developmental process;cellular homeostasis;cellular ion homeostasis;cellular iron ion homeostasis;cellular metal ion homeostasis;cellular process;cellular response to chemical stimulus;cellular response to drug;cellular response to stimulus;chemical hom…							2.18962	0.0457906	P02786	P02786	TFR1_HUMAN	ENSG00000072274
OAT	Ornithine aminotransferase, mitochondrial	-0.310727	-0.378622	-0.583018	-0.962537	-0.969944	-1.86758	0.783163	2.12448	0.767707	0.249082	0.196796	-0.654128	1.32234	0.267271	0.015713	Amino acid synthesis and interconversion (transamination)	+	amine biosynthetic process;amine metabolic process;biosynthetic process;carboxylic acid biosynthetic process;carboxylic acid metabolic process;cellular amine metabolic process;cellular amino acid biosynthetic process;cellular amino acid metabolic process;cellular biosynthetic process;cellular component assembly;cellular component organization;cellular component organization or biogenesis;cellular…							2.47335	0.0306489	P04181	P04181	OAT_HUMAN	ENSG00000065154
TK1	Thymidine kinase, cytosolic	0.60064	0.228414	0.65665	-0.492761	-0.321268	-2.91875	1.33352	1.27982	0.572833	-0.229284	-0.422528	-0.374314	-0.251014	0.00309216	0.334951	Activation of E2F1 target genes at G1/S;Pyrimidine salvage	+	anatomical structure development;biosynthetic process;cell proliferation;cellular aromatic compound metabolic process;cellular biosynthetic process;cellular component assembly;cellular component organization;cellular component organization or biogenesis;cellular macromolecule biosynthetic process;cellular macromolecule metabolic process;cellular metabolic compound salvage;cellular metabolic proce…							1.65848	0.0453739	P04183	P04183	KITH_HUMAN	ENSG00000167900
RPN1	Dolichyl-diphosphooligosaccharide--protein glycosyltransferase subunit 1	-0.0288548	-0.243626	0.517972	-2.48438	-0.984161	-1.52573	0.810428	0.890882	0.5857	-0.440386	0.783164	0.19738	0.364482	1.10873	0.448393	Asparagine N-linked glycosylation;SRP-dependent cotranslational protein targeting to membrane	+	biosynthetic process;carbohydrate metabolic process;cellular biosynthetic process;cellular carbohydrate metabolic process;cellular macromolecule biosynthetic process;cellular macromolecule metabolic process;cellular metabolic process;cellular process;cellular protein metabolic process;cotranslational protein targeting to membrane;establishment of localization;establishment of localization in cell…							2.95541	0.0431422	P04843	P04843	RPN1_HUMAN	ENSG00000163902
HIST1H2AC;HIST1H2AE;HIST2H2AA4;HIST2H2AC;HIST3H2A	Histone H2A type 1-B/E	-0.108649	0.602184	0.328541	1.1562	0.368016	0.677953	-1.33923	-1.29588	-1.3459	1.69644	1.2424	-0.0721787	-0.720938	-0.025157	-1.1638	Activated PKN1 stimulates transcription of AR (androgen receptor) regulated genes KLK2 and KLK3;Activation of anterior HOX genes in hindbrain development during early embryogenesis;Amyloid fiber formation;B-WICH complex positively regulates rRNA expression;Condensation of Prophase Chromosomes;Deposition of new CENPA-containing nucleosomes at the centromere;DNA Damage/Telomere Stress Induced Senes…	+	biological regulation;cellular component disassembly;cellular component disassembly at cellular level;cellular component organization;cellular component organization at cellular level;cellular component organization or biogenesis;cellular component organization or biogenesis at cellular level;cellular macromolecular complex disassembly;cellular macromolecular complex subunit organization;cellular…							2.70831	0.0196727	P04908;Q16777;Q6FI13;Q7L7L0;Q93077	P04908;P0C0S8;P20671;Q16777;Q6FI13;Q7L7L0;Q93077;Q96KK5;Q99878;Q9BTM1	H2A1B_HUMAN;H2A1C_HUMAN;H2A2A_HUMAN;H2A2C_HUMAN;H2A3_HUMAN	ENSG00000180573;ENSG00000181218;ENSG00000184260;ENSG00000203812;ENSG00000272196;ENSG00000277075;ENSG00000278463
HIST1H2AC;HIST1H2AE;HIST3H2A	Histone H2A type 1-B/E	0.556314	0.739335	0.0430838	1.30278	1.16217	0.590355	-0.916318	-0.81554	-0.644206	0.317359	0.746266	0.366803	-0.371311	-0.498916	-2.57817	Activated PKN1 stimulates transcription of AR (androgen receptor) regulated genes KLK2 and KLK3;Activation of anterior HOX genes in hindbrain development during early embryogenesis;Amyloid fiber formation;B-WICH complex positively regulates rRNA expression;Condensation of Prophase Chromosomes;Deposition of new CENPA-containing nucleosomes at the centromere;DNA Damage/Telomere Stress Induced Senes…	+	biological regulation;cellular component disassembly;cellular component disassembly at cellular level;cellular component organization;cellular component organization at cellular level;cellular component organization or biogenesis;cellular component organization or biogenesis at cellular level;cellular macromolecular complex disassembly;cellular macromolecular complex subunit organization;cellular…							2.18482	0.0293202	P04908;Q7L7L0;Q93077	P04908;Q7L7L0;Q93077	H2A1B_HUMAN;H2A1C_HUMAN;H2A3_HUMAN	ENSG00000180573;ENSG00000181218;ENSG00000277075;ENSG00000278463
ATP1A1	Sodium/potassium-transporting ATPase subunit alpha-1	-0.267724	0.0818867	-0.605875	-2.12351	-1.11093	-0.550338	0.490776	0.145002	0.761049	-0.969052	0.403476	-0.270096	1.06641	1.53367	1.41525	Ion homeostasis;Ion transport by P-type ATPases	+	biological regulation;cardiac muscle contraction;cation homeostasis;cation transport;cellular cation homeostasis;cellular chemical homeostasis;cellular homeostasis;cellular ion homeostasis;cellular metal ion homeostasis;cellular monovalent inorganic cation homeostasis;cellular potassium ion homeostasis;cellular potassium ion transport;cellular process;cellular response to abiotic stimulus;cellula…							2.82682	0.029	P05023	P05023	AT1A1_HUMAN	ENSG00000163399
SLC25A5;SLC25A6	ADP/ATP translocase 2	0.687637	-0.0218295	-0.26653	-1.6546	-1.39983	-0.59205	-0.462055	-0.284205	-0.0243979	-0.608204	-0.616947	0.757344	1.72612	1.34897	1.41057	Influenza Virus Induced Apoptosis;Mitochondrial protein import;Regulation of insulin secretion;Vpr-mediated induction of apoptosis by mitochondrial outer membrane permeabilization	+	active induction of host immune response by virus;adenine nucleotide transport;adenine transport;ADP transport;apoptosis;ATP transport;biological regulation;cell death;cellular macromolecule metabolic process;cellular metabolic process;cellular process;cellular protein metabolic process;chromosome segregation;death;energy derivation by oxidation of organic compounds;energy reserve metabolic proce…							3.0023	0.0298198	P05141;P12236	P05141;P12235;P12236;Q9H0C2	ADT2_HUMAN;ADT3_HUMAN	ENSG00000005022;ENSG00000169100
RPLP0	60S acidic ribosomal protein P0	1.433	0.615504	0.095888	-1.61354	-1.04493	-0.778545	-0.624362	-0.389757	-0.121417	-0.424165	-0.864271	-0.0675515	0.574666	1.9845	1.22497	Eukaryotic Translation Termination;Formation of a pool of free 40S subunits;Gene and protein expression by JAK-STAT signaling after Interleukin-12 stimulation;GTP hydrolysis and joining of the 60S ribosomal subunit;L13a-mediated translational silencing of Ceruloplasmin expression;Major pathway of rRNA processing in the nucleolus and cytosol;Nonsense Mediated Decay (NMD) enhanced by the Exon Junct…	+	biosynthetic process;catabolic process;cellular biosynthetic process;cellular catabolic process;cellular component biogenesis;cellular component biogenesis at cellular level;cellular component disassembly;cellular component disassembly at cellular level;cellular component organization;cellular component organization at cellular level;cellular component organization or biogenesis;cellular componen…							2.86129	0.0293581	P05388	P05388	RLA0_HUMAN	ENSG00000089157
ITGB1	Integrin beta-1	-0.379719	-0.0767159	0.153793	-1.74591	-0.804878	-1.04267	0.528513	-0.28477	-0.52919	-0.624322	0.531889	-0.279073	0.872482	2.08271	1.59786	Basigin interactions;Cell surface interactions at the vascular wall;CHL1 interactions;ECM proteoglycans;Elastic fibre formation;Fibronectin matrix formation;Immunoregulatory interactions between a Lymphoid and a non-Lymphoid cell;Integrin cell surface interactions;Interleukin-4 and 13 signaling;Laminin interactions;Localization of the PINCH-ILK-PARVIN complex to focal adhesions;MET activates PTK2…	+	actin cytoskeleton organization;actin filament-based process;actomyosin structure organization;anatomical structure homeostasis;anatomical structure morphogenesis;associative learning;axon extension;axon guidance;B cell activation;B cell differentiation;behavior;biological adhesion;biological regulation;blood coagulation;blood vessel endothelial cell migration;calcium ion homeostasis;calcium-inde…							2.88581	0.0313058	P05556	P05556	ITB1_HUMAN	ENSG00000150093
KRT18	Keratin, type I cytoskeletal 18	0.118182	0.465099	0.0871907	-0.9727	-1.12078	-0.506473	-0.95721	-1.27024	-1.07675	-0.127042	0.482323	0.277634	1.17179	1.57979	1.84919	Formation of the cornified envelope;Keratinization	+	anatomical structure morphogenesis;biological regulation;cell cycle;cell surface receptor linked signaling pathway;cellular component organization;cellular component organization at cellular level;cellular component organization or biogenesis;cellular component organization or biogenesis at cellular level;cellular process;cellular response to chemical stimulus;cellular response to cytokine stimul…							5.54469	0.0148571	P05783	P05783	K1C18_HUMAN	ENSG00000111057
KRT18;KRT35	Keratin, type I cytoskeletal 18	-0.100242	0.903074	-1.03541	-1.05598	-1.44922	-0.563645	-0.255939	-0.455349	-0.376484	0.0419071	-0.189853	-0.327769	1.51335	1.44905	1.90251	Formation of the cornified envelope;Keratinization	+	anatomical structure morphogenesis;biological regulation;cell cycle;cell surface receptor linked signaling pathway;cellular component organization;cellular component organization at cellular level;cellular component organization or biogenesis;cellular component organization or biogenesis at cellular level;cellular process;cellular response to chemical stimulus;cellular response to cytokine stimul…							3.04642	0.0205565	P05783;Q92764	P05783;Q92764	K1C18_HUMAN;KRT35_HUMAN	ENSG00000111057;ENSG00000197079
KRT8	Keratin, type II cytoskeletal 8	0.132481	-0.0727476	-0.485592	-1.57099	-1.30749	-0.836555	0.264247	0.4836	0.15125	-0.50023	-0.68529	-0.310613	1.18137	1.79966	1.7569	Formation of the cornified envelope;Keratinization	+	actin cytoskeleton organization;actin filament-based process;actomyosin structure organization;biological regulation;cell differentiation;cell differentiation involved in embryonic placenta development;cell surface receptor linked signaling pathway;cellular component organization;cellular component organization at cellular level;cellular component organization or biogenesis;cellular component org…							5.35128	0.0138824	P05787	P05787	K2C8_HUMAN	ENSG00000170421
ATP5F1B	ATP synthase subunit beta, mitochondrial	0.816511	-0.0471933	-0.528919	-1.77169	-1.60735	-0.916273	-0.261745	0.791104	0.742323	-0.662064	0.443918	-0.574787	1.17533	1.11458	1.28625	Cristae formation;Formation of ATP by chemiosmotic coupling;Mitochondrial protein import;Transcriptional activation of mitochondrial biogenesis	+	anatomical structure formation involved in morphogenesis;angiogenesis;ATP biosynthetic process;ATP hydrolysis coupled proton transport;ATP metabolic process;ATP synthesis coupled proton transport;biological regulation;biosynthetic process;cation homeostasis;cation transport;cell differentiation;cellular biosynthetic process;cellular cation homeostasis;cellular chemical homeostasis;cellular compon…							2.78163	0.031746	P06576	P06576	ATPB_HUMAN	ENSG00000110955
ENO1	Alpha-enolase	0.217916	-0.561724	-0.671771	-0.92498	-0.675522	-0.366967	1.57621	1.85325	1.69507	-1.46615	-0.695321	0.125076	-0.478119	0.189542	0.1835	Gluconeogenesis;Glycolysis	+	alcohol biosynthetic process;alcohol metabolic process;biological regulation;biosynthetic process;carbohydrate biosynthetic process;carbohydrate metabolic process;cellular biosynthetic process;cellular carbohydrate biosynthetic process;cellular carbohydrate metabolic process;cellular macromolecule biosynthetic process;cellular macromolecule metabolic process;cellular metabolic process;cellular ni…							3.27628	0.0252747	P06733	P06733	ENOA_HUMAN	ENSG00000074800
NPM1	Nucleophosmin	0.517649	1.56326	0.0314818	0.445966	0.936191	0.534485	0.69819	0.5211	0.671121	-0.734593	-0.765225	0.151085	-2.14191	-1.08886	-1.33995	Deposition of new CENPA-containing nucleosomes at the centromere;Nuclear import of Rev protein;TFAP2A acts as a transcriptional repressor during retinoic acid induced cell differentiation;TP53 regulates transcription of additional cell cycle genes whose exact role in the p53 pathway remain uncertain	+	aging;ATP-dependent chromatin remodeling;biological regulation;cell aging;cell cycle process;cellular component assembly;cellular component assembly at cellular level;cellular component organization;cellular component organization at cellular level;cellular component organization or biogenesis;cellular component organization or biogenesis at cellular level;cellular macromolecular complex assembly…							3.01048	0.024497	P06748	P06748	NPM_HUMAN	ENSG00000181163
LDHB	L-lactate dehydrogenase B chain	0.352254	0.196708	0.242552	-1.86161	-1.21114	-1.1853	1.41639	0.909699	1.17971	-0.720055	-0.941246	-0.405124	0.340929	1.0767	0.60952	Pyruvate metabolism	+	carbohydrate metabolic process;carboxylic acid metabolic process;cellular ketone metabolic process;cellular metabolic process;cellular nitrogen compound metabolic process;cellular process;coenzyme metabolic process;cofactor metabolic process;heterocycle metabolic process;lactate metabolic process;metabolic process;monocarboxylic acid metabolic process;NAD metabolic process;nicotinamide nucleotide…							5.30911	0.0130909	P07195	P07195	LDHB_HUMAN	ENSG00000111716
P4HB	Protein disulfide-isomerase	0.434667	0.435734	-0.4045	-0.8995	-1.47154	-1.79768	0.848391	0.980904	1.49801	-1.40722	0.0388055	-0.0108146	0.499748	1.01883	0.236166	Chylomicron assembly;Collagen biosynthesis and modifying enzymes;Detoxification of Reactive Oxygen Species;Hedgehog ligand biogenesis;Interleukin-12 signaling;Interleukin-23 signaling;Post-translational protein phosphorylation;Regulation of Insulin-like Growth Factor (IGF) transport and uptake by Insulin-like Growth Factor Binding Proteins (IGFBPs);VLDL assembly	+	4-hydroxyproline metabolic process;amine metabolic process;biological regulation;carboxylic acid metabolic process;cell redox homeostasis;cellular amine metabolic process;cellular amino acid metabolic process;cellular component organization;cellular component organization at cellular level;cellular component organization or biogenesis;cellular component organization or biogenesis at cellular leve…							2.80774	0.0284742	P07237	P07237	PDIA1_HUMAN	ENSG00000185624
H1F0	Histone H1.0	0.257825	0.392597	0.794308	0.70642	0.801652	0.769515	-1.39328	-2.48081	-1.2	0.883499	0.380684	0.764346	0.103899	-0.554293	-0.226362	Activation of DNA fragmentation factor;Formation of Senescence-Associated Heterochromatin Foci (SAHF)	+	apoptosis;catabolic process;cell death;cellular catabolic process;cellular component assembly;cellular component assembly at cellular level;cellular component disassembly;cellular component disassembly at cellular level;cellular component disassembly involved in apoptosis;cellular component organization;cellular component organization at cellular level;cellular component organization or biogenesi…	+	22	Nucleoplasm, Nuclear bodies	Golgi apparatus, Actin filaments	Nucleoplasm,Nuclear bodies,Golgi apparatus,Actin filaments		4.15758	0.0130435	P07305	P07305	H10_HUMAN	ENSG00000189060
ANXA2	Annexin A2	0.295685	-0.585048	-0.638621	-1.65998	-0.449555	-0.962969	1.24519	1.01348	0.442265	-0.941206	-1.15617	-0.0625916	1.05015	1.57375	0.835613	Dissolution of Fibrin Clot;Gene and protein expression by JAK-STAT signaling after Interleukin-12 stimulation;Neutrophil degranulation;Smooth Muscle Contraction	+	anatomical structure formation involved in morphogenesis;angiogenesis;biological regulation;body fluid secretion;cellular component assembly;cellular component assembly at cellular level;cellular component organization;cellular component organization at cellular level;cellular component organization or biogenesis;cellular component organization or biogenesis at cellular level;cellular membrane or…							2.95876	0.0316049	P07355	A6NMY6;P07355	ANXA2_HUMAN	ENSG00000182718
TUBB;TUBB4B	Tubulin beta chain	0.0826104	-0.438346	-0.188626	-1.24322	-0.00339783	-0.893116	-0.30385	-0.746474	-0.121137	-0.94617	-0.107708	-0.254751	1.39389	1.27862	2.49167	Anchoring of the basal body to the plasma membrane;AURKA Activation by TPX2;Carboxyterminal post-translational modifications of tubulin;Cilium Assembly;COPI-dependent Golgi-to-ER retrograde traffic;COPI-independent Golgi-to-ER retrograde traffic;COPI-mediated anterograde transport;Formation of tubulin folding intermediates by CCT/TriC;Gap junction assembly;Hedgehog 'off' state;HSP90 chaperone cyc…	+	biological regulation;cell cycle;cell cycle process;cell division;cell killing;cellular component assembly;cellular component assembly at cellular level;cellular component movement;cellular component organization;cellular component organization at cellular level;cellular component organization or biogenesis;cellular component organization or biogenesis at cellular level;cellular macromolecular co…	+	6;9	Microtubules	Cytokinetic bridge, Mitotic spindle	Microtubules,Cytokinetic bridge,Mitotic spindle	Deafness, Disease mutation, FDA approved drug targets, Leber congenital amaurosis;Disease mutation, FDA approved drug targets	3.06897	0.0242981	P07437;P68371	P04350;P07437;P68371	TBB4B_HUMAN;TBB5_HUMAN	ENSG00000183311;ENSG00000188229;ENSG00000196230;ENSG00000224156;ENSG00000227739;ENSG00000229684;ENSG00000232421;ENSG00000232575;ENSG00000235067
YES1	Tyrosine-protein kinase Yes	-0.136518	-1.44345	-0.576837	-0.138444	-0.528421	0.577461	0.460059	-0.0183332	0.656569	-1.31888	-0.435421	-1.25401	0.726462	1.27946	2.1503	CD28 co-stimulation;CTLA4 inhibitory signaling;EPHA-mediated growth cone collapse;EPHB-mediated forward signaling;EPH-ephrin mediated repulsion of cells;EPH-Ephrin signaling;FCGR activation;PECAM1 interactions;Regulation of KIT signaling;Regulation of signaling by CBL;RUNX2 regulates osteoblast differentiation;Signaling by ERBB2;Signaling by SCF-KIT	+	axon guidance;biological regulation;blood coagulation;carbohydrate transport;cell differentiation;cell migration;cell motility;cell surface receptor linked signaling pathway;cellular component movement;cellular developmental process;cellular macromolecule metabolic process;cellular metabolic process;cellular process;cellular protein metabolic process;cellular response to chemical stimulus;cellula…							2.4738	0.0426538	P07947	P07947	YES_HUMAN	ENSG00000176105
TPM2	Tropomyosin beta chain	-0.691098	0.0291554	-0.312217	-0.94606	-0.905873	-0.317582	-0.497991	-0.994845	0.408724	-0.618178	0.224009	-0.521418	2.37661	1.27656	1.4902	Smooth Muscle Contraction;Striated Muscle Contraction	+	actin filament-based movement;actin filament-based process;actin-mediated cell contraction;actin-myosin filament sliding;biological regulation;cellular component movement;cellular process;multicellular organismal process;muscle contraction;muscle filament sliding;muscle system process;regulation of ATPase activity;regulation of biological process;regulation of catabolic process;regulation of cata…							2.93028	0.0204407	P07951	P07951	TPM2_HUMAN	ENSG00000198467
SNRNP70	U1 small nuclear ribonucleoprotein 70 kDa	-0.163714	0.663917	0.520176	0.388432	0.208872	0.798986	0.460262	-0.129499	1.12839	0.506511	-0.254219	1.12972	-1.85304	-1.4793	-1.92549	mRNA Splicing - Major Pathway	+	biological regulation;cellular macromolecule metabolic process;cellular metabolic process;cellular nitrogen compound metabolic process;cellular process;gene expression;macromolecule metabolic process;metabolic process;mRNA metabolic process;mRNA processing;nitrogen compound metabolic process;nuclear mRNA splicing, via spliceosome;nucleic acid metabolic process;nucleobase-containing compound metab…							3.08218	0.0388315	P08621	P08621	RU17_HUMAN	ENSG00000104852
VIM	Vimentin	0.51961	0.125316	-0.37644	-1.32363	-0.55042	-0.432187	-0.478345	-0.759621	-0.192011	-1.5088	-0.146781	0.445706	0.877495	1.92288	1.87723	Caspase-mediated cleavage of cytoskeletal proteins;Interleukin-4 and 13 signaling;Striated Muscle Contraction	+	actin filament-based movement;actin filament-based process;actin-mediated cell contraction;actin-myosin filament sliding;anatomical structure development;apoptosis;astrocyte development;astrocyte differentiation;Bergmann glial cell differentiation;biological regulation;cell death;cell development;cell differentiation;cellular component disassembly;cellular component disassembly at cellular level;…							2.1974	0.0451329	P08670	P08670	VIME_HUMAN	ENSG00000026025
ANXA5	Annexin A5	-1.37003	-0.69116	-0.415044	-0.658394	-0.414004	-0.0694175	1.5871	0.995835	1.83999	0.803988	0.920625	0.127874	-0.643022	-0.921651	-1.0927	Platelet degranulation	+	biological regulation;blood coagulation;cellular process;cellular response to stimulus;coagulation;hemostasis;multicellular organismal process;negative regulation of apoptosis;negative regulation of biological process;negative regulation of catalytic activity;negative regulation of cell death;negative regulation of cellular process;negative regulation of coagulation;negative regulation of molecul…							4.10845	0.0216403	P08758	P08758	ANXA5_HUMAN	ENSG00000164111
SNRPA	U1 small nuclear ribonucleoprotein A	-0.79391	0.154308	0.660242	0.0757185	0.399519	1.05663	0.978945	0.281137	0.203103	0.534217	0.858194	0.651144	-2.23862	-1.17127	-1.64935	mRNA Splicing - Major Pathway	+	cellular macromolecule metabolic process;cellular metabolic process;cellular nitrogen compound metabolic process;cellular process;gene expression;macromolecule metabolic process;metabolic process;mRNA metabolic process;mRNA processing;nitrogen compound metabolic process;nuclear mRNA splicing, via spliceosome;nucleic acid metabolic process;nucleobase-containing compound metabolic process;primary m…							2.96681	0.0404848	P09012	P09012	SNRPA_HUMAN	ENSG00000077312
SNRPA1	U2 small nuclear ribonucleoprotein A'	-0.539858	0.145615	1.28516	0.472974	0.897407	0.565162	0.591389	-0.243934	-0.573413	0.967432	0.622843	0.685774	-1.91887	-1.70138	-1.2563	Gene and protein expression by JAK-STAT signaling after Interleukin-12 stimulation;mRNA Splicing - Major Pathway	+	cellular macromolecule metabolic process;cellular metabolic process;cellular nitrogen compound metabolic process;cellular process;gene expression;macromolecule metabolic process;metabolic process;mRNA metabolic process;mRNA processing;nitrogen compound metabolic process;nuclear mRNA splicing, via spliceosome;nucleic acid metabolic process;nucleobase-containing compound metabolic process;primary m…							2.78408	0.0376599	P09661	P09661	RU2A_HUMAN	ENSG00000131876
COX6C	Cytochrome c oxidase subunit 6C	0.786267	-0.222297	0.132531	-2.48111	-1.19538	-0.776467	0.731335	1.24049	0.262587	-0.121446	-0.853858	-0.0285407	0.567382	0.981932	0.976578	Respiratory electron transport;TP53 Regulates Metabolic Genes	+	biosynthetic process;cellular biosynthetic process;cellular macromolecule metabolic process;cellular metabolic process;cellular nitrogen compound metabolic process;cellular process;electron transport chain;gene expression;generation of precursor metabolites and energy;macromolecule metabolic process;metabolic process;nitrogen compound metabolic process;nucleic acid metabolic process;nucleobase-co…							2.58302	0.0248914	P09669	P09669	COX6C_HUMAN	ENSG00000164919
PARP1	Poly [ADP-ribose] polymerase 1	-0.305134	-0.332873	0.437174	0.330449	0.771051	0.300878	1.65421	1.47361	0.765075	-0.583532	-0.362558	-0.210757	-1.92628	-1.73635	-0.274962	DNA Damage Recognition in GG-NER;Downregulation of SMAD2/3:SMAD4 transcriptional activity;Dual Incision in GG-NER;Formation of Incision Complex in GG-NER;HDR through MMEJ (alt-NHEJ);POLB-Dependent Long Patch Base Excision Repair;SUMOylation of DNA damage response and repair proteins	+	anatomical structure homeostasis;base-excision repair;biological regulation;biosynthetic process;cell differentiation;cell surface receptor linked signaling pathway;cellular biosynthetic process;cellular component organization;cellular component organization at cellular level;cellular component organization or biogenesis;cellular component organization or biogenesis at cellular level;cellular dev…							2.8989	0.0360656	P09874	P09874	PARP1_HUMAN	ENSG00000143799
ACTA2;ACTB;ACTG1;ACTG2;POTEI	POTE ankyrin domain family member I	-0.0159254	0.873815	-0.470942	-1.26722	-1.52998	-1.98491	0.10455	-0.0531737	-0.205257	0.576832	0.505852	-0.166268	1.40536	1.10029	1.12697	Adherens junctions interactions;B-WICH complex positively regulates rRNA expression;Cell-extracellular matrix interactions;Clathrin-mediated endocytosis;DNA Damage Recognition in GG-NER;EPHB-mediated forward signaling;EPH-ephrin mediated repulsion of cells;Factors involved in megakaryocyte development and platelet production;Folding of actin by CCT/TriC;Formation of annular gap junctions;Gap junc…	+	actin cytoskeleton organization;actin filament-based process;actomyosin structure organization;adherens junction organization;anatomical structure development;anatomical structure homeostasis;ATP-dependent chromatin remodeling;axon guidance;biological adhesion;biological regulation;blood coagulation;cell adhesion;cell development;cell junction assembly;cell junction organization;cell surface rece…							3.92185	0.0162105	P0CG38;P60709;P62736;P63261;P63267	A5A3E0;P0CG38;P0CG39;P60709;P62736;P63261;P63267;P68032;P68133;Q6S8J3	ACTA_HUMAN;ACTB_HUMAN;ACTG_HUMAN;ACTH_HUMAN;POTEI_HUMAN	ENSG00000075624;ENSG00000107796;ENSG00000163017;ENSG00000184009;ENSG00000196834
CT45A1;CT45A10;CT45A2;CT45A3;CT45A5;CT45A6;CT45A7;CT45A8;CT45A9	Cancer/testis antigen family 45 member A6	0.232248	0.414032	0.873348	-0.254244	0.509166	-1.08748	1.49909	1.27495	0.754296	-0.570284	0.240604	-0.217197	-2.04338	-1.5667	-0.0584495		+								1.93068	0.0463625	P0DMU7;P0DMU8;P0DMU9;P0DMV0;P0DMV1;P0DMV2;Q5DJT8;Q5HYN5;Q8NHU0	P0DMU7;P0DMU8;P0DMU9;P0DMV0;P0DMV1;P0DMV2;Q5DJT8;Q5HYN5;Q8NHU0	CT451_HUMAN;CT452_HUMAN;CT453_HUMAN;CT455_HUMAN;CT456_HUMAN;CT457_HUMAN;CT458_HUMAN;CT459_HUMAN;CT45A_HUMAN	ENSG00000268940;ENSG00000269096
TUBA1A;TUBA3C;TUBA3D	Tubulin alpha-3C chain	0.657502	0.490292	-0.0576891	-1.9828	-0.606943	-0.00609874	-0.246886	0.161207	-0.624646	-1.60807	-0.195619	-0.159788	1.26728	1.61528	1.29698	Anchoring of the basal body to the plasma membrane;AURKA Activation by TPX2;Carboxyterminal post-translational modifications of tubulin;Cilium Assembly;COPI-dependent Golgi-to-ER retrograde traffic;COPI-independent Golgi-to-ER retrograde traffic;COPI-mediated anterograde transport;Formation of tubulin folding intermediates by CCT/TriC;Gap junction assembly;Hedgehog 'off' state;HSP90 chaperone cyc…	+	cell cycle;cell cycle process;cell division;cellular component assembly;cellular component assembly at cellular level;cellular component organization;cellular component organization at cellular level;cellular component organization or biogenesis;cellular component organization or biogenesis at cellular level;cellular macromolecular complex assembly;cellular macromolecular complex subunit organiza…							2.01918	0.0469128	P0DPH7;P0DPH8;Q71U36	P0DPH7;P0DPH8;P68363;Q6PEY2;Q71U36;Q9BQE3	TBA1A_HUMAN;TBA3C_HUMAN;TBA3D_HUMAN	ENSG00000167552
DLAT	Dihydrolipoyllysine-residue acetyltransferase component of pyruvate dehydrogenase complex, mitochondrial	0.16754	-0.0715562	-0.819723	-2.15477	-1.0944	-0.650439	-0.339022	0.596398	0.218071	0.17665	-0.0230234	-0.354167	1.28549	1.61026	1.45269	Glyoxylate metabolism and glycine degradation;Pyruvate metabolism;Regulation of pyruvate dehydrogenase (PDH) complex;Signaling by Retinoic Acid	+	acetyl-CoA catabolic process;acetyl-CoA metabolic process;alcohol metabolic process;biological regulation;carbohydrate metabolic process;carboxylic acid metabolic process;catabolic process;cellular carbohydrate metabolic process;cellular catabolic process;cellular ketone metabolic process;cellular metabolic process;cellular process;coenzyme catabolic process;coenzyme metabolic process;cofactor ca…							3.14948	0.0204912	P10515	P10515	ODP2_HUMAN	ENSG00000150768
HSPD1	60 kDa heat shock protein, mitochondrial	0.571434	-0.42295	-0.905833	-1.39951	-1.47968	-0.657371	-0.129972	0.943476	0.295558	-0.525483	-0.0785979	-0.521869	1.5117	1.81311	0.985985	Mitochondrial protein import;TFAP2A acts as a transcriptional repressor during retinoic acid induced cell differentiation	+	activation of caspase activity;activation of immune response;activation of innate immune response;adaptive immune response;adaptive immune response based on somatic recombination of immune receptors built from immunoglobulin superfamily domains;B cell activation;B cell activation involved in immune response;B cell cytokine production;B cell mediated immunity;B cell proliferation;biological regula…							2.94037	0.0243556	P10809	P10809	CH60_HUMAN	ENSG00000144381
HSPA5	Endoplasmic reticulum chaperone BiP	0.577749	0.372327	0.159716	-1.67259	-1.06009	-1.75616	0.695288	0.983731	1.6139	-1.00086	-0.392998	-0.345211	0.484364	0.796691	0.544154	Antigen Presentation: Folding, assembly and peptide loading of class I MHC;ATF6 (ATF6-alpha) activates chaperone genes;ATF6 (ATF6-alpha) activates chaperones;IRE1alpha activates chaperones;PERK regulates gene expression;Platelet degranulation;Regulation of HSF1-mediated heat shock response	+	activation of signaling protein activity involved in unfolded protein response;anatomical structure arrangement;anatomical structure development;biological regulation;blood coagulation;catabolic process;cell activation;cell communication;cellular catabolic process;cellular macromolecule catabolic process;cellular macromolecule metabolic process;cellular metabolic process;cellular process;cellular…							4.69878	0.0137143	P11021	P11021	BIP_HUMAN	ENSG00000044574
PYGB;PYGM	Glycogen phosphorylase, brain form	0.22153	0.961416	0.788188	-1.27509	0.233763	0.281663	0.791896	0.906457	0.899633	0.261006	-0.85595	0.840676	-1.14762	-2.27107	-0.636495	Glycogen breakdown (glycogenolysis);Neutrophil degranulation	+	alcohol metabolic process;carbohydrate catabolic process;carbohydrate metabolic process;catabolic process;cellular carbohydrate catabolic process;cellular carbohydrate metabolic process;cellular glucan metabolic process;cellular macromolecule metabolic process;cellular metabolic process;cellular polysaccharide catabolic process;cellular polysaccharide metabolic process;cellular process;energy der…							1.7087	0.0456618	P11216;P11217	P11216;P11217	PYGB_HUMAN;PYGM_HUMAN	ENSG00000068976;ENSG00000100994
RALA;RALB	Ras-related protein Ral-A	-0.0833786	0.360414	0.0550618	-1.99358	-1.25996	-1.32012	0.559849	0.88733	0.693816	1.13723	-1.12101	0.122401	0.387559	0.0734402	1.50094	Gene and protein expression by JAK-STAT signaling after Interleukin-12 stimulation;p38MAPK events;Translocation of GLUT4 to the plasma membrane	+	actin cytoskeleton organization;actin cytoskeleton reorganization;actin filament-based process;apoptosis;biological regulation;cell communication;cell death;cell surface receptor linked signaling pathway;cellular component organization;cellular component organization at cellular level;cellular component organization or biogenesis;cellular component organization or biogenesis at cellular level;cel…							1.97425	0.0347917	P11233;P11234	P11233;P11234	RALA_HUMAN;RALB_HUMAN	ENSG00000006451;ENSG00000144118
TOP2A	DNA topoisomerase 2-alpha	-0.0298493	-0.217478	0.121873	-0.750062	-0.552955	-0.555084	2.03578	2.0462	1.39298	-0.548142	-0.480122	-0.615882	-0.959766	-0.806724	-0.0807669	SUMOylation of DNA replication proteins;Transcription of E2F targets under negative control by DREAM complex	+	apoptotic chromosome condensation;biological regulation;cell cycle;cell cycle process;cell differentiation;cell division;cellular component organization;cellular component organization at cellular level;cellular component organization or biogenesis;cellular component organization or biogenesis at cellular level;cellular developmental process;cellular macromolecule metabolic process;cellular metab…	+	17	Nucleoplasm	Nucleoli	Nucleoplasm,Nucleoli	Cancer-related genes, FDA approved drug targets	5.42185	0.0213333	P11388	P11388	TOP2A_HUMAN	ENSG00000131747
TOP2A;TOP2B	DNA topoisomerase 2-alpha	-0.132161	-0.203769	0.24496	-0.827353	-0.627378	-0.420044	2.0712	1.98226	1.34167	-0.464146	-0.731727	-0.705572	-0.979275	-0.627135	0.0784614	SUMOylation of DNA replication proteins;Transcription of E2F targets under negative control by DREAM complex	+	anatomical structure development;anatomical structure morphogenesis;apoptotic chromosome condensation;axonogenesis;biological regulation;cell cycle;cell cycle process;cell differentiation;cell division;cell migration;cell motility;cell part morphogenesis;cell projection morphogenesis;cell projection organization;cellular component morphogenesis;cellular component movement;cellular component organ…	+	17	Nucleoplasm	Nucleoli	Nucleoplasm,Nucleoli	Cancer-related genes, FDA approved drug targets	4.69891	0.014	P11388;Q02880	P11388;Q02880	TOP2A_HUMAN;TOP2B_HUMAN	ENSG00000077097;ENSG00000131747
G6PD	Glucose-6-phosphate 1-dehydrogenase	0.205781	-0.786334	-0.39989	-1.84628	-0.911423	-1.04201	0.334245	0.43705	1.58346	-0.810276	-0.601485	0.764781	0.620389	1.38391	1.06808	Pentose phosphate pathway (hexose monophosphate shunt);TP53 Regulates Metabolic Genes	+	alcohol biosynthetic process;alcohol catabolic process;alcohol metabolic process;amine metabolic process;anatomical structure development;biological regulation;biosynthetic process;carbohydrate biosynthetic process;carbohydrate catabolic process;carbohydrate metabolic process;carboxylic acid metabolic process;catabolic process;cell maturation;cellular amine metabolic process;cellular amino acid m…							2.20153	0.0460164	P11413	P11413	G6PD_HUMAN	ENSG00000160211
MTHFD1	C-1-tetrahydrofolate synthase, cytoplasmic	-0.304795	-0.480841	-0.126857	-0.539109	-0.856273	-1.4123	-0.551605	0.513024	-0.135218	-0.397767	-0.563372	-0.399109	1.44952	1.70016	2.10454	Metabolism of folate and pterines	+	10-formyltetrahydrofolate biosynthetic process;10-formyltetrahydrofolate metabolic process;amine biosynthetic process;amine metabolic process;anatomical structure development;anatomical structure formation involved in morphogenesis;aromatic compound biosynthetic process;aspartate family amino acid biosynthetic process;aspartate family amino acid metabolic process;biosynthetic process;carboxylic a…							4.4749	0.0205	P11586	P11586	C1TC_HUMAN	ENSG00000100714
IGF2R	Cation-independent mannose-6-phosphate receptor	-1.40261	-0.153003	-0.467832	-1.35164	-0.633322	-1.00525	0.0734608	-0.247229	0.719817	-0.306187	0.0162896	0.173043	2.13489	1.60244	0.847138	Cargo recognition for clathrin-mediated endocytosis;Clathrin-mediated endocytosis;Golgi Associated Vesicle Biogenesis;Neutrophil degranulation;Retrograde transport at the Trans-Golgi-Network	+	anatomical structure development;anatomical structure morphogenesis;biological regulation;cell surface receptor linked signaling pathway;cellular component organization;cellular component organization or biogenesis;cellular membrane organization;cellular process;cellular response to stimulus;developmental process;endocytosis;enzyme linked receptor protein signaling pathway;establishment of locali…							2.99537	0.0310427	P11717	P11717	MPRI_HUMAN	ENSG00000197081
PABPC1	Polyadenylate-binding protein 1	1.15741	-0.197128	0.0424694	-1.28829	-0.85423	-0.568908	-0.951238	0.207393	0.408959	-1.53388	-0.508648	-0.0946158	1.69768	1.56267	0.920361	AUF1 (hnRNP D0) binds and destabilizes mRNA;Deadenylation of mRNA;L13a-mediated translational silencing of Ceruloplasmin expression;Nonsense Mediated Decay (NMD) enhanced by the Exon Junction Complex (EJC);Nonsense Mediated Decay (NMD) independent of the Exon Junction Complex (EJC);Regulation of expression of SLITs and ROBOs;Translation initiation complex formation	+	biological regulation;biosynthetic process;catabolic process;cellular biosynthetic process;cellular catabolic process;cellular macromolecule biosynthetic process;cellular macromolecule catabolic process;cellular macromolecule metabolic process;cellular metabolic process;cellular nitrogen compound metabolic process;cellular process;cellular protein metabolic process;gene expression;gene silencing;…							2.14979	0.0428219	P11940	P11940;Q4VXU2	PABP1_HUMAN	ENSG00000070756
PABPC1;PABPC4	Polyadenylate-binding protein 1	0.857134	0.206478	0.546391	-1.62022	-0.311921	-1.06592	-0.416524	0.274307	0.112962	-0.563955	-1.64201	-0.338447	1.01602	1.86295	1.08275	AUF1 (hnRNP D0) binds and destabilizes mRNA;Deadenylation of mRNA;L13a-mediated translational silencing of Ceruloplasmin expression;Nonsense Mediated Decay (NMD) enhanced by the Exon Junction Complex (EJC);Nonsense Mediated Decay (NMD) independent of the Exon Junction Complex (EJC);Regulation of expression of SLITs and ROBOs;Translation initiation complex formation	+	biological regulation;biosynthetic process;blood coagulation;catabolic process;cellular biosynthetic process;cellular catabolic process;cellular macromolecule biosynthetic process;cellular macromolecule catabolic process;cellular macromolecule metabolic process;cellular metabolic process;cellular nitrogen compound metabolic process;cellular process;cellular protein metabolic process;coagulation;g…							2.83364	0.024375	P11940;Q13310	P11940;Q13310	PABP1_HUMAN;PABP4_HUMAN	ENSG00000070756;ENSG00000090621
PCNA	Proliferating cell nuclear antigen	-0.816224	0.0326152	1.06875	-0.280831	0.12866	-0.0490607	1.5037	1.59918	0.794295	0.36016	-0.436655	0.377387	-1.24887	-1.61877	-1.41434	Activation of E2F1 target genes at G1/S;Dual Incision in GG-NER;Dual incision in TC-NER;E3 ubiquitin ligases ubiquitinate target proteins;Gap-filling DNA repair synthesis and ligation in GG-NER;Gap-filling DNA repair synthesis and ligation in TC-NER;HDR through Homologous Recombination (HRR);Mismatch repair (MMR) directed by MSH2:MSH3 (MutSbeta);Mismatch repair (MMR) directed by MSH2:MSH6 (MutSal…	+	anatomical structure development;anatomical structure homeostasis;base-excision repair;biological regulation;biosynthetic process;cell cycle;cell cycle process;cell differentiation;cell proliferation;cellular biosynthetic process;cellular component organization;cellular component organization at cellular level;cellular component organization or biogenesis;cellular component organization or biogen…							2.82984	0.0300807	P12004	P12004	PCNA_HUMAN	ENSG00000132646
IMPDH2	Inosine-5'-monophosphate dehydrogenase 2	0.69073	0.0582273	-0.00785941	-0.817802	-0.017161	-1.49502	1.40707	1.466	1.25517	-0.328716	-2.04555	-0.302059	-0.399171	-0.0667237	0.602876	Neutrophil degranulation;Purine ribonucleoside monophosphate biosynthesis	+	anatomical structure development;biosynthetic process;cell activation;cell proliferation;cellular aromatic compound metabolic process;cellular biosynthetic process;cellular component assembly;cellular component organization;cellular component organization or biogenesis;cellular metabolic process;cellular nitrogen compound biosynthetic process;cellular nitrogen compound metabolic process;cellular …							2.09485	0.0402449	P12268	P12268	IMDH2_HUMAN	ENSG00000178035
CKB	Creatine kinase B-type	0.143016	0.750916	-0.00902895	-0.837062	-0.850664	-1.98359	1.11115	1.42334	1.65828	-1.03226	0.260377	0.0435343	0.352951	-0.158453	-0.872515	Creatine metabolism	+	amine metabolic process;anatomical structure development;anion homeostasis;biological regulation;carboxylic acid metabolic process;cellular amine metabolic process;cellular amino acid metabolic process;cellular anion homeostasis;cellular chemical homeostasis;cellular chloride ion homeostasis;cellular homeostasis;cellular ion homeostasis;cellular ketone metabolic process;cellular metabolic process…							2.61373	0.0300545	P12277	P12277	KCRB_HUMAN	ENSG00000166165
ACTN1	Alpha-actinin-1	-0.384592	0.0499848	-0.304557	-2.17372	-0.773147	-0.925192	-0.0280853	0.215302	0.322235	-0.0249182	0.547007	-0.569119	1.44687	2.11486	0.487076	Nephrin family interactions;Platelet degranulation;Regulation of cytoskeletal remodeling and cell spreading by IPP complex components;Syndecan interactions	+	actin crosslink formation;actin cytoskeleton organization;actin filament bundle assembly;actin filament organization;actin filament-based process;biological regulation;blood coagulation;cell activation;cell junction assembly;cell junction organization;cell-substrate junction assembly;cellular component assembly;cellular component assembly at cellular level;cellular component organization;cellular…							2.44573	0.0372298	P12814	P12814	ACTN1_HUMAN	ENSG00000072110
XRCC6	X-ray repair cross-complementing protein 6	-0.316432	-0.414689	0.458691	0.152031	0.665732	0.34725	1.79835	1.44711	0.44702	0.149018	-0.594573	0.243497	-1.78281	-1.75211	-0.848089	2-LTR circle formation;Cytosolic sensors of pathogen-associated DNA;IRF3-mediated induction of type I IFN;Neutrophil degranulation;Nonhomologous End-Joining (NHEJ)	+	anatomical structure development;anatomical structure homeostasis;biological regulation;biosynthetic process;brain development;cellular biosynthetic process;cellular component organization;cellular component organization at cellular level;cellular component organization or biogenesis;cellular component organization or biogenesis at cellular level;cellular hyperosmotic response;cellular hyperosmot…							2.98242	0.033894	P12956	P12956	XRCC6_HUMAN	ENSG00000196419
XRCC5	X-ray repair cross-complementing protein 5	0.0675434	0.0146298	0.773664	-0.375621	0.376685	-0.431682	1.88506	1.23247	0.536922	0.592875	-0.400305	-0.00319415	-1.26468	-2.1886	-0.815775	2-LTR circle formation;Cytosolic sensors of pathogen-associated DNA;IRF3-mediated induction of type I IFN;Neutrophil degranulation;Nonhomologous End-Joining (NHEJ)	+	anatomical structure development;anatomical structure homeostasis;biological regulation;biosynthetic process;brain development;cell differentiation;cell proliferation;cellular biosynthetic process;cellular component organization;cellular component organization at cellular level;cellular component organization or biogenesis;cellular component organization or biogenesis at cellular level;cellular d…							2.54751	0.0427146	P13010	P13010	XRCC5_HUMAN	ENSG00000079246
HSP90B1	Endoplasmin	0.0712066	0.248447	-0.0500902	-1.85177	-1.43524	-1.52508	0.607481	0.386574	1.1679	-0.597672	-0.278957	0.116408	0.627281	1.59768	0.915833	ATF6 (ATF6-alpha) activates chaperone genes;Interleukin-4 and 13 signaling;Post-translational protein phosphorylation;Regulation of Insulin-like Growth Factor (IGF) transport and uptake by Insulin-like Growth Factor Binding Proteins (IGFBPs);Scavenging by Class A Receptors;Trafficking and processing of endosomal TLR	+	actin cytoskeleton organization;actin filament organization;actin filament-based process;actin rod assembly;activation of immune response;activation of innate immune response;biological regulation;catabolic process;cellular catabolic process;cellular component assembly;cellular component assembly at cellular level;cellular component organization;cellular component organization at cellular level;c…							4.55662	0.0151837	P14625	P14625	ENPL_HUMAN	ENSG00000166598
SNRPB;SNRPN	Small nuclear ribonucleoprotein-associated proteins B and B'	0.213069	0.0540327	0.708005	0.261804	0.274533	0.973357	-0.00172487	-0.298997	-0.0455823	1.13784	0.425614	1.41648	-1.6193	-1.89324	-1.60589	Cleavage of Growing Transcript in the Termination Region;mRNA Splicing - Major Pathway;mRNA Splicing - Minor Pathway;SLBP Dependent Processing of Replication-Dependent Histone Pre-mRNAs;SLBP independent Processing of Histone Pre-mRNAs;snRNP Assembly	+	biological regulation;biosynthetic process;cellular biosynthetic process;cellular component assembly;cellular component assembly at cellular level;cellular component organization;cellular component organization at cellular level;cellular component organization or biogenesis;cellular component organization or biogenesis at cellular level;cellular macromolecular complex assembly;cellular macromolec…							4.60559	0.0158933	P14678;P63162	P14678;P63162	RSMB_HUMAN;RSMN_HUMAN	ENSG00000125835;ENSG00000128739
DARS	Aspartate--tRNA ligase, cytoplasmic	0.673058	0.578028	-0.387346	-1.02389	-1.17977	-1.56271	-0.356108	-0.26396	-0.573476	-0.806993	0.590968	0.0788858	1.69923	1.79161	0.742477	Cytosolic tRNA aminoacylation;SeMet incorporation into proteins	+	amine metabolic process;amino acid activation;aspartyl-tRNA aminoacylation;biosynthetic process;carboxylic acid metabolic process;cellular amine metabolic process;cellular amino acid metabolic process;cellular biosynthetic process;cellular component assembly;cellular component organization;cellular component organization or biogenesis;cellular ketone metabolic process;cellular macromolecule biosy…							2.97652	0.0359733	P14868	P14868	SYDC_HUMAN	ENSG00000115866
EZR;MSN;RDX	Ezrin	0.019352	0.0858209	0.00946011	-1.80234	-0.870625	-1.02845	0.184494	0.49886	0.365829	-0.754625	-0.988236	-0.249216	1.56161	1.31114	1.65693	Gene and protein expression by JAK-STAT signaling after Interleukin-12 stimulation;Netrin-1 signaling;Recycling pathway of L1	+	actin cytoskeleton organization;actin cytoskeleton reorganization;actin filament bundle assembly;actin filament capping;actin filament organization;actin filament-based process;anatomical structure development;apical protein localization;asymmetric protein localization;axon guidance;biological adhesion;biological regulation;cell adhesion;cell development;cell migration;cell motility;cell projecti…							5.20582	0.0134286	P15311;P26038;P35241	P15311;P26038;P35241	EZRI_HUMAN;MOES_HUMAN;RADI_HUMAN	ENSG00000092820;ENSG00000137710;ENSG00000147065
NME1	Nucleoside diphosphate kinase A	-0.129542	-0.441593	-0.230142	-1.70353	-0.553265	-1.3106	1.49483	1.69085	1.81933	-0.517291	-0.0945234	-0.273701	0.159582	0.156765	-0.0671654	Interconversion of nucleotide di- and triphosphates	+	anatomical structure development;biological regulation;biosynthetic process;carbohydrate homeostasis;cellular biosynthetic process;cellular chemical homeostasis;cellular component organization;cellular component organization or biogenesis;cellular glucose homeostasis;cellular homeostasis;cellular macromolecule metabolic process;cellular membrane organization;cellular metabolic process;cellular ni…							5.17734	0.0133333	P15531	P15531	NDKA_HUMAN	ENSG00000239672
H2AFX	Histone H2AX	0.368009	0.0872226	0.385853	1.02754	0.481459	0.091304	-1.65185	-1.71627	-0.924055	1.59606	0.896406	0.669525	-1.38392	-0.252557	0.325265	Activated PKN1 stimulates transcription of AR (androgen receptor) regulated genes KLK2 and KLK3;Activation of anterior HOX genes in hindbrain development during early embryogenesis;Amyloid fiber formation;B-WICH complex positively regulates rRNA expression;Condensation of Prophase Chromosomes;Deposition of new CENPA-containing nucleosomes at the centromere;DNA Damage/Telomere Stress Induced Senes…	+	biological regulation;cell cycle;cell cycle checkpoint;cellular component assembly;cellular component assembly at cellular level;cellular component organization;cellular component organization at cellular level;cellular component organization or biogenesis;cellular component organization or biogenesis at cellular level;cellular macromolecular complex assembly;cellular macromolecular complex subun…	+	11	Nucleoplasm	Nuclear speckles	Nucleoplasm,Nuclear speckles		2.74895	0.024561	P16104	P16104	H2AX_HUMAN	ENSG00000188486
H2AFX;HIST2H2AB	Histone H2AX	0.0384255	0.357127	-0.523685	0.94721	0.219066	1.11455	-1.64459	-1.92609	-1.1679	1.27422	0.695488	0.989803	0.44072	-0.312372	-0.501967	Activated PKN1 stimulates transcription of AR (androgen receptor) regulated genes KLK2 and KLK3;Activation of anterior HOX genes in hindbrain development during early embryogenesis;Amyloid fiber formation;B-WICH complex positively regulates rRNA expression;Condensation of Prophase Chromosomes;Deposition of new CENPA-containing nucleosomes at the centromere;DNA Damage/Telomere Stress Induced Senes…	+	biological regulation;cell cycle;cell cycle checkpoint;cellular component assembly;cellular component assembly at cellular level;cellular component organization;cellular component organization at cellular level;cellular component organization or biogenesis;cellular component organization or biogenesis at cellular level;cellular macromolecular complex assembly;cellular macromolecular complex subun…	+	11	Nucleoplasm	Nuclear speckles	Nucleoplasm,Nuclear speckles		3.71401	0.0135	P16104;Q8IUE6	P04908;P0C0S8;P16104;P20671;Q7L7L0;Q8IUE6;Q93077;Q96KK5;Q99878;Q9BTM1	H2A2B_HUMAN;H2AX_HUMAN	ENSG00000184270;ENSG00000188486
HIST1H1A;HIST1H1B;HIST1H1C	Histone H1.5	0.786824	0.723836	0.795403	0.718391	0.615942	0.661215	-1.7079	-2.06983	-1.40504	0.674714	0.699757	0.450252	0.109265	-0.562398	-0.490433	Activation of DNA fragmentation factor;Formation of Senescence-Associated Heterochromatin Foci (SAHF)	+	biological regulation;cellular component assembly;cellular component assembly at cellular level;cellular component organization;cellular component organization at cellular level;cellular component organization or biogenesis;cellular component organization or biogenesis at cellular level;cellular macromolecular complex assembly;cellular macromolecular complex subunit organization;cellular process;…							6.30626	0.056	P16401;P16403;Q02539	P10412;P16401;P16402;P16403;Q02539	H11_HUMAN;H12_HUMAN;H15_HUMAN	ENSG00000124610;ENSG00000184357;ENSG00000187837
HIST1H1C	Histone H1.2	0.451545	0.789174	0.733932	0.575818	0.506176	0.201129	-1.81353	-2.31602	-1.0614	0.968063	0.806861	0.678388	0.0655427	-0.3304	-0.255274	Activation of DNA fragmentation factor;Formation of Senescence-Associated Heterochromatin Foci (SAHF)	+	cellular component assembly;cellular component assembly at cellular level;cellular component organization;cellular component organization at cellular level;cellular component organization or biogenesis;cellular component organization or biogenesis at cellular level;cellular macromolecular complex assembly;cellular macromolecular complex subunit organization;cellular process;chromatin assembly;chr…							4.82811	0.0127273	P16403	P10412;P16402;P16403	H12_HUMAN	ENSG00000187837
HIST1H1A;HIST1H1C	Histone H1.2	0.442068	0.288769	0.80534	-0.897051	0.694558	0.276687	-1.36824	-1.65486	-1.87897	1.10622	0.593362	0.728402	1.16656	0.0139357	-0.316779	Activation of DNA fragmentation factor;Formation of Senescence-Associated Heterochromatin Foci (SAHF)	+	cellular component assembly;cellular component assembly at cellular level;cellular component organization;cellular component organization at cellular level;cellular component organization or biogenesis;cellular component organization or biogenesis at cellular level;cellular macromolecular complex assembly;cellular macromolecular complex subunit organization;cellular process;chromatin assembly;chr…							2.66082	0.0211304	P16403;Q02539	P10412;P16402;P16403;P22492;Q02539	H11_HUMAN;H12_HUMAN	ENSG00000124610;ENSG00000187837
STMN1	Stathmin	-0.138875	0.241161	-0.250672	0.444369	-0.441843	-0.631338	-2.2128	-1.36477	-0.440882	-0.304906	0.974413	0.659922	0.507037	1.50762	1.45157		+	anatomical structure development;anatomical structure morphogenesis;axonogenesis;biological regulation;brain development;cell cycle process;cell part morphogenesis;cell projection morphogenesis;cell projection organization;cellular component disassembly;cellular component disassembly at cellular level;cellular component morphogenesis;cellular component organization;cellular component organization…							2.12018	0.0425298	P16949	P16949	STMN1_HUMAN	ENSG00000117632
UBTF	Nucleolar transcription factor 1	-0.130172	-0.283299	0.216477	1.45924	1.38573	0.980752	-1.55637	-1.9987	-0.661797	0.735877	0.410373	0.762916	-0.603699	-0.553178	-0.164142	NoRC negatively regulates rRNA expression;RNA Polymerase I Chain Elongation;RNA Polymerase I Promoter Escape;RNA Polymerase I Promoter Opening;RNA Polymerase I Transcription Initiation;RNA Polymerase I Transcription Termination	+	biological regulation;biosynthetic process;cellular biosynthetic process;cellular component organization;cellular component organization at cellular level;cellular component organization or biogenesis;cellular component organization or biogenesis at cellular level;cellular macromolecule biosynthetic process;cellular macromolecule metabolic process;cellular metabolic process;cellular nitrogen comp…							4.2836	0.0127778	P17480	P17480	UBF1_HUMAN	ENSG00000108312
CTPS1	CTP synthase 1	0.358366	-0.626458	-0.440521	-1.62719	-0.920794	-1.5288	1.30319	1.17371	0.773709	0.548133	-1.34513	0.221506	0.998271	0.511365	0.600636	Interconversion of nucleotide di- and triphosphates	+	amine metabolic process;B cell activation;B cell proliferation;biosynthetic process;carboxylic acid metabolic process;cell activation;cell proliferation;cellular amine metabolic process;cellular amino acid metabolic process;cellular biosynthetic process;cellular ketone metabolic process;cellular metabolic process;cellular nitrogen compound biosynthetic process;cellular nitrogen compound metabolic…							2.53436	0.0333431	P17812	P17812;Q9NRF8	PYRG1_HUMAN	ENSG00000171793
DDX5	Probable ATP-dependent RNA helicase DDX5	-0.251587	-0.330205	0.745497	0.700731	1.4782	0.731136	0.872792	0.1515	-0.0832	-0.207605	0.301646	0.650635	-2.30893	-1.66022	-0.790382	mRNA Splicing - Major Pathway	+	biological regulation;biosynthetic process;cell growth;cellular biosynthetic process;cellular macromolecule biosynthetic process;cellular macromolecule metabolic process;cellular metabolic process;cellular nitrogen compound metabolic process;cellular process;cellular response to stimulus;chordate embryonic development;circadian rhythm;developmental process;embryo development;embryo development en…							2.5596	0.0460579	P17844	P17844	DDX5_HUMAN	ENSG00000108654
CDH2	Cadherin-2	0.243849	0.513176	0.23666	-0.202124	-0.221313	-1.1367	-1.75296	-1.08601	-0.220183	-1.34944	0.763697	0.16102	1.48836	1.20591	1.35606	Adherens junctions interactions;CDO in myogenesis;Post-translational protein phosphorylation;Regulation of Insulin-like Growth Factor (IGF) transport and uptake by Insulin-like Growth Factor Binding Proteins (IGFBPs)	+	adherens junction organization;anatomical structure morphogenesis;biological adhesion;biological regulation;blood vessel morphogenesis;calcium-dependent cell-cell adhesion;cell adhesion;cell adhesion mediated by integrin;cell differentiation;cell junction assembly;cell junction organization;cell migration;cell motility;cell-cell adhesion;cell-cell adhesion mediated by cadherin;cell-cell junction …							1.95563	0.0428826	P19022	P19022	CADH2_HUMAN	ENSG00000170558
NCL	Nucleolin	0.0685849	0.625106	0.190507	0.969434	1.14254	0.511003	0.309823	0.373306	0.533549	0.391857	-0.499435	0.643341	-2.27006	-1.72186	-1.2677	Major pathway of rRNA processing in the nucleolus and cytosol	+	anatomical structure formation involved in morphogenesis;angiogenesis;developmental process							3.92839	0.0190769	P19338	P19338	NUCL_HUMAN	ENSG00000115053
HK1	Hexokinase-1	0.609157	-0.402905	-0.598193	-1.6098	-1.12927	-1.51695	0.900187	1.54973	0.733674	-0.0330841	-0.588159	-0.62308	0.862437	0.862697	0.983552	Defective HK1 causes hexokinase deficiency (HK deficiency);Glycolysis	+	alcohol catabolic process;alcohol metabolic process;biological regulation;carbohydrate catabolic process;carbohydrate homeostasis;carbohydrate metabolic process;carbohydrate phosphorylation;carbohydrate transport;catabolic process;cellular carbohydrate catabolic process;cellular carbohydrate metabolic process;cellular chemical homeostasis;cellular glucose homeostasis;cellular homeostasis;cellular…							4.01461	0.01525	P19367	P19367	HXK1_HUMAN	ENSG00000156515
SRM	Spermidine synthase	-0.0713104	0.377412	0.1605	-0.449463	-0.474888	-1.51746	1.39338	1.48135	1.91295	-0.502902	0.0262162	-0.306486	-0.941625	0.315091	-1.40276	Metabolism of polyamines	+	amine biosynthetic process;amine metabolic process;biosynthetic process;cellular amine metabolic process;cellular biogenic amine biosynthetic process;cellular biogenic amine metabolic process;cellular biosynthetic process;cellular metabolic process;cellular nitrogen compound biosynthetic process;cellular nitrogen compound metabolic process;cellular process;metabolic process;nitrogen compound meta…							2.85467	0.0246328	P19623	P19623	SPEE_HUMAN	ENSG00000116649
RAB6A	Ras-related protein Rab-6A	0.159094	-0.580408	0.200257	-2.16337	-0.970983	-1.36539	0.495102	1.12844	0.351799	-0.376887	1.02206	1.49595	0.964245	-0.33672	-0.0231821	COPI-independent Golgi-to-ER retrograde traffic;Neutrophil degranulation;Pre-NOTCH Processing in Golgi;RAB GEFs exchange GTP for GDP on RABs;RAB geranylgeranylation;Retrograde transport at the Trans-Golgi-Network;TBC/RABGAPs	+	antigen processing and presentation;biological regulation;cellular component movement;cellular localization;cellular macromolecule localization;cellular macromolecule metabolic process;cellular metabolic process;cellular process;cellular protein localization;cellular protein metabolic process;cellular response to stimulus;cytoskeleton-dependent intracellular transport;early endosome to Golgi tran…							1.92111	0.0439726	P20340	P20340	RAB6A_HUMAN	ENSG00000175582
RAB6A;RAB6B	Ras-related protein Rab-6A	0.38109	-0.396322	0.0775356	-0.922489	-0.874749	-1.88944	1.6856	1.57299	1.21236	-0.425978	-1.115	-0.104915	0.079731	0.261754	0.457832	COPI-independent Golgi-to-ER retrograde traffic;Neutrophil degranulation;Pre-NOTCH Processing in Golgi;RAB GEFs exchange GTP for GDP on RABs;RAB geranylgeranylation;Retrograde transport at the Trans-Golgi-Network;TBC/RABGAPs	+	antigen processing and presentation;biological regulation;cellular component movement;cellular localization;cellular macromolecule localization;cellular macromolecule metabolic process;cellular metabolic process;cellular process;cellular protein localization;cellular protein metabolic process;cellular response to stimulus;cytoskeleton-dependent intracellular transport;early endosome to Golgi tran…							3.86025	0.01496	P20340;Q9NRW1	P20340;Q53S08;Q9H0N0;Q9NRW1	RAB6A_HUMAN;RAB6B_HUMAN	ENSG00000154917;ENSG00000175582
M6PR	Cation-dependent mannose-6-phosphate receptor	0.586564	-0.0943936	-0.0263899	0.0314001	0.172043	-0.492867	0.695471	1.49454	0.526831	-2.12519	-2.1749	-0.318859	0.44094	0.57222	0.712592	Cargo recognition for clathrin-mediated endocytosis;Clathrin-mediated endocytosis;Lysosome Vesicle Biogenesis;Retrograde transport at the Trans-Golgi-Network	+	biological regulation;cellular component organization;cellular component organization or biogenesis;cellular membrane organization;cellular process;cellular response to stimulus;endocytosis;endosome to lysosome transport;endosome transport;establishment of localization;establishment of localization in cell;intracellular transport;lysosomal transport;membrane invagination;membrane organization;rec…							2.43309	0.0284082	P20645	P20645	MPRD_HUMAN	ENSG00000003056
FLG	Filaggrin	-0.456564	-2.44179	-1.12386	1.48439	1.39062	-0.19702	-0.495094	0.555374	0.241784	0.356675	1.13878	0.311472	-0.263002	-0.0748846	-0.426872	Formation of the cornified envelope	+	cell differentiation;cellular developmental process;cellular process;developmental process;epidermal cell differentiation;epithelial cell differentiation;keratinocyte differentiation;multicellular organismal development;multicellular organismal process							1.65005	0.0431442	P20930	P20930	FILA_HUMAN	ENSG00000143631
CDK11B	Cyclin-dependent kinase 11B	0.507342	-0.159024	0.010436	0.427698	0.6055	0.577531	0.733078	0.3723	0.0717051	1.10807	0.454138	0.27495	-2.79692	-1.55681	-0.629989		+	apoptosis;biological regulation;cell cycle phase;cell cycle process;cell death;cell proliferation;cellular component organization;cellular component organization at cellular level;cellular component organization or biogenesis;cellular component organization or biogenesis at cellular level;cellular macromolecule metabolic process;cellular metabolic process;cellular process;cellular protein metabol…							2.50162	0.0372035	P21127	P21127;Q13882;Q9UQ88	CD11B_HUMAN
FLNA	Filamin-A	-0.0793559	0.2153	-0.406824	-1.10361	-0.620574	-0.642507	-0.882261	-1.05465	-0.289801	-0.533103	0.226877	-0.0971179	1.69747	2.09473	1.47543	Cell-extracellular matrix interactions;GP1b-IX-V activation signalling;Platelet degranulation;RHO GTPases activate PAKs	+	actin crosslink formation;actin cytoskeleton organization;actin cytoskeleton reorganization;actin filament organization;actin filament-based process;anatomical structure formation involved in morphogenesis;anatomical structure morphogenesis;biological adhesion;biological regulation;biosynthetic process;blood coagulation;cAMP-mediated signaling;cell activation;cell adhesion;cell cycle process;cell…							4.67575	0.0131765	P21333	P21333	FLNA_HUMAN	ENSG00000196924
VDAC1	Voltage-dependent anion-selective channel protein 1	0.385617	0.491931	-0.176371	-1.12821	-1.67006	-1.28768	0.332691	1.16131	0.368988	-1.31122	-0.264214	-0.309016	0.83764	1.71879	0.849801	Mitochondrial calcium ion transport;Mitochondrial protein import;Pink/Parkin Mediated Mitophagy;Ub-specific processing proteases	+	anion transport;apoptosis;behavior;behavioral defense response;behavioral fear response;cell communication;cell death;cell differentiation;cell-cell signaling;cellular developmental process;cellular process;cognition;death;defense response;developmental process;epithelial cell differentiation;establishment of localization;fear response;ion transport;learning;learning or memory;multicellular organ…							3.43687	0.0194128	P21796	P21796	VDAC1_HUMAN	ENSG00000213585
PCMT1	Protein-L-isoaspartate(D-aspartate) O-methyltransferase	-0.0617772	0.589375	0.789245	1.57252	0.119751	0.799612	0.62235	0.670897	0.807263	-0.85227	-0.784278	0.244042	-1.85199	-1.45269	-1.21206	Protein repair	+	cellular macromolecule metabolic process;cellular metabolic process;cellular process;cellular protein metabolic process;macromolecule metabolic process;macromolecule methylation;macromolecule modification;metabolic process;methylation;one-carbon metabolic process;primary metabolic process;protein alkylation;protein metabolic process;protein methylation;protein modification process;protein repair;…							3.0882	0.0374971	P22061	P22061	PIMT_HUMAN	ENSG00000120265
PAICS	Multifunctional protein ADE2	0.523773	-0.391662	-0.184687	-1.23849	-1.05497	-0.633134	0.417206	0.143405	-0.421686	-1.15802	-0.19714	-0.669021	1.57429	1.198	2.09212	Purine ribonucleoside monophosphate biosynthesis	+	biosynthetic process;cellular aromatic compound metabolic process;cellular biosynthetic process;cellular metabolic process;cellular nitrogen compound biosynthetic process;cellular nitrogen compound metabolic process;cellular process;'de novo' IMP biosynthetic process;heterocycle biosynthetic process;heterocycle metabolic process;IMP biosynthetic process;IMP metabolic process;metabolic process;nit…	+	4	Cytosol		Cytosol		3.62831	0.0233191	P22234	P22234	PUR6_HUMAN	ENSG00000128050
UBA1	Ubiquitin-like modifier-activating enzyme 1	0.428366	-0.0369203	-0.627975	0.965017	-0.232318	-0.454966	1.14378	0.800434	1.676	0.774559	0.539045	-0.743174	-1.23633	-1.57753	-1.418	Antigen processing: Ubiquitination & Proteasome degradation;Synthesis of active ubiquitin: roles of E1 and E2 enzymes	+	catabolic process;cellular catabolic process;cellular macromolecule catabolic process;cellular macromolecule metabolic process;cellular metabolic process;cellular process;cellular protein metabolic process;cellular response to stimulus;cellular response to stress;macromolecule catabolic process;macromolecule metabolic process;macromolecule modification;metabolic process;modification-dependent mac…							2.32833	0.0459796	P22314	P22314	UBA1_HUMAN	ENSG00000130985
FDXR	NADPH:adrenodoxin oxidoreductase, mitochondrial	0.781128	-0.480463	-0.423011	-1.12198	-0.958921	-1.38894	1.41257	2.22378	0.90655	0.105544	-0.246524	-0.88047	0.246823	-0.393463	0.217364	Defective CYP11A1 causes Adrenal insufficiency, congenital, with 46,XY sex reversal (AICSR);Electron transport from NADPH to Ferredoxin;Endogenous sterols;Pregnenolone biosynthesis	+	alcohol metabolic process;biological regulation;biosynthetic process;C21-steroid hormone biosynthetic process;C21-steroid hormone metabolic process;cellular biosynthetic process;cellular hormone metabolic process;cellular ketone metabolic process;cellular metabolic process;cellular process;cholesterol metabolic process;coenzyme biosynthetic process;coenzyme metabolic process;cofactor biosynthetic…							2.83122	0.0189333	P22570	P22570	ADRO_HUMAN	ENSG00000161513
UQCRC2	Cytochrome b-c1 complex subunit 2, mitochondrial	0.880554	0.0974338	-1.1175	-0.436603	-1.08153	-1.2865	0.232578	0.642315	0.607496	-1.43712	-0.40232	-0.671174	1.15457	1.66818	1.14963	Respiratory electron transport	+	aerobic respiration;cellular metabolic process;cellular process;cellular respiration;electron transport chain;energy derivation by oxidation of organic compounds;generation of precursor metabolites and energy;metabolic process;oxidation-reduction process;oxidative phosphorylation;phosphate-containing compound metabolic process;phosphorus metabolic process;phosphorylation;respiratory electron tran…							2.46871	0.0334101	P22695	P22695	QCR2_HUMAN	ENSG00000140740
TCEA1	Transcription elongation factor A protein 1	0.65813	0.873537	0.300521	0.979954	0.914289	0.725153	-0.0376222	0.820414	0.486735	-1.32091	-0.0453576	0.053508	-1.50089	-2.2446	-0.662866	Dual incision in TC-NER;Formation of HIV elongation complex in the absence of HIV Tat;Formation of HIV-1 elongation complex containing HIV-1 Tat;Formation of RNA Pol II elongation complex;Formation of TC-NER Pre-Incision Complex;Gap-filling DNA repair synthesis and ligation in TC-NER;HIV elongation arrest and recovery;Pausing and recovery of HIV elongation;Pausing and recovery of Tat-mediated HIV…	+	biological regulation;biosynthetic process;cell differentiation;cellular biosynthetic process;cellular developmental process;cellular macromolecule biosynthetic process;cellular macromolecule metabolic process;cellular metabolic process;cellular nitrogen compound metabolic process;cellular process;cellular response to stimulus;cellular response to stress;developmental process;DNA metabolic proces…							2.64925	0.0402843	P23193	P23193	TCEA1_HUMAN	ENSG00000187735
SFPQ	Splicing factor, proline- and glutamine-rich	-0.526174	0.389989	0.74315	0.929084	0.963881	0.706591	0.213509	0.32308	0.136799	0.725445	-0.269171	0.612362	-2.42385	-1.7736	-0.751097	PTK6 Regulates Proteins Involved in RNA Processing	+	alternative nuclear mRNA splicing, via spliceosome;biological regulation;biosynthetic process;cellular biosynthetic process;cellular component organization;cellular component organization at cellular level;cellular component organization or biogenesis;cellular component organization or biogenesis at cellular level;cellular macromolecule biosynthetic process;cellular macromolecule metabolic proces…							2.7013	0.0439	P23246	P23246	SFPQ_HUMAN	ENSG00000116560
NONO;SFPQ	Splicing factor, proline- and glutamine-rich	0.615736	-0.11523	0.390423	-0.126325	0.937247	-0.134719	-0.189651	-0.0273821	-0.347432	2.36542	0.193241	0.722466	-1.51692	-1.60912	-1.15776	PTK6 Regulates Proteins Involved in RNA Processing	+	alternative nuclear mRNA splicing, via spliceosome;biological regulation;biosynthetic process;cellular biosynthetic process;cellular component organization;cellular component organization at cellular level;cellular component organization or biogenesis;cellular component organization or biogenesis at cellular level;cellular macromolecule biosynthetic process;cellular macromolecule metabolic proces…							2.18047	0.0455678	P23246;Q15233	P23246;Q15233	NONO_HUMAN;SFPQ_HUMAN	ENSG00000116560;ENSG00000147140
PPIB	Peptidyl-prolyl cis-trans isomerase B	0.846318	0.390644	-0.153854	-1.62048	-1.88067	-1.38799	0.595399	1.39061	0.970243	0.134338	-0.626772	-0.47897	0.444242	0.725888	0.651046	Collagen biosynthesis and modifying enzymes	+	anatomical structure development;biological regulation;bone development;cellular component organization;cellular component organization at cellular level;cellular component organization or biogenesis;cellular component organization or biogenesis at cellular level;cellular macromolecule metabolic process;cellular metabolic process;cellular process;cellular protein metabolic process;chaperone-media…							4.40493	0.0163038	P23284	P23284	PPIB_HUMAN	ENSG00000166794
RPS3	40S ribosomal protein S3	0.959976	0.258345	-0.117418	-1.09298	-0.694391	-1.51637	-0.793478	-0.0713288	-0.306184	-0.693017	-0.478023	-0.188289	1.51437	1.80366	1.41512	Eukaryotic Translation Termination;Formation of a pool of free 40S subunits;Formation of the ternary complex, and subsequently, the 43S complex;GTP hydrolysis and joining of the 60S ribosomal subunit;L13a-mediated translational silencing of Ceruloplasmin expression;Major pathway of rRNA processing in the nucleolus and cytosol;Nonsense Mediated Decay (NMD) enhanced by the Exon Junction Complex (EJ…	+	apoptosis;biological regulation;biosynthetic process;catabolic process;cell cycle phase;cell cycle process;cell death;cell division;cellular biosynthetic process;cellular catabolic process;cellular component disassembly;cellular component disassembly at cellular level;cellular component organization;cellular component organization at cellular level;cellular component organization or biogenesis;ce…							4.23362	0.0173012	P23396	P23396	RS3_HUMAN	ENSG00000149273
SP100	Nuclear autoantigen Sp-100	0.515111	-0.35224	0.96498	-0.356357	-1.57076	-0.982655	1.56664	1.36956	1.31535	-0.677612	0.503794	-0.00539731	-1.36663	-0.623029	-0.300757	Interferon gamma signaling;SUMOylation of DNA damage response and repair proteins	+	anatomical structure homeostasis;biological regulation;biosynthetic process;cell surface receptor linked signaling pathway;cellular biosynthetic process;cellular component organization;cellular component organization at cellular level;cellular component organization or biogenesis;cellular component organization or biogenesis at cellular level;cellular macromolecule biosynthetic process;cellular m…							2.67382	0.0204341	P23497	P23497;Q9H930	SP100_HUMAN	ENSG00000067066
ACAT1	Acetyl-CoA acetyltransferase, mitochondrial	0.114268	0.042667	-0.968207	-1.77431	-1.65916	-0.606686	-0.00784029	0.73908	0.869234	-0.530446	-0.228018	0.100839	1.16585	1.45122	1.2915	Branched-chain amino acid catabolism;Synthesis of Ketone Bodies;Utilization of Ketone Bodies	+	adipose tissue development;amine catabolic process;amine metabolic process;anatomical structure development;biosynthetic process;brain development;branched chain family amino acid catabolic process;branched chain family amino acid metabolic process;carboxylic acid catabolic process;carboxylic acid metabolic process;catabolic process;cellular amine metabolic process;cellular amino acid catabolic p…							3.25465	0.0193663	P24752	P24752	THIL_HUMAN	ENSG00000075239
POLR2A	DNA-directed RNA polymerase II subunit RPB1	0.143853	0.641293	0.674109	0.723124	1.56227	1.4423	-0.552246	-2.16566	-0.613298	0.103562	0.0871262	0.470163	-0.790896	-1.27799	-0.447705	Abortive elongation of HIV-1 transcript in the absence of Tat;Activation of anterior HOX genes in hindbrain development during early embryogenesis;Dual incision in TC-NER;FGFR2 alternative splicing;Formation of HIV elongation complex in the absence of HIV Tat;Formation of HIV-1 elongation complex containing HIV-1 Tat;Formation of RNA Pol II elongation complex;Formation of TC-NER Pre-Incision Comp…	+	biological regulation;biosynthetic process;cellular biosynthetic process;cellular macromolecule biosynthetic process;cellular macromolecule metabolic process;cellular metabolic process;cellular nitrogen compound metabolic process;cellular process;cellular response to stimulus;cellular response to stress;developmental process;DNA metabolic process;DNA repair;gene expression;macromolecule biosynthe…							2.86971	0.0372781	P24928	P24928	RPB1_HUMAN	ENSG00000181222
MCM3	DNA replication licensing factor MCM3	0.16412	0.185519	1.31623	0.800207	1.15475	0.666554	-0.893648	-1.81505	-1.16624	0.836474	0.855667	0.448943	-0.953753	-1.30601	-0.293764	Activation of ATR in response to replication stress;Activation of the pre-replicative complex;Assembly of the pre-replicative complex;Orc1 removal from chromatin;Removal of licensing factors from origins;Switching of origins to a post-replicative state;Unwinding of DNA	+	biosynthetic process;cell cycle;cell cycle process;cellular biosynthetic process;cellular macromolecule biosynthetic process;cellular macromolecule metabolic process;cellular metabolic process;cellular nitrogen compound metabolic process;cellular process;DNA metabolic process;DNA replication;DNA strand elongation;DNA strand elongation involved in DNA replication;DNA-dependent DNA replication init…							3.42203	0.0212263	P25205	P25205	MCM3_HUMAN	ENSG00000112118
ATP5F1A	ATP synthase subunit alpha, mitochondrial	0.925852	-0.0147058	-0.507755	-1.92969	-1.05363	-1.10808	-0.0551489	1.07817	-0.108487	-0.185867	-0.205114	-0.634398	1.20491	1.71569	0.878255	Cristae formation;Formation of ATP by chemiosmotic coupling;Mitochondrial protein import	+	ATP biosynthetic process;ATP hydrolysis coupled proton transport;ATP metabolic process;ATP synthesis coupled proton transport;biological regulation;biosynthetic process;cation transport;cellular biosynthetic process;cellular metabolic process;cellular nitrogen compound biosynthetic process;cellular nitrogen compound metabolic process;cellular process;developmental process;electron transport chain…							2.70409	0.031696	P25705	P25705	ATPA_HUMAN	ENSG00000152234
ITGA3	Integrin alpha-3	0.148259	-0.40622	-0.428449	-2.06202	-0.551869	-1.06292	0.836455	0.0174826	0.536285	-0.707203	0.387377	-0.812788	1.38589	1.24668	1.47304	Basigin interactions;Integrin cell surface interactions;Laminin interactions;MET activates PTK2 signaling	+	anatomical structure development;behavior;biological adhesion;biological regulation;blood coagulation;cell adhesion;cell differentiation;cell migration;cell motility;cell surface receptor linked signaling pathway;cell-matrix adhesion;cell-substrate adhesion;cellular component maintenance;cellular component maintenance at cellular level;cellular component movement;cellular component organization;c…							2.91388	0.0257419	P26006	P26006	ITA3_HUMAN	ENSG00000005884
MSN	Moesin	0.419466	0.228928	-0.289707	-1.41017	-0.765329	-1.42516	0.406766	0.531092	0.749608	-1.75064	-0.271408	-0.225357	1.46504	1.22719	1.10967	Gene and protein expression by JAK-STAT signaling after Interleukin-12 stimulation;Recycling pathway of L1	+	anatomical structure development;biological adhesion;biological regulation;cell adhesion;cell development;cell migration;cell motility;cell-cell adhesion;cellular component movement;cellular developmental process;cellular process;developmental process;endothelial cell development;epithelial cell development;establishment of endothelial barrier;immune system process;leukocyte cell-cell adhesion;le…							3.31614	0.0206412	P26038	P26038	MOES_HUMAN	ENSG00000147065
DNMT1	DNA (cytosine-5)-methyltransferase 1	0.222895	0.172455	0.862765	0.988189	0.930986	0.693919	-1.67459	-2.16365	-0.908361	0.641161	0.960568	0.709993	-0.555695	-0.384339	-0.496298	DNA methylation;NoRC negatively regulates rRNA expression;PRC2 methylates histones and DNA	+	biological regulation;biosynthetic process;cellular biosynthetic process;cellular component organization;cellular component organization at cellular level;cellular component organization or biogenesis;cellular component organization or biogenesis at cellular level;cellular macromolecule biosynthetic process;cellular macromolecule metabolic process;cellular metabolic process;cellular nitrogen comp…							4.55836	0.0133846	P26358	P26358	DNMT1_HUMAN	ENSG00000130816
U2AF2	Splicing factor U2AF 65 kDa subunit	-0.0873282	0.101999	0.541573	0.583145	1.23379	-0.156354	1.36196	1.3236	0.466697	-0.803674	-0.512761	0.159988	-2.13817	-1.43685	-0.637613	Cleavage of Growing Transcript in the Termination Region;mRNA 3'-end processing;mRNA Splicing - Major Pathway;Transport of Mature mRNA derived from an Intron-Containing Transcript	+	biological regulation;biosynthetic process;cellular biosynthetic process;cellular macromolecule biosynthetic process;cellular macromolecule metabolic process;cellular metabolic process;cellular nitrogen compound metabolic process;cellular process;establishment of localization;establishment of localization in cell;establishment of RNA localization;gene expression;intracellular transport;macromolec…							2.45225	0.0463429	P26368	P26368	U2AF2_HUMAN	ENSG00000063244
MAPK1;MAPK3	Mitogen-activated protein kinase 3	0.825711	-0.42103	-0.19345	-1.85544	-0.0627051	-1.9058	1.59081	1.02466	0.818351	0.214138	0.834256	0.342903	-0.728437	0.123668	-0.607627	Activation of the AP-1 family of transcription factors;Advanced glycosylation endproduct receptor signaling;CREB phosphorylation through the activation of Ras;ERK/MAPK targets;ERKs are inactivated;FCERI mediated MAPK activation;Gastrin-CREB signalling pathway via PKC and MAPK;Golgi Cisternae Pericentriolar Stack Reorganization;Growth hormone receptor signaling;ISG15 antiviral mechanism;MAP2K and …	+	activation of immune response;activation of innate immune response;activation of MAPK activity;activation of MAPKK activity;activation of protein kinase activity;anatomical structure development;anatomical structure morphogenesis;antigen receptor-mediated signaling pathway;apoptosis;axon guidance;B cell receptor signaling pathway;biological regulation;biosynthetic process;blood coagulation;blood …							2.03734	0.0487544	P27361;P28482	P27361;P28482;P31152;Q16659	MK01_HUMAN;MK03_HUMAN	ENSG00000100030;ENSG00000102882
APEX1	DNA-(apurinic or apyrimidinic site) lyase	-0.180104	-0.524809	0.610335	0.195807	0.0351168	1.10176	0.734064	1.75905	1.49617	-0.745411	-1.17651	-0.0631714	-1.78618	-0.73792	-0.7182	Abasic sugar-phosphate removal via the single-nucleotide replacement pathway;Displacement of DNA glycosylase by APEX1;PCNA-Dependent Long Patch Base Excision Repair;POLB-Dependent Long Patch Base Excision Repair;Resolution of Abasic Sites (AP sites);Resolution of AP sites via the multiple-nucleotide patch replacement pathway	+	aging;anatomical structure homeostasis;base-excision repair;biological regulation;biosynthetic process;cell cycle;cell redox homeostasis;cellular biosynthetic process;cellular component organization;cellular component organization at cellular level;cellular component organization or biogenesis;cellular component organization or biogenesis at cellular level;cellular homeostasis;cellular macromolec…	+	14	Nucleoplasm		Nucleoplasm	Cancer-related genes, FDA approved drug targets	2.46586	0.0452516	P27695	P27695	APEX1_HUMAN	ENSG00000100823
GTF2E2	Transcription initiation factor IIE subunit beta	0.00284752	0.176264	0.143171	-0.0053891	0.717033	-0.349294	-0.0873458	-0.288314	-0.158661	1.44226	2.15659	0.317755	-0.904451	-2.10359	-1.05888	HIV Transcription Initiation;RNA Polymerase II HIV Promoter Escape;RNA Polymerase II Pre-transcription Events;RNA Polymerase II Promoter Escape;RNA polymerase II transcribes snRNA genes;RNA Polymerase II Transcription Initiation;RNA Polymerase II Transcription Initiation And Promoter Clearance;RNA Polymerase II Transcription Pre-Initiation And Promoter Opening;Transcription of the HIV genome	+	biological regulation;biosynthetic process;cellular biosynthetic process;cellular macromolecule biosynthetic process;cellular macromolecule metabolic process;cellular metabolic process;cellular nitrogen compound metabolic process;cellular process;gene expression;macromolecule biosynthetic process;macromolecule metabolic process;metabolic process;nitrogen compound metabolic process;nucleic acid me…							2.51858	0.0372	P29084	P29084	T2EB_HUMAN	ENSG00000197265
TKT	Transketolase	-0.164444	-0.389285	0.0972653	0.418129	0.408557	-0.222508	0.777552	1.09085	1.76643	0.453048	0.399863	-0.171098	-2.47715	-1.01202	-0.975182	Insulin effects increased synthesis of Xylulose-5-Phosphate;Pentose phosphate pathway (hexose monophosphate shunt)	+	alcohol biosynthetic process;alcohol catabolic process;alcohol metabolic process;aldehyde biosynthetic process;biological regulation;biosynthetic process;carbohydrate biosynthetic process;carbohydrate catabolic process;carbohydrate metabolic process;catabolic process;cellular aldehyde metabolic process;cellular biosynthetic process;cellular carbohydrate biosynthetic process;cellular carbohydrate …							2.94549	0.0372025	P29401	P29401	TKT_HUMAN	ENSG00000163931
EEF1D	Elongation factor 1-delta	0.802456	1.10065	-0.154339	-1.52383	-0.769841	-1.28438	-0.721271	-0.237373	0.258678	-0.97912	0.0819421	-0.397779	1.75785	1.5644	0.501964	Eukaryotic Translation Elongation	+	biological regulation;biosynthetic process;cellular biosynthetic process;cellular macromolecule biosynthetic process;cellular macromolecule metabolic process;cellular metabolic process;cellular nitrogen compound metabolic process;cellular process;cellular protein metabolic process;cellular response to abiotic stimulus;cellular response to ionizing radiation;cellular response to radiation;cellular…							2.57363	0.0388696	P29692	P29692	EF1D_HUMAN	ENSG00000104529;ENSG00000273594
PRDX5	Peroxiredoxin-5, mitochondrial	-0.0690712	0.248452	0.0499853	-1.79326	-1.13864	-1.0824	0.720885	2.09694	1.20026	0.301193	-0.395751	-0.539699	-0.796267	0.606803	0.590573		+	biological regulation;biosynthetic process;catabolic process;cellular biosynthetic process;cellular catabolic process;cellular macromolecule metabolic process;cellular metabolic process;cellular nitrogen compound metabolic process;cellular process;cellular response to chemical stimulus;cellular response to hydrogen peroxide;cellular response to oxidative stress;cellular response to reactive oxyge…							2.62379	0.0289275	P30044	P30044	PRDX5_HUMAN	ENSG00000126432
PDIA3	Protein disulfide-isomerase A3	-0.230328	0.107135	0.189403	-1.92485	-1.13698	-1.40234	0.863737	0.697548	1.57817	-0.817445	-0.0996882	-0.189628	0.339206	1.41945	0.606607	Antigen Presentation: Folding, assembly and peptide loading of class I MHC;Calnexin/calreticulin cycle;ER-Phagosome pathway	+	antigen processing and presentation;antigen processing and presentation of exogenous antigen;antigen processing and presentation of exogenous peptide antigen;antigen processing and presentation of exogenous peptide antigen via MHC class I;antigen processing and presentation of exogenous peptide antigen via MHC class I, TAP-dependent;antigen processing and presentation of peptide antigen;antigen p…							3.72883	0.0222286	P30101	P30101	PDIA3_HUMAN	ENSG00000167004
CCND2	G1/S-specific cyclin-D2	0.751528	0.714275	0.66892	0.00327997	0.204976	-0.868708	1.62212	1.09937	0.857685	-0.509022	-1.19255	0.350483	-1.20608	-0.643606	-1.85268	Cyclin D associated events in G1;Regulation of RUNX1 Expression and Activity	+	biological regulation;cell cycle;cell division;cellular process;positive regulation of biological process;positive regulation of catalytic activity;positive regulation of cell cycle;positive regulation of cellular metabolic process;positive regulation of cellular process;positive regulation of cellular protein metabolic process;positive regulation of cyclin-dependent protein kinase activity;posit…	+	12	Nucleoplasm		Nucleoplasm	Cancer-related genes, Disease mutation	2.73158	0.0164396	P30279	P30279	CCND2_HUMAN	ENSG00000118971
ADSL	Adenylosuccinate lyase	-0.218006	0.118795	0.0656732	-2.03499	-0.97405	-1.66907	1.35198	1.27556	0.912103	0.250719	0.753173	-0.70103	0.302485	-0.162672	0.729339	Purine ribonucleoside monophosphate biosynthesis	+	aerobic respiration;AMP biosynthetic process;AMP metabolic process;biosynthetic process;cellular aromatic compound metabolic process;cellular biosynthetic process;cellular component assembly;cellular component organization;cellular component organization or biogenesis;cellular metabolic process;cellular nitrogen compound biosynthetic process;cellular nitrogen compound metabolic process;cellular p…							3.25778	0.0244474	P30566	P30566	PUR8_HUMAN	ENSG00000239900
RRM2	Ribonucleoside-diphosphate reductase subunit M2	1.2605	1.28938	1.10324	-0.44612	-0.68983	-2.85197	0.0668086	0.278368	0.566092	-0.000741172	-0.439899	0.0757413	0.195407	-0.213719	-0.193252	Activation of E2F1 target genes at G1/S;Interconversion of nucleotide di- and triphosphates;Transcriptional Regulation by E2F6	+	biological regulation;biosynthetic process;cell cycle;cell cycle process;cellular biosynthetic process;cellular component assembly;cellular component organization;cellular component organization or biogenesis;cellular macromolecule biosynthetic process;cellular macromolecule metabolic process;cellular metabolic process;cellular nitrogen compound biosynthetic process;cellular nitrogen compound met…	+	2	Cytosol		Cytosol	FDA approved drug targets	2.10442	0.0326165	P31350	P31350	RIR2_HUMAN	ENSG00000171848
MCM4	DNA replication licensing factor MCM4	-0.214572	0.637918	0.831712	0.850596	1.23786	0.993366	-1.15618	-1.84356	-1.1987	0.423514	0.638724	0.939244	-1.241	-0.565056	-0.333863	Activation of ATR in response to replication stress;Activation of the pre-replicative complex;Assembly of the pre-replicative complex;Orc1 removal from chromatin;Removal of licensing factors from origins;Switching of origins to a post-replicative state;Unwinding of DNA	+	biosynthetic process;cell cycle;cell cycle process;cellular biosynthetic process;cellular macromolecule biosynthetic process;cellular macromolecule metabolic process;cellular metabolic process;cellular nitrogen compound metabolic process;cellular process;DNA conformation change;DNA duplex unwinding;DNA geometric change;DNA metabolic process;DNA replication;DNA strand elongation;DNA strand elongat…							4.01329	0.0161	P33991	P33991	MCM4_HUMAN	ENSG00000104738
MCM5	DNA replication licensing factor MCM5	0.0366911	0.419267	0.84827	1.21883	1.56387	0.521972	-0.887473	-1.51887	-0.964091	0.747784	0.40247	0.764427	-1.21997	-1.29305	-0.640128	Activation of ATR in response to replication stress;Activation of the pre-replicative complex;Assembly of the pre-replicative complex;Orc1 removal from chromatin;Removal of licensing factors from origins;Switching of origins to a post-replicative state;Unwinding of DNA	+	biosynthetic process;cell cycle;cell cycle process;cellular biosynthetic process;cellular macromolecule biosynthetic process;cellular macromolecule metabolic process;cellular metabolic process;cellular nitrogen compound metabolic process;cellular process;DNA metabolic process;DNA replication;DNA strand elongation;DNA strand elongation involved in DNA replication;DNA-dependent DNA replication init…	+	22	Nucleoplasm		Nucleoplasm	Cancer-related genes, Disease mutation, Dwarfism	4.15568	0.0151304	P33992	P33992	MCM5_HUMAN	ENSG00000100297
MCM7	DNA replication licensing factor MCM7	-0.132411	0.36446	1.29732	0.437867	1.12708	0.190621	-1.52117	-1.78964	-0.84345	1.14567	0.843086	0.881878	-0.875472	-0.90846	-0.217364	Activation of ATR in response to replication stress;Activation of the pre-replicative complex;Assembly of the pre-replicative complex;Orc1 removal from chromatin;Removal of licensing factors from origins;Switching of origins to a post-replicative state;Unwinding of DNA	+	biological regulation;biosynthetic process;cell cycle;cell cycle process;cell proliferation;cellular biosynthetic process;cellular macromolecule biosynthetic process;cellular macromolecule metabolic process;cellular metabolic process;cellular nitrogen compound metabolic process;cellular process;cellular response to chemical stimulus;cellular response to endogenous stimulus;cellular response to ep…							3.15503	0.0294328	P33993	P33993	MCM7_HUMAN	ENSG00000166508
CTNNA1	Catenin alpha-1	-0.258805	0.244345	-0.821848	-0.78359	-0.986519	0.177206	-1.30449	-0.398225	-0.276805	-0.860008	0.407447	-0.194127	1.98119	1.69285	1.38138	Adherens junctions interactions;CDO in myogenesis;RHO GTPases activate IQGAPs;VEGFR2 mediated vascular permeability	+	actin cytoskeleton organization;actin filament organization;actin filament-based process;adherens junction organization;aging;anatomical structure development;anatomical structure morphogenesis;apical junction assembly;axon regeneration;axonogenesis;biological adhesion;biological regulation;cell adhesion;cell differentiation;cell junction assembly;cell junction organization;cell part morphogenesi…							2.6827	0.0334874	P35221	P35221	CTNA1_HUMAN	ENSG00000044115
PHB	Prohibitin	1.15068	0.730945	-0.381153	-1.17775	-1.17423	-1.09856	-0.939088	0.560634	-0.439648	-0.382276	-0.359403	-0.689435	1.34666	1.4005	1.45211	Paradoxical activation of RAF signaling by kinase inactive BRAF;Processing of SMDT1;RAF activation;Signaling by moderate kinase activity BRAF mutants;Signaling by RAS mutants	+	biological regulation;biosynthetic process;cell differentiation;cellular biosynthetic process;cellular component organization;cellular component organization at cellular level;cellular component organization or biogenesis;cellular component organization or biogenesis at cellular level;cellular developmental process;cellular macromolecule biosynthetic process;cellular macromolecule metabolic proce…							3.03525	0.0240267	P35232	P35232	PHB_HUMAN	ENSG00000167085
RFC2	Replication factor C subunit 2	0.332534	0.31461	0.208452	0.807798	0.256331	0.240212	1.1648	0.956939	-0.00395213	0.926568	-0.534244	0.219752	-2.53135	-1.57762	-0.780826	Activation of ATR in response to replication stress;Dual Incision in GG-NER;Dual incision in TC-NER;G2/M DNA damage checkpoint;Gap-filling DNA repair synthesis and ligation in GG-NER;Gap-filling DNA repair synthesis and ligation in TC-NER;HDR through Homologous Recombination (HRR);HDR through Single Strand Annealing (SSA);PCNA-Dependent Long Patch Base Excision Repair;Polymerase switching;Polymer…	+	anatomical structure homeostasis;base-excision repair;biological regulation;biosynthetic process;cell cycle;cellular biosynthetic process;cellular component organization;cellular component organization at cellular level;cellular component organization or biogenesis;cellular component organization or biogenesis at cellular level;cellular macromolecule biosynthetic process;cellular macromolecule me…							2.2763	0.0471227	P35250	P35250	RFC2_HUMAN	ENSG00000049541
AGL	Glycogen debranching enzyme	0.101783	0.0903938	-0.665777	0.170534	-0.0088877	0.470264	-1.58048	-1.14324	-1.71845	0.236164	1.79294	-0.338495	1.62527	0.351847	0.616135	Glycogen breakdown (glycogenolysis);Neutrophil degranulation	+	alcohol metabolic process;biosynthetic process;carbohydrate biosynthetic process;carbohydrate catabolic process;carbohydrate metabolic process;catabolic process;cellular biosynthetic process;cellular carbohydrate biosynthetic process;cellular carbohydrate catabolic process;cellular carbohydrate metabolic process;cellular glucan metabolic process;cellular macromolecule biosynthetic process;cellula…							2.05007	0.0407662	P35573	P35573	GDE_HUMAN	ENSG00000162688
MYH9	Myosin-9	-0.0193662	0.195212	-0.631318	-1.21725	-0.536326	-1.15666	-0.596979	-0.585951	0.184601	-0.0928652	-0.276452	-0.512296	1.67438	2.097	1.47428	EPHA-mediated growth cone collapse;Regulation of actin dynamics for phagocytic cup formation;RHO GTPases activate CIT;RHO GTPases activate PAKs;RHO GTPases activate PKNs;RHO GTPases Activate ROCKs;Sema4D induced cell migration and growth-cone collapse	+	actin cytoskeleton organization;actin cytoskeleton reorganization;actin filament-based movement;actin filament-based process;actomyosin structure organization;anatomical structure formation involved in morphogenesis;angiogenesis;axon guidance;biological adhesion;biological regulation;blood vessel endothelial cell migration;cell adhesion;cell cycle process;cell differentiation;cell migration;cell …							4.34658	0.0148966	P35579	P35579	MYH9_HUMAN	ENSG00000100345
MYH10;MYH11;MYH14;MYH9	Myosin-9	-0.958324	-1.79507	-0.219311	-1.28426	-0.299992	-0.0338837	-0.252726	-0.818781	0.113868	0.178047	0.511984	0.366721	1.72513	1.59793	1.16866	EPHA-mediated growth cone collapse;Regulation of actin dynamics for phagocytic cup formation;RHO GTPases activate CIT;RHO GTPases activate PAKs;RHO GTPases activate PKNs;RHO GTPases Activate ROCKs;Sema4D induced cell migration and growth-cone collapse;Smooth Muscle Contraction	+	actin cytoskeleton organization;actin cytoskeleton reorganization;actin filament-based movement;actin filament-based process;actomyosin structure organization;adult heart development;anatomical structure development;anatomical structure formation involved in morphogenesis;anatomical structure morphogenesis;angiogenesis;axon guidance;behavior;biological adhesion;biological regulation;blood vessel …							2.812	0.024538	P35579;P35580;P35749;Q7Z406	P35579;P35580;P35749;Q7Z406	MYH10_HUMAN;MYH11_HUMAN;MYH14_HUMAN;MYH9_HUMAN	ENSG00000100345;ENSG00000105357;ENSG00000133026;ENSG00000133392;ENSG00000276480
COPB2	Coatomer subunit beta'	-0.14593	-0.251719	0.0496003	-1.72091	-1.78469	-0.919499	-0.0192092	-0.0439919	0.825457	0.691138	-0.442219	0.0682171	2.05207	0.838801	0.802881	COPI-dependent Golgi-to-ER retrograde traffic;COPI-mediated anterograde transport	+	cellular component organization;cellular component organization at cellular level;cellular component organization or biogenesis;cellular component organization or biogenesis at cellular level;cellular process;COPI coating of Golgi vesicle;establishment of localization;establishment of localization in cell;establishment of protein localization;Golgi transport vesicle coating;Golgi vesicle transpor…							2.90504	0.0326822	P35606	P35606	COPB2_HUMAN	ENSG00000184432
ARL2	ADP-ribosylation factor-like protein 2	-0.287553	-0.276838	0.308497	-0.262924	0.912417	0.592941	0.291544	-0.671516	0.574595	-1.23052	-2.24604	-0.901125	1.50526	1.37445	0.316813	Post-chaperonin tubulin folding pathway;Regulation of insulin secretion	+	biological regulation;cell cycle;cell junction assembly;cell junction organization;cell-cell junction assembly;cell-cell junction organization;cellular component assembly;cellular component assembly at cellular level;cellular component organization;cellular component organization at cellular level;cellular component organization or biogenesis;cellular component organization or biogenesis at cellu…							2.24346	0.0309565	P36404	P36404	ARL2_HUMAN	ENSG00000213465
ATP5F1C	ATP synthase subunit gamma, mitochondrial	0.510682	-0.573025	0.0123359	-1.88124	-0.789295	-1.56763	-0.0928921	0.565082	0.228889	-0.186757	-0.170981	-0.369981	1.38989	1.44657	1.47835	Cristae formation;Formation of ATP by chemiosmotic coupling	+	ATP biosynthetic process;ATP metabolic process;ATP synthesis coupled proton transport;biosynthetic process;cation transport;cellular biosynthetic process;cellular metabolic process;cellular nitrogen compound biosynthetic process;cellular nitrogen compound metabolic process;cellular process;electron transport chain;energy coupled proton transport, down electrochemical gradient;establishment of loc…							4.16202	0.0129655	P36542	P36542	ATPG_HUMAN	ENSG00000165629
FDFT1	Squalene synthase	-0.270943	-1.2164	-0.435574	-1.74355	-0.722194	-0.741447	0.660542	1.20181	1.17421	-1.04739	-0.486623	0.574549	0.931888	1.28925	0.831869	Activation of gene expression by SREBF (SREBP);Cholesterol biosynthesis;PPARA activates gene expression	+	alcohol metabolic process;biosynthetic process;cellular biosynthetic process;cellular lipid metabolic process;cellular metabolic process;cellular process;cholesterol biosynthetic process;cholesterol metabolic process;farnesyl diphosphate metabolic process;isoprenoid biosynthetic process;isoprenoid metabolic process;lipid biosynthetic process;lipid metabolic process;metabolic process;organophospha…							2.75799	0.0311092	P37268	P37268	FDFT_HUMAN	ENSG00000079459
ATP6V1A	V-type proton ATPase catalytic subunit A	-0.441995	-0.810414	-0.199025	-0.0773278	-0.312105	0.118636	-0.215125	0.906018	0.901766	-0.798056	-2.05294	-1.03004	1.49252	1.25822	1.25987	Insulin receptor recycling;Ion channel transport;ROS, RNS production in phagocytes;Transferrin endocytosis and recycling	+	ATP hydrolysis coupled proton transport;ATP metabolic process;biological regulation;cation homeostasis;cation transport;cell surface receptor linked signaling pathway;cellular cation homeostasis;cellular chemical homeostasis;cellular component organization;cellular component organization at cellular level;cellular component organization or biogenesis;cellular component organization or biogenesis …							3.45506	0.0240759	P38606	P38606	VATA_HUMAN	ENSG00000114573
HSPA9	Stress-70 protein, mitochondrial	0.828115	-0.237265	-0.447946	-1.69568	-0.939801	-0.59113	-1.08961	0.374926	0.203784	-0.227804	-0.251383	-0.502087	1.41033	1.90941	1.25614	Cristae formation;Gene and protein expression by JAK-STAT signaling after Interleukin-12 stimulation;Mitochondrial protein import;Regulation of HSF1-mediated heat shock response	+	biological regulation;cellular macromolecule metabolic process;cellular metabolic process;cellular process;cellular protein metabolic process;establishment of localization;establishment of localization in cell;establishment of protein localization;establishment of protein localization in mitochondrion;establishment of protein localization to organelle;intracellular protein transport;intracellular…							2.56078	0.0318906	P38646	P38646	GRP75_HUMAN	ENSG00000113013
RPS19	40S ribosomal protein S19	0.800824	0.768422	0.163898	-0.00516128	-0.899284	-1.67829	-0.699768	0.0120121	-0.40006	-0.560106	-1.1489	-0.710036	1.4153	1.47111	1.47004	Eukaryotic Translation Termination;Formation of a pool of free 40S subunits;Formation of the ternary complex, and subsequently, the 43S complex;GTP hydrolysis and joining of the 60S ribosomal subunit;L13a-mediated translational silencing of Ceruloplasmin expression;Major pathway of rRNA processing in the nucleolus and cytosol;Nonsense Mediated Decay (NMD) enhanced by the Exon Junction Complex (EJ…	+	biological regulation;biosynthetic process;catabolic process;cell chemotaxis;cell differentiation;cell migration;cell motility;cellular biosynthetic process;cellular catabolic process;cellular component assembly;cellular component assembly at cellular level;cellular component biogenesis;cellular component biogenesis at cellular level;cellular component disassembly;cellular component disassembly a…							3.39538	0.0231837	P39019	P39019	RS19_HUMAN	ENSG00000105372
DDOST	Dolichyl-diphosphooligosaccharide--protein glycosyltransferase 48 kDa subunit	0.682945	0.285315	0.619203	-2.59445	-0.738628	-1.53339	0.407871	1.05264	1.30674	-0.0535192	-0.310843	0.27876	0.240378	-0.104419	0.461402	Advanced glycosylation endproduct receptor signaling;Asparagine N-linked glycosylation;Neutrophil degranulation;SRP-dependent cotranslational protein targeting to membrane	+	biosynthetic process;carbohydrate metabolic process;cell activation;cellular biosynthetic process;cellular carbohydrate metabolic process;cellular macromolecule biosynthetic process;cellular macromolecule metabolic process;cellular metabolic process;cellular process;cellular protein metabolic process;cotranslational protein targeting to membrane;defense response;establishment of localization;esta…							2.9572	0.0361053	P39656	P39656	OST48_HUMAN	ENSG00000244038
NNMT	Nicotinamide N-methyltransferase	-1.56367	-0.486855	-0.0887031	-1.15839	-1.12032	-1.41207	0.747	1.68316	1.09173	1.12586	0.136503	0.61824	0.285576	-0.362733	0.504657	Metabolism of ingested SeMet, Sec, MeSec into H2Se;Methylation;Nicotinamide salvaging	+	anatomical structure morphogenesis;cellular metabolic process;cellular process;developmental process;metabolic process;methylation;one-carbon metabolic process;organ morphogenesis;organ regeneration;regeneration;response to chemical stimulus;response to drug;response to endogenous stimulus;response to organic nitrogen;response to organic substance;response to stimulus;small molecule metabolic pro…							2.98343	0.0242945	P40261	P40261	NNMT_HUMAN	ENSG00000166741
MDH2	Malate dehydrogenase, mitochondrial	0.882385	-0.0703079	-0.472853	-1.47309	-1.20919	-1.08606	-0.309024	1.29908	1.19367	-0.913714	-0.714456	-0.233121	1.04249	0.61	1.4542	Citric acid cycle (TCA cycle);Gluconeogenesis	+	acetyl-CoA catabolic process;acetyl-CoA metabolic process;alcohol biosynthetic process;alcohol metabolic process;biosynthetic process;carbohydrate biosynthetic process;carbohydrate metabolic process;carboxylic acid metabolic process;catabolic process;cellular biosynthetic process;cellular carbohydrate biosynthetic process;cellular carbohydrate metabolic process;cellular catabolic process;cellular…							2.47588	0.0389836	P40926	P40926	MDHM_HUMAN	ENSG00000146701
HADHA	Trifunctional enzyme subunit alpha, mitochondrial	0.25111	-0.344496	-0.465778	-1.35899	-1.58163	-0.870819	0.0966488	1.60164	0.828749	-0.659265	-0.284103	-0.746143	1.18713	1.16582	1.18012	Acyl chain remodeling of CL;Beta oxidation of decanoyl-CoA to octanoyl-CoA-CoA;Beta oxidation of hexanoyl-CoA to butanoyl-CoA;Beta oxidation of lauroyl-CoA to decanoyl-CoA-CoA;Beta oxidation of myristoyl-CoA to lauroyl-CoA;Beta oxidation of octanoyl-CoA to hexanoyl-CoA;Beta oxidation of palmitoyl-CoA to myristoyl-CoA;mitochondrial fatty acid beta-oxidation of unsaturated fatty acids	+	biosynthetic process;carboxylic acid catabolic process;carboxylic acid metabolic process;cardiolipin acyl-chain remodeling;cardiolipin metabolic process;catabolic process;cellular biosynthetic process;cellular catabolic process;cellular ketone metabolic process;cellular lipid catabolic process;cellular lipid metabolic process;cellular metabolic process;cellular process;fatty acid beta-oxidation;f…							3.71074	0.0153529	P40939	P40939	ECHA_HUMAN	ENSG00000084754
IARS	Isoleucine--tRNA ligase, cytoplasmic	0.387367	-0.762352	-0.270217	-1.61728	-1.26032	-0.454461	-0.886964	-0.0367711	0.136285	-0.432737	0.30288	0.345502	0.860245	1.70943	1.9794	Cytosolic tRNA aminoacylation;SeMet incorporation into proteins	+	amine metabolic process;amino acid activation;carboxylic acid metabolic process;cell differentiation;cellular amine metabolic process;cellular amino acid metabolic process;cellular developmental process;cellular ketone metabolic process;cellular macromolecule metabolic process;cellular metabolic process;cellular nitrogen compound metabolic process;cellular process;developmental process;gene expre…							2.62472	0.0434286	P41252	P41252	SYIC_HUMAN	ENSG00000196305
MTREX	Exosome RNA helicase MTR4	-0.294752	0.463386	0.12889	0.938251	1.62533	0.706457	-0.307159	-0.31675	-0.755294	1.30953	0.0548025	0.788652	-1.21335	-1.87323	-1.25477	Major pathway of rRNA processing in the nucleolus and cytosol;mRNA Splicing - Major Pathway	+	cellular macromolecule metabolic process;cellular metabolic process;cellular nitrogen compound metabolic process;cellular process;macromolecule metabolic process;maturation of 5.8S rRNA;metabolic process;mRNA metabolic process;mRNA processing;ncRNA metabolic process;ncRNA processing;nitrogen compound metabolic process;nuclear mRNA splicing, via spliceosome;nucleic acid metabolic process;nucleobas…							3.56191	0.0259579	P42285	P42285	MTREX_HUMAN	ENSG00000039123
LRPPRC	Leucine-rich PPR motif-containing protein, mitochondrial	0.797612	-0.558058	-0.264101	-1.27387	-1.44048	-0.848315	-0.293729	0.90534	0.194452	-0.531085	-0.646217	-0.494519	1.28208	1.52887	1.64201	Respiratory electron transport;TP53 Regulates Metabolic Genes	+	biological regulation;biosynthetic process;cellular biosynthetic process;cellular component movement;cellular macromolecule biosynthetic process;cellular macromolecule metabolic process;cellular metabolic process;cellular nitrogen compound metabolic process;cellular process;cytoskeleton-dependent intracellular transport;establishment of localization;establishment of localization in cell;establish…							3.49069	0.0190654	P42704	P42704	LPPRC_HUMAN	ENSG00000138095
ACAA2	3-ketoacyl-CoA thiolase, mitochondrial	0.13157	-0.572711	-0.503611	-1.91663	-0.609018	-0.873235	0.0635832	0.888647	0.649262	-0.459884	-1.05469	0.516137	1.70151	1.65774	0.381325	Mitochondrial Fatty Acid Beta-Oxidation	+	alcohol metabolic process;biosynthetic process;carboxylic acid metabolic process;cellular ketone metabolic process;cellular lipid metabolic process;cellular metabolic process;cellular process;cellular response to chemical stimulus;cellular response to hypoxia;cellular response to oxygen levels;cellular response to stimulus;cellular response to stress;cholesterol biosynthetic process;cholesterol m…							2.06003	0.0412906	P42765	P42765	THIM_HUMAN	ENSG00000167315
SSR1	Translocon-associated protein subunit alpha	0.266665	0.576799	0.018961	-2.14466	-0.719097	-0.800456	1.17705	0.625579	0.868729	-1.34124	-0.177728	-0.938316	0.561768	1.35077	0.675181	SRP-dependent cotranslational protein targeting to membrane;XBP1(S) activates chaperone genes	+	biological regulation;biosynthetic process;cellular biosynthetic process;cellular macromolecule biosynthetic process;cellular macromolecule metabolic process;cellular metabolic process;cellular process;cellular protein metabolic process;cellular response to chemical stimulus;cellular response to organic substance;cellular response to stimulus;cellular response to stress;cellular response to topol…							2.90841	0.0257268	P43307	P43307	SSRA_HUMAN	ENSG00000124783
NAMPT	Nicotinamide phosphoribosyltransferase	0.348639	-0.240093	0.260401	-0.0546067	-0.513178	-0.990366	1.29793	1.99691	1.82749	-0.38072	-0.945602	-0.109556	-1.17187	-0.971841	-0.353533	BMAL1:CLOCK,NPAS2 activates circadian gene expression;Nicotinamide salvaging	+	alkaloid metabolic process;biological regulation;biosynthetic process;cell communication;cell-cell signaling;cellular amide metabolic process;cellular biosynthetic process;cellular metabolic process;cellular nitrogen compound biosynthetic process;cellular nitrogen compound metabolic process;cellular process;cellular response to stimulus;circadian regulation of gene expression;circadian rhythm;coe…							3.93161	0.0131852	P43490	P43490	NAMPT_HUMAN	ENSG00000105835
VDAC2	Voltage-dependent anion-selective channel protein 2	0.270306	-0.53272	-0.0812632	-1.82883	-1.10143	-0.511217	0.281428	1.13688	-0.0147911	-1.02736	-0.708745	-0.0670311	1.30329	1.31196	1.56953	Mitochondrial calcium ion transport;Ub-specific processing proteases	+	anion transport;biological regulation;establishment of localization;ion transport;negative regulation of biological process;negative regulation of cellular component organization;negative regulation of cellular process;negative regulation of protein complex assembly;negative regulation of protein polymerization;regulation of biological process;regulation of cellular component biogenesis;regulatio…							3.08812	0.020832	P45880	P45880	VDAC2_HUMAN	ENSG00000165637
MKI67	Proliferation marker protein Ki-67	0.378931	0.54001	0.437089	-0.351299	-0.439996	-0.367326	1.37911	2.19061	1.16391	-1.11048	-0.609784	-0.873993	-1.24263	-0.968263	-0.1259		+	cell cycle phase;cell cycle process;cell proliferation;cellular process;meiosis							4.24918	0.013	P46013	P46013	KI67_HUMAN	ENSG00000148773
RECQL	ATP-dependent DNA helicase Q1	-0.0902326	-0.490018	-0.350978	-0.58444	0.198059	-0.794326	2.1619	2.17266	0.663752	-0.0679241	0.0749708	-0.312042	-1.30083	-0.925166	-0.355387		+	biosynthetic process;cellular biosynthetic process;cellular macromolecule biosynthetic process;cellular macromolecule metabolic process;cellular metabolic process;cellular nitrogen compound metabolic process;cellular process;cellular response to stimulus;cellular response to stress;DNA conformation change;DNA duplex unwinding;DNA geometric change;DNA metabolic process;DNA recombination;DNA repair…							2.89794	0.0258261	P46063	P46063	RECQ1_HUMAN	ENSG00000004700
NOP2	Probable 28S rRNA (cytosine(4447)-C(5))-methyltransferase	0.49101	0.267695	0.0741718	0.976092	0.657005	0.328693	0.511458	1.39594	1.22293	-0.609389	-1.0929	0.117765	-2.09011	-1.16547	-1.08488	rRNA modification in the nucleus and cytosol;TFAP2A acts as a transcriptional repressor during retinoic acid induced cell differentiation	+	biological regulation;cellular macromolecule metabolic process;cellular metabolic process;cellular nitrogen compound metabolic process;cellular process;macromolecule metabolic process;metabolic process;ncRNA metabolic process;ncRNA processing;nitrogen compound metabolic process;nucleic acid metabolic process;nucleobase-containing compound metabolic process;positive regulation of biological proces…							3.39657	0.0203667	P46087	P46087	NOP2_HUMAN	ENSG00000111641
RPS9	40S ribosomal protein S9	0.781607	-0.0417877	0.0642263	-0.910561	-0.691259	-2.05526	-0.300773	-0.461326	0.000464084	0.072156	-0.899732	0.0584499	1.76676	1.61253	1.00451	Eukaryotic Translation Termination;Formation of a pool of free 40S subunits;Formation of the ternary complex, and subsequently, the 43S complex;GTP hydrolysis and joining of the 60S ribosomal subunit;L13a-mediated translational silencing of Ceruloplasmin expression;Major pathway of rRNA processing in the nucleolus and cytosol;Nonsense Mediated Decay (NMD) enhanced by the Exon Junction Complex (EJ…	+	biological regulation;biosynthetic process;catabolic process;cellular biosynthetic process;cellular catabolic process;cellular component disassembly;cellular component disassembly at cellular level;cellular component organization;cellular component organization at cellular level;cellular component organization or biogenesis;cellular component organization or biogenesis at cellular level;cellular …							3.00779	0.0317945	P46781	P46781	RS9_HUMAN	ENSG00000170889;ENSG00000274005;ENSG00000274626;ENSG00000274646;ENSG00000274950;ENSG00000275323;ENSG00000277079;ENSG00000277359;ENSG00000278081;ENSG00000278270
MAP1B	Microtubule-associated protein 1B	-0.362401	0.243231	-0.484521	-2.35579	-0.363307	-0.78628	-0.719766	-0.418469	-0.36117	1.64802	1.07498	0.923174	0.906314	0.110632	0.945356		+	anatomical structure development;axon extension;biological regulation;cell growth;cell projection organization;cellular component movement;cellular component organization;cellular component organization at cellular level;cellular component organization or biogenesis;cellular component organization or biogenesis at cellular level;cellular process;cytoskeleton organization;cytoskeleton-dependent in…							2.44357	0.0244198	P46821	P46821	MAP1B_HUMAN	ENSG00000131711
IQGAP1	Ras GTPase-activating-like protein IQGAP1	0.362237	-0.0135464	-1.05439	-0.157333	-1.22131	-0.302726	-0.737954	-0.987113	-0.785875	-0.198351	1.0054	-0.632272	1.85331	1.50353	1.36639	Glucagon-like Peptide-1 (GLP1) regulates insulin secretion;MAP2K and MAPK activation;Nephrin family interactions;Neutrophil degranulation;Paradoxical activation of RAF signaling by kinase inactive BRAF;RHO GTPases activate IQGAPs;Signaling by BRAF and RAF fusions;Signaling by high-kinase activity BRAF mutants;Signaling by moderate kinase activity BRAF mutants;Signaling by RAS mutants	+	anatomical structure development;biological regulation;cell development;cell surface receptor linked signaling pathway;cellular developmental process;cellular metabolic process;cellular process;cellular response to calcium ion;cellular response to chemical stimulus;cellular response to endogenous stimulus;cellular response to epidermal growth factor stimulus;cellular response to fibroblast growth…							2.42781	0.0477034	P46940	P46940	IQGA1_HUMAN	ENSG00000140575
QARS	Glutamine--tRNA ligase	0.950716	0.0797697	-0.0922482	-0.619396	-1.58367	-0.689585	-0.867128	-0.876913	-0.196782	0.0177048	-0.528213	-0.354377	1.94374	1.35601	1.46037	Cytosolic tRNA aminoacylation;Mitochondrial tRNA aminoacylation;SeMet incorporation into proteins	+	amine metabolic process;amino acid activation;anatomical structure development;brain development;carboxylic acid metabolic process;cellular amine metabolic process;cellular amino acid metabolic process;cellular ketone metabolic process;cellular macromolecule metabolic process;cellular metabolic process;cellular nitrogen compound metabolic process;cellular process;developmental process;gene expres…							3.65636	0.0357942	P47897	P47897	SYQ_HUMAN	ENSG00000172053
ATP5PO	ATP synthase subunit O, mitochondrial	0.61442	-0.669656	-0.3884	-1.20515	-1.57615	-1.04548	0.334359	0.599281	0.493049	-0.510499	0.0991035	-0.689508	0.373975	1.68788	1.88278	Cristae formation;Formation of ATP by chemiosmotic coupling	+	ATP biosynthetic process;ATP metabolic process;ATP synthesis coupled proton transport;biosynthetic process;cation transport;cellular biosynthetic process;cellular metabolic process;cellular nitrogen compound biosynthetic process;cellular nitrogen compound metabolic process;cellular process;electron transport chain;energy coupled proton transport, down electrochemical gradient;establishment of loc…							2.80798	0.0294257	P48047	P48047	ATPO_HUMAN	ENSG00000241837
ARCN1	Coatomer subunit delta	0.456619	0.0954439	0.514196	-0.84603	-1.29412	-1.90483	0.570562	0.972099	0.319758	-1.46678	-0.676804	0.0721692	1.30343	1.07892	0.805374	COPI-dependent Golgi-to-ER retrograde traffic;COPI-mediated anterograde transport	+	adult behavior;adult locomotory behavior;anatomical structure maturation;behavior;cellular component organization;cellular component organization at cellular level;cellular component organization or biogenesis;cellular component organization or biogenesis at cellular level;cellular process;cerebellar Purkinje cell layer maturation;COPI coating of Golgi vesicle;developmental maturation;development…							3.30763	0.0199292	P48444	P48444	COPD_HUMAN	ENSG00000095139
PRRC2A	Protein PRRC2A	0.547208	-0.163526	0.248294	0.162722	-0.512621	-0.314814	0.462369	0.991165	-0.167395	-1.46781	-2.54241	-0.363949	1.07742	1.00821	1.03513		+								2.3079	0.0307074	P48634	P48634	PRC2A_HUMAN	ENSG00000204469;ENSG00000206427;ENSG00000225164;ENSG00000225748;ENSG00000226618;ENSG00000231370;ENSG00000231825
CCT5	T-complex protein 1 subunit epsilon	-1.02089	0.626562	0.184625	-0.664151	-1.09449	-1.93817	1.27298	0.95963	1.49598	-0.80089	-0.7476	-0.0981461	0.451925	0.688418	0.684227	Association of TriC/CCT with target proteins during biosynthesis;BBSome-mediated cargo-targeting to cilium;Cooperation of PDCL (PhLP1) and TRiC/CCT in G-protein beta folding;Folding of actin by CCT/TriC;Formation of tubulin folding intermediates by CCT/TriC;Prefoldin mediated transfer of substrate to CCT/TriC	+	binding of sperm to zona pellucida;cell recognition;cell-cell recognition;cellular macromolecule metabolic process;cellular metabolic process;cellular process;cellular process involved in reproduction;cellular protein metabolic process;'de novo' posttranslational protein folding;'de novo' protein folding;macromolecule metabolic process;metabolic process;multi-organism process;primary metabolic pr…							2.80913	0.0439085	P48643	P48643	TCPE_HUMAN	ENSG00000150753
NES	Nestin	1.00933	0.691542	-0.25264	-0.779272	-0.565165	-0.39959	-1.47969	-1.18772	-0.783597	-0.822203	0.408472	-0.125967	1.10773	1.60564	1.57313		+	anatomical structure development;anatomical structure morphogenesis;biological regulation;brain development;camera-type eye development;cell cycle process;cell part morphogenesis;cell projection morphogenesis;cell projection organization;cell proliferation;cellular component morphogenesis;cellular component organization;cellular component organization at cellular level;cellular component organiza…							3.40405	0.0172903	P48681	P48681	NEST_HUMAN	ENSG00000132688
NR2C2	Nuclear receptor subfamily 2 group C member 2	1.10792	0.101587	1.09627	1.33751	0.236574	1.1032	-1.68274	-1.71846	-0.744113	0.170936	-0.304407	0.146019	0.385797	0.124912	-1.36101	Nuclear Receptor transcription pathway	+	anatomical structure development;biological regulation;biosynthetic process;cell cycle;cell differentiation;cellular biosynthetic process;cellular developmental process;cellular macromolecule metabolic process;cellular metabolic process;cellular nitrogen compound metabolic process;cellular process;cerebellum development;developmental process;gamete generation;gene expression;macromolecule metabol…							2.12787	0.0392108	P49116	P49116	NR2C2_HUMAN	ENSG00000177463
FASN	Fatty acid synthase	0.400987	-0.119104	-0.403992	-1.27928	-0.428435	-0.0892581	-1.2345	-0.963424	-0.325447	-0.399341	-0.417742	0.221678	1.14276	1.96683	1.92827	Activation of gene expression by SREBF (SREBP);ChREBP activates metabolic gene expression;Fatty acyl-CoA biosynthesis;Vitamin B5 (pantothenate) metabolism	+	acetyl-CoA metabolic process;acyl-CoA biosynthetic process;acyl-CoA metabolic process;acylglycerol biosynthetic process;acylglycerol metabolic process;amine metabolic process;biological regulation;biosynthetic process;carboxylic acid biosynthetic process;carboxylic acid metabolic process;cell differentiation;cellular amine metabolic process;cellular amino acid metabolic process;cellular biosynthe…							3.28414	0.0242839	P49327	P49327	FAS_HUMAN	ENSG00000169710
TUFM	Elongation factor Tu, mitochondrial	0.396695	0.00239019	-0.47553	-1.34714	-1.60791	-0.738451	-0.163133	1.03928	0.577337	-0.367707	-0.864678	-0.630885	1.59541	1.47304	1.11127	Mitochondrial translation elongation	+	biosynthetic process;cellular biosynthetic process;cellular component organization;cellular component organization at cellular level;cellular component organization or biogenesis;cellular component organization or biogenesis at cellular level;cellular macromolecule biosynthetic process;cellular macromolecule metabolic process;cellular metabolic process;cellular process;cellular protein metabolic …							3.76588	0.016	P49411	P49411	EFTU_HUMAN	ENSG00000178952
CENPF	Centromere protein F	0.916732	0.998432	1.0915	-0.526615	-1.2708	-1.52176	0.93849	1.31638	0.625308	0.400569	-1.73048	-0.138793	-0.391462	-0.654514	-0.0529921	Amplification of signal from unattached kinetochores via a MAD2 inhibitory signal;Mitotic Prometaphase;Polo-like kinase mediated events;Resolution of Sister Chromatid Cohesion;RHO GTPases Activate Formins;Separation of Sister Chromatids	+	anatomical structure development;biological regulation;biosynthetic process;cell cycle;cell cycle checkpoint;cell cycle phase;cell cycle process;cell differentiation;cell division;cell proliferation;cellular biosynthetic process;cellular component assembly;cellular component assembly at cellular level;cellular component organization;cellular component organization at cellular level;cellular compo…	+	1	Nucleoplasm		Nucleoplasm	Cancer-related genes, Ciliopathy, Primary ciliary dyskinesia	2.37664	0.024619	P49454	P49454	CENPF_HUMAN	ENSG00000117724
PRIM1	DNA primase small subunit	-0.67711	0.563082	0.0606737	0.178198	0.536103	0.844816	-0.823323	-2.15585	-1.61226	1.64714	0.893052	0.515771	0.369305	-0.552086	0.212495	Activation of the pre-replicative complex;DNA replication initiation;Inhibition of replication initiation of damaged DNA by RB1/E2F1;Polymerase switching;Polymerase switching on the C-strand of the telomere;Processive synthesis on the lagging strand;Removal of the Flap Intermediate;Telomere C-strand synthesis initiation	+	anatomical structure homeostasis;biological regulation;biosynthetic process;cell cycle;cell cycle process;cellular biosynthetic process;cellular component organization;cellular component organization at cellular level;cellular component organization or biogenesis;cellular component organization or biogenesis at cellular level;cellular macromolecule biosynthetic process;cellular macromolecule meta…							2.61907	0.0340906	P49642	P49642	PRI1_HUMAN	ENSG00000198056
MCM2	DNA replication licensing factor MCM2	0.115919	0.00994836	0.725283	1.12694	1.13105	0.312138	-1.41173	-1.69533	-1.051	0.582009	1.186	1.1755	-0.864072	-0.854227	-0.488431	Activation of ATR in response to replication stress;Activation of the pre-replicative complex;Assembly of the pre-replicative complex;Orc1 removal from chromatin;Removal of licensing factors from origins;Switching of origins to a post-replicative state;Unwinding of DNA	+	biosynthetic process;cell cycle;cell cycle process;cellular biosynthetic process;cellular component assembly;cellular component assembly at cellular level;cellular component organization;cellular component organization at cellular level;cellular component organization or biogenesis;cellular component organization or biogenesis at cellular level;cellular macromolecular complex assembly;cellular ma…	+	3	Nucleoplasm		Nucleoplasm	Cancer-related genes, Deafness, Disease mutation, Non-syndromic deafness	4.44716	0.0145385	P49736	P49736	MCM2_HUMAN	ENSG00000073111
TMED10	Transmembrane emp24 domain-containing protein 10	0.138302	-0.223438	-0.284159	-1.52116	-1.7166	-1.56466	0.740933	1.32575	0.780047	0.095031	-0.154326	0.523847	0.765684	-0.383637	1.47838	Cargo concentration in the ER;COPI-dependent Golgi-to-ER retrograde traffic;COPII (Coat Protein 2) Mediated Vesicle Transport;COPI-mediated anterograde transport	+	anatomical structure development;cargo loading into vesicle;cellular component assembly;cellular component assembly at cellular level;cellular component organization;cellular component organization at cellular level;cellular component organization or biogenesis;cellular component organization or biogenesis at cellular level;cellular macromolecular complex assembly;cellular macromolecular complex …							3.1717	0.02	P49755	P49755	TMEDA_HUMAN	ENSG00000170348
RANBP2;RGPD6	E3 SUMO-protein ligase RanBP2	-0.424565	-0.179658	0.30294	-2.1269	-0.674874	-1.51547	1.0932	1.80379	0.587102	-0.431224	-0.0330138	0.1137	0.918593	-0.176307	0.742694	Amplification of signal from unattached kinetochores via a MAD2 inhibitory signal;ISG15 antiviral mechanism;Mitotic Prometaphase;NEP/NS2 Interacts with the Cellular Export Machinery;NS1 Mediated Effects on Host Pathways;Nuclear import of Rev protein;Nuclear Pore Complex (NPC) Disassembly;Regulation of Glucokinase by Glucokinase Regulatory Protein;Regulation of HSF1-mediated heat shock response;Re…	+	biological regulation;biosynthetic process;carbohydrate metabolic process;carbohydrate transport;cell cycle;cell cycle process;cell surface receptor linked signaling pathway;cellular biosynthetic process;cellular component disassembly;cellular component disassembly at cellular level;cellular component organization;cellular component organization at cellular level;cellular component organization o…							2.69814	0.0329071	P49792;Q99666	A6NKT7;O14715;P0DJD0;P0DJD1;P49792;Q7Z3J3;Q99666	RBP2_HUMAN;RGPD5_HUMAN	ENSG00000015568;ENSG00000153201;ENSG00000183054
IDH3A	Isocitrate dehydrogenase [NAD] subunit alpha, mitochondrial	-1.43782	-1.33914	-1.6289	0.0726099	-0.971078	-0.50481	0.000445006	0.875927	1.15245	0.861469	0.654709	0.630031	1.41899	0.647568	-0.432455	Citric acid cycle (TCA cycle)	+	acetyl-CoA catabolic process;acetyl-CoA metabolic process;carbohydrate metabolic process;catabolic process;cellular catabolic process;cellular metabolic process;cellular process;coenzyme catabolic process;coenzyme metabolic process;cofactor catabolic process;cofactor metabolic process;metabolic process;primary metabolic process;small molecule metabolic process;tricarboxylic acid cycle							2.60069	0.0309437	P50213	P50213	IDH3A_HUMAN	ENSG00000166411
PDLIM4	PDZ and LIM domain protein 4	0.315519	-0.177106	-0.52047	-0.40183	-0.972796	-1.37968	-0.0344894	-0.628257	-0.461209	-0.339542	-0.912423	0.511023	1.46151	2.19905	1.34071		+								3.04878	0.02725	P50479	P50479	PDLI4_HUMAN	ENSG00000131435
DNM1;DNM2;DNM3	Dynamin-2	0.640988	0.757271	-0.436115	-0.64599	0.43675	0.676277	-0.0341687	-0.125427	-0.215689	-1.91934	-2.03062	-0.170844	0.723009	0.628583	1.71532	Clathrin-mediated endocytosis;EPH-ephrin mediated repulsion of cells;Formation of annular gap junctions;Gap junction degradation;Golgi Associated Vesicle Biogenesis;Lysosome Vesicle Biogenesis;MHC class II antigen presentation;NOSTRIN mediated eNOS trafficking;Recycling pathway of L1;Retrograde neurotrophin signalling;Toll Like Receptor 4 (TLR4) Cascade	+	anatomical structure morphogenesis;antigen processing and presentation;antigen processing and presentation of exogenous antigen;antigen processing and presentation of exogenous peptide antigen;antigen processing and presentation of exogenous peptide antigen via MHC class II;antigen processing and presentation of peptide antigen;antigen processing and presentation of peptide antigen via MHC class …							1.70238	0.0449485	P50570;Q05193;Q9UQ16	P50570;Q05193;Q9UQ16	DYN1_HUMAN;DYN2_HUMAN;DYN3_HUMAN	ENSG00000079805;ENSG00000106976;ENSG00000197959
FXR1;FXR2	Fragile X mental retardation syndrome-related protein 1	0.330818	0.529528	-0.0966176	0.419709	-0.925483	-1.66943	-0.0123236	-1.04351	-0.913034	-0.165792	0.217121	-1.07151	1.35139	1.24103	1.80811	Signaling by BRAF and RAF fusions	+	anatomical structure development;apoptosis;biological regulation;cell death;cell differentiation;cellular developmental process;cellular process;death;developmental process;muscle organ development;muscle structure development;negative regulation of biological process;negative regulation of biosynthetic process;negative regulation of cellular biosynthetic process;negative regulation of cellular m…							1.99309	0.0417604	P51114;P51116	P51114;P51116	FXR1_HUMAN;FXR2_HUMAN	ENSG00000114416;ENSG00000129245
DUSP3	Dual specificity protein phosphatase 3	-0.557919	0.219509	0.29763	0.302573	-0.253201	-0.285618	1.34904	1.93867	0.914689	-1.79099	-1.74609	0.00261086	-0.275445	0.471754	-0.587209	ERKs are inactivated	+	activation of immune response;activation of innate immune response;biological regulation;cell surface receptor linked signaling pathway;cellular macromolecule metabolic process;cellular metabolic process;cellular process;cellular protein metabolic process;cellular response to stimulus;cellular response to stress;chordate embryonic development;defense response;dephosphorylation;developmental proce…							2.12289	0.0411683	P51452	P51452	DUS3_HUMAN	ENSG00000108861
SMARCA2	Probable global transcription activator SNF2L2	-1.17628	-0.664275	-1.36405	1.88438	0.961394	1.01504	0.832283	1.12849	-0.325421	-0.121108	0.0474639	0.254643	-0.195839	-1.25025	-1.02647	RMTs methylate histone arginines;RUNX1 interacts with co-factors whose precise effect on RUNX1 targets is not known	+	anatomical structure development;aortic smooth muscle cell differentiation;biological regulation;cell differentiation;cellular component organization;cellular component organization at cellular level;cellular component organization or biogenesis;cellular component organization or biogenesis at cellular level;cellular developmental process;cellular process;chromatin modification;chromatin organiza…							2.8967	0.0329104	P51531	P51531	SMCA2_HUMAN	ENSG00000080503
SMARCA2;SMARCA4	Probable global transcription activator SNF2L2	0.208548	0.726023	0.501019	1.58885	1.09338	0.54481	0.65922	-1.0356	0.445506	-0.401283	-0.436972	0.598337	-1.38185	-1.53685	-1.57314	Chromatin modifying enzymes;Formation of the beta-catenin:TCF transactivating complex;Interleukin-7 signaling;RMTs methylate histone arginines;RUNX1 interacts with co-factors whose precise effect on RUNX1 targets is not known	+	anatomical structure development;anatomical structure formation involved in morphogenesis;anatomical structure morphogenesis;aortic smooth muscle cell differentiation;appendage morphogenesis;ATP-dependent chromatin remodeling;biological regulation;blastocyst growth;blastocyst hatching;cell development;cell differentiation;cell fate determination;cell morphogenesis;cellular component disassembly;c…							2.58729	0.0392021	P51531;P51532	P51531;P51532	SMCA2_HUMAN;SMCA4_HUMAN	ENSG00000080503;ENSG00000127616
HSD17B4	Peroxisomal multifunctional enzyme type 2	0.963564	-0.147862	-0.824038	0.653677	-0.771307	0.199862	-1.88212	-0.977075	-1.54511	-0.0391974	0.896628	0.205481	1.12616	1.15852	0.982816	alpha-linolenic acid (ALA) metabolism;Beta-oxidation of pristanoyl-CoA;Beta-oxidation of very long chain fatty acids;Synthesis of bile acids and bile salts via 7alpha-hydroxycholesterol	+	anatomical structure development;androgen metabolic process;bile acid biosynthetic process;bile acid metabolic process;biological regulation;biosynthetic process;carboxylic acid biosynthetic process;carboxylic acid catabolic process;carboxylic acid metabolic process;catabolic process;cell development;cell differentiation;cellular biosynthetic process;cellular catabolic process;cellular developmen…							2.27783	0.0369	P51659	P51659	DHB4_HUMAN	ENSG00000133835
MAST2;MASTL;RPS6KA1;RPS6KA3	Ribosomal protein S6 kinase alpha-3	0.923349	-0.385854	-1.61497	0.918923	0.126589	0.0880398	0.69256	0.722374	0.607054	-0.84622	-1.08937	-2.16991	0.431699	0.596175	0.999562	CREB phosphorylation;CREB phosphorylation through the activation of Ras;ERK/MAPK targets;Gastrin-CREB signalling pathway via PKC and MAPK;MASTL Facilitates Mitotic Progression;Recycling pathway of L1;RSK activation;Senescence-Associated Secretory Phenotype (SASP)	+	activation of immune response;activation of innate immune response;anatomical structure development;axon guidance;biological regulation;cell communication;cell cycle;cell cycle phase;cell cycle process;cell differentiation;cell division;cell proliferation;cell surface receptor linked signaling pathway;cell-cell signaling;cellular component organization;cellular component organization at cellular …							1.67858	0.045178	P51812;Q15418;Q6P0Q8;Q96GX5	O15021;O60307;P51812;Q15418;Q6P0Q8;Q96GX5;Q9UK32;Q9Y2H9	GWL_HUMAN;KS6A1_HUMAN;KS6A3_HUMAN;MAST2_HUMAN	ENSG00000086015;ENSG00000117676;ENSG00000120539;ENSG00000177189;ENSG00000281877
HNRNPA3	Heterogeneous nuclear ribonucleoprotein A3	-0.2385	0.524738	0.123445	0.222195	1.17044	0.286908	0.840498	1.27514	-0.064279	-0.096374	0.330923	0.824466	-1.76005	-1.75684	-1.68272	mRNA Splicing - Major Pathway;Processing of Capped Intron-Containing Pre-mRNA	+	cellular macromolecule metabolic process;cellular metabolic process;cellular nitrogen compound metabolic process;cellular process;gene expression;macromolecule metabolic process;metabolic process;mRNA metabolic process;mRNA processing;nitrogen compound metabolic process;nuclear mRNA splicing, via spliceosome;nucleic acid metabolic process;nucleobase-containing compound metabolic process;primary m…							3.28678	0.0305841	P51991	P51991	ROA3_HUMAN	ENSG00000170144
PGD	6-phosphogluconate dehydrogenase, decarboxylating	-0.230002	-0.520931	-0.524857	-1.25664	-0.909995	-0.81632	1.72993	1.83004	1.63974	-0.537542	-0.797066	-0.222178	-0.0177693	0.563327	0.0702661	Pentose phosphate pathway (hexose monophosphate shunt)	+	alcohol biosynthetic process;alcohol catabolic process;alcohol metabolic process;aldonic acid metabolic process;biosynthetic process;carbohydrate biosynthetic process;carbohydrate catabolic process;carbohydrate metabolic process;carboxylic acid metabolic process;catabolic process;cellular biosynthetic process;cellular carbohydrate biosynthetic process;cellular carbohydrate catabolic process;cellu…							6.28534	0.01475	P52209	P52209	6PGD_HUMAN	ENSG00000142657
KPNA2	Importin subunit alpha-1	-0.0521143	0.209406	0.359158	-0.441132	-0.470867	-0.0510122	2.0807	2.02529	0.723998	0.0708454	-0.716966	-0.82439	-1.50138	-0.681347	-0.730187	ISG15 antiviral mechanism;NS1 Mediated Effects on Host Pathways;Sensing of DNA Double Strand Breaks	+	biological regulation;cell surface receptor linked signaling pathway;cellular macromolecule metabolic process;cellular metabolic process;cellular nitrogen compound metabolic process;cellular process;cellular response to chemical stimulus;cellular response to cytokine stimulus;cellular response to organic substance;cellular response to stimulus;cytokine-mediated signaling pathway;DNA metabolic pro…	+	17	Nucleoplasm	Cytosol	Nucleoplasm,Cytosol		3.22935	0.0231944	P52292	P52292	IMA1_HUMAN	ENSG00000182481
POLR2H	DNA-directed RNA polymerases I, II, and III subunit RPABC3	0.706663	-0.123644	0.737403	-0.722179	0.902759	0.433452	-0.172065	-0.597975	0.574943	1.00975	1.28151	0.554304	-1.89208	-1.85861	-0.834226	Abortive elongation of HIV-1 transcript in the absence of Tat;Activation of anterior HOX genes in hindbrain development during early embryogenesis;B-WICH complex positively regulates rRNA expression;Cytosolic sensors of pathogen-associated DNA;Dual incision in TC-NER;FGFR2 alternative splicing;Formation of HIV elongation complex in the absence of HIV Tat;Formation of HIV-1 elongation complex cont…	+	biological regulation;biosynthetic process;cellular biosynthetic process;cellular macromolecule biosynthetic process;cellular macromolecule metabolic process;cellular metabolic process;cellular nitrogen compound metabolic process;cellular process;cellular response to stimulus;cellular response to stress;defense response;developmental process;DNA metabolic process;DNA repair;gene expression;immune…							2.29046	0.0474859	P52434	P52434	RPAB3_HUMAN	ENSG00000163882
HNRNPF	Heterogeneous nuclear ribonucleoprotein F	-0.206173	0.432478	0.58771	0.19318	1.32192	0.355044	0.818294	1.26902	1.0115	-1.27183	-0.546563	0.170106	-1.42931	-1.88342	-0.821959	FGFR2 alternative splicing;Gene and protein expression by JAK-STAT signaling after Interleukin-12 stimulation;mRNA Splicing - Major Pathway;Processing of Capped Intron-Containing Pre-mRNA	+	biological regulation;cellular macromolecule metabolic process;cellular metabolic process;cellular nitrogen compound metabolic process;cellular process;gene expression;macromolecule metabolic process;metabolic process;mRNA metabolic process;mRNA processing;nitrogen compound metabolic process;nuclear mRNA splicing, via spliceosome;nucleic acid metabolic process;nucleobase-containing compound metab…							2.78974	0.0370424	P52597	P52597	HNRPF_HUMAN	ENSG00000169813
CAPZA1	F-actin-capping protein subunit alpha-1	-0.0126672	0.55875	-0.0193463	-1.65146	-1.15661	-1.55277	0.588666	0.181534	1.40444	-0.456228	-0.808688	-0.380236	1.43792	0.787441	1.07925	Advanced glycosylation endproduct receptor signaling;COPI-independent Golgi-to-ER retrograde traffic;COPI-mediated anterograde transport;Factors involved in megakaryocyte development and platelet production;Gene and protein expression by JAK-STAT signaling after Interleukin-12 stimulation;HSP90 chaperone cycle for steroid hormone receptors (SHR);MHC class II antigen presentation	+	actin filament capping;barbed-end actin filament capping;biological regulation;blood coagulation;cellular component assembly;cellular component movement;cellular component organization;cellular component organization or biogenesis;cellular process;coagulation;defense response;hemostasis;immune response;immune system process;innate immune response;macromolecular complex assembly;macromolecular com…							4.18506	0.0144151	P52907	P52907	CAZA1_HUMAN	ENSG00000116489
ACLY	ATP-citrate synthase	-0.0506319	-0.0500516	0.184199	-1.02536	-1.16165	-0.930895	1.9148	2.09588	1.02836	-0.0967109	-0.285556	-0.500602	-1.00611	-0.386829	0.271157	ChREBP activates metabolic gene expression;Fatty acyl-CoA biosynthesis;Neutrophil degranulation	+	acyl-CoA biosynthetic process;acyl-CoA metabolic process;acylglycerol biosynthetic process;acylglycerol metabolic process;biological regulation;biosynthetic process;carbohydrate metabolic process;carboxylic acid metabolic process;cellular biosynthetic process;cellular carbohydrate metabolic process;cellular ketone metabolic process;cellular lipid metabolic process;cellular metabolic process;cellu…							3.95691	0.0144	P53396	P53396	ACLY_HUMAN	ENSG00000131473
COPB1	Coatomer subunit beta	0.327461	-1.05704	0.190885	-0.670515	-1.5923	-1.99204	0.577461	0.546953	0.354354	-0.53931	0.314267	-0.152128	1.42612	1.21675	1.04908	COPI-dependent Golgi-to-ER retrograde traffic;COPI-mediated anterograde transport;Neutrophil degranulation	+	cellular component organization;cellular component organization at cellular level;cellular component organization or biogenesis;cellular component organization or biogenesis at cellular level;cellular process;COPI coating of Golgi vesicle;establishment of localization;establishment of localization in cell;establishment of protein localization;Golgi transport vesicle coating;Golgi vesicle transpor…							2.9922	0.0358796	P53618	P53618	COPB_HUMAN	ENSG00000129083
COPA	Coatomer subunit alpha	0.114991	-0.736633	-0.152343	-0.989615	-1.52736	-1.96305	0.496143	0.874939	0.324505	-0.300375	0.742268	-0.429493	1.33533	0.898098	1.31259	COPI-dependent Golgi-to-ER retrograde traffic;COPI-mediated anterograde transport	+	biological regulation;body fluid secretion;cellular component organization;cellular component organization at cellular level;cellular component organization or biogenesis;cellular component organization or biogenesis at cellular level;cellular process;COPI coating of Golgi vesicle;digestive system process;establishment of localization;establishment of localization in cell;establishment of protein…							3.54475	0.0285128	P53621	P53621	COPA_HUMAN	ENSG00000122218
POLR2K	DNA-directed RNA polymerases I, II, and III subunit RPABC4	0.734361	0.572856	0.248101	-0.194659	-0.232907	-0.268165	-0.288369	-0.123226	-0.919832	0.66958	2.23103	1.03604	-0.989561	-0.394816	-2.08043	Abortive elongation of HIV-1 transcript in the absence of Tat;Activation of anterior HOX genes in hindbrain development during early embryogenesis;B-WICH complex positively regulates rRNA expression;Cytosolic sensors of pathogen-associated DNA;Dual incision in TC-NER;FGFR2 alternative splicing;Formation of HIV elongation complex in the absence of HIV Tat;Formation of HIV-1 elongation complex cont…	+	biological regulation;biosynthetic process;cellular biosynthetic process;cellular macromolecule biosynthetic process;cellular macromolecule metabolic process;cellular metabolic process;cellular nitrogen compound metabolic process;cellular process;cellular response to stimulus;cellular response to stress;defense response;developmental process;DNA metabolic process;DNA repair;gene expression;immune…							2.47121	0.0292941	P53803	P53803	RPAB4_HUMAN	ENSG00000147669
SMTN	Smoothelin	-0.133898	-0.33667	-0.0627261	-0.863585	-0.736835	-0.786573	1.91194	2.16801	1.3916	-0.638416	-0.0868893	-0.834179	-0.669963	-0.324383	0.00256927		+	anatomical structure development;developmental process;multicellular organismal process;muscle contraction;muscle organ development;muscle structure development;muscle system process;organ development;smooth muscle contraction;system process	+	22	Nucleoplasm	Actin filaments	Nucleoplasm,Actin filaments		5.23368	0.02	P53814	P53814	SMTN_HUMAN	ENSG00000183963
SEC24C	Protein transport protein Sec24C	-0.492276	0.513584	-0.161923	-1.30908	-1.13877	-2.0821	0.257576	1.3159	0.45209	-0.580505	0.651354	-0.464013	0.968721	1.21285	0.856586	Antigen Presentation: Folding, assembly and peptide loading of class I MHC;Cargo concentration in the ER;COPII (Coat Protein 2) Mediated Vesicle Transport;MHC class II antigen presentation;Regulation of cholesterol biosynthesis by SREBP (SREBF)	+	antigen processing and presentation;antigen processing and presentation of exogenous antigen;antigen processing and presentation of exogenous peptide antigen;antigen processing and presentation of exogenous peptide antigen via MHC class II;antigen processing and presentation of peptide antigen;antigen processing and presentation of peptide antigen via MHC class I;antigen processing and presentati…							2.90506	0.0288485	P53992	P53992	SC24C_HUMAN	ENSG00000176986
HADHB	Trifunctional enzyme subunit beta, mitochondrial	0.654069	0.272309	-0.661353	-2.38638	-1.09019	-0.485049	0.345404	1.45431	0.636688	-0.19749	-0.815305	-0.37218	0.989352	1.06287	0.592942	Acyl chain remodeling of CL;Beta oxidation of decanoyl-CoA to octanoyl-CoA-CoA;Beta oxidation of hexanoyl-CoA to butanoyl-CoA;Beta oxidation of lauroyl-CoA to decanoyl-CoA-CoA;Beta oxidation of myristoyl-CoA to lauroyl-CoA;Beta oxidation of octanoyl-CoA to hexanoyl-CoA;Beta oxidation of palmitoyl-CoA to myristoyl-CoA;mitochondrial fatty acid beta-oxidation of unsaturated fatty acids	+	biosynthetic process;carboxylic acid catabolic process;carboxylic acid metabolic process;cardiolipin acyl-chain remodeling;cardiolipin metabolic process;catabolic process;cellular biosynthetic process;cellular catabolic process;cellular ketone metabolic process;cellular lipid catabolic process;cellular lipid metabolic process;cellular metabolic process;cellular process;fatty acid beta-oxidation;f…							2.16778	0.0412741	P55084	P55084	ECHB_HUMAN	ENSG00000138029
ADAR	Double-stranded RNA-specific adenosine deaminase	0.252768	0.00432904	0.331935	0.312221	0.886752	0.527309	1.04705	0.623693	0.469787	0.666446	-0.741139	0.730814	-1.22322	-2.37626	-1.51249	C6 deamination of adenosine;Formation of editosomes by ADAR proteins;Interferon alpha/beta signaling	+	adenosine to inosine editing;anatomical structure development;base conversion or substitution editing;biological regulation;cell differentiation;cell surface receptor linked signaling pathway;cellular component assembly;cellular component assembly at cellular level;cellular component organization;cellular component organization at cellular level;cellular component organization or biogenesis;cellu…							3.02484	0.038892	P55265	P55265	DSRAD_HUMAN	ENSG00000160710
SNU13	NHP2-like protein 1	-0.418132	-0.0810658	0.77019	-0.225754	0.811381	0.358606	0.422156	0.926635	1.72017	0.69258	-0.753028	0.286326	-2.06968	-1.19175	-1.24864	Major pathway of rRNA processing in the nucleolus and cytosol;mRNA Splicing - Major Pathway;mRNA Splicing - Minor Pathway;rRNA modification in the nucleus and cytosol	+	cellular component biogenesis;cellular component biogenesis at cellular level;cellular component organization or biogenesis;cellular component organization or biogenesis at cellular level;cellular macromolecule metabolic process;cellular metabolic process;cellular nitrogen compound metabolic process;cellular process;gene expression;macromolecule metabolic process;metabolic process;mRNA metabolic …							2.19664	0.0453766	P55769	P55769	NH2L1_HUMAN	ENSG00000100138
EIF3B	Eukaryotic translation initiation factor 3 subunit B	0.370814	-0.170438	-0.559297	-0.234541	-0.524602	-0.708689	-1.15671	-0.705557	0.48403	-0.616777	-1.26873	0.0646198	1.81817	1.89829	1.30942	Formation of a pool of free 40S subunits;Formation of the ternary complex, and subsequently, the 43S complex;GTP hydrolysis and joining of the 60S ribosomal subunit;L13a-mediated translational silencing of Ceruloplasmin expression;Ribosomal scanning and start codon recognition;Translation initiation complex formation	+	biological regulation;biosynthetic process;cellular biosynthetic process;cellular component assembly;cellular component assembly at cellular level;cellular component organization;cellular component organization at cellular level;cellular component organization or biogenesis;cellular component organization or biogenesis at cellular level;cellular macromolecular complex assembly;cellular macromolec…							2.59724	0.0369906	P55884	P55884	EIF3B_HUMAN	ENSG00000106263
ATP5ME	ATP synthase subunit e, mitochondrial	0.517216	-0.911505	-0.510547	-0.737955	-0.986616	-1.15625	-0.439836	-1.21418	0.0782235	0.213334	0.444571	0.596875	2.36338	0.420111	1.32319	Cristae formation;Formation of ATP by chemiosmotic coupling	+	ATP biosynthetic process;ATP metabolic process;ATP synthesis coupled proton transport;biosynthetic process;cation transport;cellular biosynthetic process;cellular metabolic process;cellular nitrogen compound biosynthetic process;cellular nitrogen compound metabolic process;cellular process;electron transport chain;energy coupled proton transport, down electrochemical gradient;establishment of loc…							2.06713	0.0437156	P56385	P56385	ATP5I_HUMAN	ENSG00000169020
MTPN	Myotrophin	0.677548	0.416105	0.389655	-1.53131	0.345727	1.14086	0.328742	0.726254	0.726885	-1.26398	-1.61924	-1.68804	0.59517	0.915073	-0.159448		+	alcohol metabolic process;amine metabolic process;anatomical structure development;anatomical structure morphogenesis;benzene-containing compound metabolic process;biological regulation;catecholamine metabolic process;catechol-containing compound metabolic process;cell differentiation;cell differentiation in hindbrain;cell growth;cellular amine metabolic process;cellular aromatic compound metabol…							1.76293	0.0402558	P58546	P58546	MTPN_HUMAN	ENSG00000105887
ARPC4	Actin-related protein 2/3 complex subunit 4	1.05107	0.207096	0.0929158	-1.05583	-0.517152	-0.0426298	-1.31854	-0.938054	-0.98334	-0.344536	0.117873	-0.848106	1.66526	1.41426	1.49972	Clathrin-mediated endocytosis;EPHB-mediated forward signaling;Regulation of actin dynamics for phagocytic cup formation;RHO GTPases Activate WASPs and WAVEs	+	actin cytoskeleton organization;actin filament organization;actin filament polymerization;actin filament-based process;actin nucleation;actin polymerization or depolymerization;Arp2/3 complex-mediated actin nucleation;axon guidance;biological regulation;cell surface receptor linked signaling pathway;cellular component assembly;cellular component assembly at cellular level;cellular component organ…							3.9131	0.0169767	P59998	P59998	ARPC4_HUMAN	ENSG00000241553
MYL6	Myosin light polypeptide 6	-0.552393	0.0474188	-1.48174	-1.53991	-0.487443	-0.785114	0.0103782	-0.22924	0.394372	-0.49647	0.464397	-0.0123898	1.33411	2.03005	1.30397	EPHA-mediated growth cone collapse;RHO GTPases activate CIT;RHO GTPases activate PAKs;RHO GTPases activate PKNs;RHO GTPases Activate ROCKs;Sema4D induced cell migration and growth-cone collapse;Smooth Muscle Contraction	+	actin filament-based movement;actin filament-based process;actin-mediated cell contraction;actin-myosin filament sliding;anatomical structure development;axon guidance;biological regulation;cell surface receptor linked signaling pathway;cellular component movement;cellular process;cellular response to stimulus;chemotaxis;developmental process;enzyme linked receptor protein signaling pathway;ephri…							2.81611	0.0294717	P60660	P60660	MYL6_HUMAN	ENSG00000092841
ACTA2;ACTB;ACTG1;ACTG2	Actin, cytoplasmic 1	-0.161843	0.153568	-0.252865	-1.82876	-0.650061	-1.18046	-0.188852	0.902079	0.661687	-0.786648	-0.908788	0.381356	0.991177	2.04745	0.820961	Adherens junctions interactions;B-WICH complex positively regulates rRNA expression;Cell-extracellular matrix interactions;Clathrin-mediated endocytosis;DNA Damage Recognition in GG-NER;EPHB-mediated forward signaling;EPH-ephrin mediated repulsion of cells;Factors involved in megakaryocyte development and platelet production;Folding of actin by CCT/TriC;Formation of annular gap junctions;Gap junc…	+	actin cytoskeleton organization;actin filament-based process;actomyosin structure organization;adherens junction organization;anatomical structure development;anatomical structure homeostasis;ATP-dependent chromatin remodeling;axon guidance;biological adhesion;biological regulation;blood coagulation;cell adhesion;cell development;cell junction assembly;cell junction organization;cell surface rece…							2.42841	0.0369182	P60709;P62736;P63261;P63267	P60709;P62736;P63261;P63267;P68032;P68133	ACTA_HUMAN;ACTB_HUMAN;ACTG_HUMAN;ACTH_HUMAN	ENSG00000075624;ENSG00000107796;ENSG00000163017;ENSG00000184009
S100A10	Protein S100-A10	-0.56568	0.860752	0.0628241	-1.08848	-0.726748	-0.706378	-0.415521	1.2307	0.316439	-0.982412	-0.668765	-1.36252	1.1875	1.72233	1.13596	Dissolution of Fibrin Clot	+	biological regulation;cellular component assembly;cellular component assembly at cellular level;cellular component organization;cellular component organization at cellular level;cellular component organization or biogenesis;cellular component organization or biogenesis at cellular level;cellular membrane organization;cellular process;establishment of localization;establishment of protein localiza…	+	1	Mitochondria		Mitochondria		2.70326	0.0240764	P60903	P60903	S10AA_HUMAN	ENSG00000197747
HSPE1	10 kDa heat shock protein, mitochondrial	-0.323016	0.18903	-0.569589	-0.710346	-2.13729	-0.681721	-0.584426	-0.333854	0.116024	0.332616	0.516809	0.00888394	1.89249	1.83616	0.44823		+	activation of caspase activity;biological regulation;cell differentiation;cellular developmental process;cellular macromolecule metabolic process;cellular metabolic process;cellular process;cellular protein metabolic process;developmental process;macromolecule metabolic process;metabolic process;osteoblast differentiation;positive regulation of caspase activity;positive regulation of catalytic ac…							2.38885	0.0447175	P61604	P61604	CH10_HUMAN	ENSG00000115541
RPS7	40S ribosomal protein S7	0.99753	-0.543514	-0.363666	-1.14586	-0.671635	-1.04164	-0.0236507	-1.01648	0.0537315	0.279578	-0.693566	-0.593968	1.96707	1.37407	1.42199	Eukaryotic Translation Termination;Formation of a pool of free 40S subunits;Formation of the ternary complex, and subsequently, the 43S complex;GTP hydrolysis and joining of the 60S ribosomal subunit;L13a-mediated translational silencing of Ceruloplasmin expression;Major pathway of rRNA processing in the nucleolus and cytosol;Nonsense Mediated Decay (NMD) enhanced by the Exon Junction Complex (EJ…	+	biosynthetic process;catabolic process;cellular biosynthetic process;cellular catabolic process;cellular component biogenesis;cellular component biogenesis at cellular level;cellular component disassembly;cellular component disassembly at cellular level;cellular component organization;cellular component organization at cellular level;cellular component organization or biogenesis;cellular componen…							2.62009	0.0479842	P62081	P62081	RS7_HUMAN	ENSG00000171863
RPS8	40S ribosomal protein S8	0.907027	-0.419918	0.235161	-1.14528	-0.455432	-0.700209	-1.1737	-0.703657	-0.436091	-0.792568	-0.250983	0.262264	1.44325	2.25287	0.977261	Eukaryotic Translation Termination;Formation of a pool of free 40S subunits;Formation of the ternary complex, and subsequently, the 43S complex;GTP hydrolysis and joining of the 60S ribosomal subunit;L13a-mediated translational silencing of Ceruloplasmin expression;Major pathway of rRNA processing in the nucleolus and cytosol;Nonsense Mediated Decay (NMD) enhanced by the Exon Junction Complex (EJ…	+	biosynthetic process;catabolic process;cellular biosynthetic process;cellular catabolic process;cellular component disassembly;cellular component disassembly at cellular level;cellular component organization;cellular component organization at cellular level;cellular component organization or biogenesis;cellular component organization or biogenesis at cellular level;cellular macromolecular complex…							2.80059	0.0326437	P62241	P62241	RS8_HUMAN	ENSG00000142937
RPS11	40S ribosomal protein S11	0.312401	-0.696581	0.208485	-0.747704	-0.724015	-0.981359	-0.800173	-0.122901	-0.373663	-1.07456	-0.690818	0.651469	1.64317	1.7645	1.63174	Eukaryotic Translation Termination;Formation of a pool of free 40S subunits;Formation of the ternary complex, and subsequently, the 43S complex;GTP hydrolysis and joining of the 60S ribosomal subunit;L13a-mediated translational silencing of Ceruloplasmin expression;Major pathway of rRNA processing in the nucleolus and cytosol;Nonsense Mediated Decay (NMD) enhanced by the Exon Junction Complex (EJ…	+	biosynthetic process;catabolic process;cellular biosynthetic process;cellular catabolic process;cellular component disassembly;cellular component disassembly at cellular level;cellular component organization;cellular component organization at cellular level;cellular component organization or biogenesis;cellular component organization or biogenesis at cellular level;cellular macromolecular complex…							2.9958	0.0314	P62280	P62280	RS11_HUMAN	ENSG00000142534
RPS4X	40S ribosomal protein S4, X isoform	0.403642	-0.45304	-0.147622	-1.25352	-0.786932	-1.9579	-0.35813	-0.464855	-0.235865	-0.313779	0.392842	0.954956	1.63585	1.34682	1.23753	Eukaryotic Translation Termination;Formation of a pool of free 40S subunits;Formation of the ternary complex, and subsequently, the 43S complex;GTP hydrolysis and joining of the 60S ribosomal subunit;L13a-mediated translational silencing of Ceruloplasmin expression;Major pathway of rRNA processing in the nucleolus and cytosol;Nonsense Mediated Decay (NMD) enhanced by the Exon Junction Complex (EJ…	+	biological regulation;biosynthetic process;catabolic process;cellular biosynthetic process;cellular catabolic process;cellular component disassembly;cellular component disassembly at cellular level;cellular component organization;cellular component organization at cellular level;cellular component organization or biogenesis;cellular component organization or biogenesis at cellular level;cellular …							3.51157	0.0298995	P62701	P62701;Q8TD47	RS4X_HUMAN	ENSG00000198034
RPS6	40S ribosomal protein S6	0.792468	0.859504	0.260073	-0.946747	-1.20376	-1.30683	-1.30906	0.0442099	0.0202713	-1.02908	-0.633032	0.797625	1.12189	1.60913	0.923329	Eukaryotic Translation Termination;Formation of a pool of free 40S subunits;Formation of the ternary complex, and subsequently, the 43S complex;GTP hydrolysis and joining of the 60S ribosomal subunit;L13a-mediated translational silencing of Ceruloplasmin expression;Major pathway of rRNA processing in the nucleolus and cytosol;mTORC1-mediated signalling;Nonsense Mediated Decay (NMD) enhanced by th…	+	activation-induced cell death of T cells;anatomical structure development;anatomical structure morphogenesis;apoptosis;biological regulation;biosynthetic process;carbohydrate homeostasis;catabolic process;cell activation;cell activation involved in immune response;cell cycle checkpoint;cell cycle phase;cell cycle process;cell death;cell development;cell differentiation;cell proliferation;cell sur…							2.2871	0.0490959	P62753	P62753	RS6_HUMAN	ENSG00000137154
HIST4H4	Histone H4	0.331418	0.59553	0.248916	0.4655	0.050027	0.050027	-1.63722	-1.81264	-0.816838	1.65715	1.14774	1.19257	-0.345645	-0.128082	-0.998458	Activated PKN1 stimulates transcription of AR (androgen receptor) regulated genes KLK2 and KLK3;Activation of anterior HOX genes in hindbrain development during early embryogenesis;Amyloid fiber formation;B-WICH complex positively regulates rRNA expression;Condensation of Prophase Chromosomes;Deposition of new CENPA-containing nucleosomes at the centromere;DNA Damage/Telomere Stress Induced Senes…	+	anatomical structure homeostasis;ATP-dependent chromatin remodeling;biological regulation;cell cycle;cellular component assembly;cellular component assembly at cellular level;cellular component organization;cellular component organization at cellular level;cellular component organization or biogenesis;cellular component organization or biogenesis at cellular level;cellular macromolecular complex …							4.39285	0.0138	P62805	P62805	H4_HUMAN	ENSG00000158406;ENSG00000197061;ENSG00000197238;ENSG00000197837;ENSG00000270276;ENSG00000270882;ENSG00000273542;ENSG00000274618;ENSG00000275126;ENSG00000276180;ENSG00000276966;ENSG00000277157;ENSG00000278637;ENSG00000278705
RAN	GTP-binding nuclear protein Ran	-0.309343	-0.688107	-0.655676	-0.706148	0.612839	-1.04968	1.97505	1.51031	1.6892	-0.501294	-0.0106995	0.0258284	-0.262594	-0.402122	-1.22756	MicroRNA (miRNA) biogenesis;NEP/NS2 Interacts with the Cellular Export Machinery;Nuclear import of Rev protein;Regulation of cholesterol biosynthesis by SREBP (SREBF);Rev-mediated nuclear export of HIV RNA;Transcriptional regulation by small RNAs;tRNA processing in the nucleus	+	actin cytoskeleton organization;actin filament-based process;anatomical structure development;androgen receptor signaling pathway;biological regulation;cell cycle phase;cell cycle process;cell development;cell division;cellular component organization;cellular component organization at cellular level;cellular component organization or biogenesis;cellular component organization or biogenesis at cel…							3.07007	0.0248372	P62826	P62826	RAN_HUMAN	ENSG00000132341
RPS25	40S ribosomal protein S25	0.64317	0.197162	0.458157	-0.88981	-0.491484	-1.05884	-1.10992	-0.398921	-1.46938	-0.0213104	-0.51509	0.0178127	1.5162	1.24983	1.87242	Eukaryotic Translation Termination;Formation of a pool of free 40S subunits;Formation of the ternary complex, and subsequently, the 43S complex;GTP hydrolysis and joining of the 60S ribosomal subunit;L13a-mediated translational silencing of Ceruloplasmin expression;Major pathway of rRNA processing in the nucleolus and cytosol;Nonsense Mediated Decay (NMD) enhanced by the Exon Junction Complex (EJ…	+	biosynthetic process;catabolic process;cellular biosynthetic process;cellular catabolic process;cellular component assembly;cellular component assembly at cellular level;cellular component disassembly;cellular component disassembly at cellular level;cellular component organization;cellular component organization at cellular level;cellular component organization or biogenesis;cellular component or…							4.52686	0.0139091	P62851	P62851	RS25_HUMAN	ENSG00000118181;ENSG00000280831
RAC1	Ras-related C3 botulinum toxin substrate 1	0.27583	-0.070851	-0.110172	-1.84021	-0.898533	-1.10017	-0.56976	0.0270793	-0.237547	-0.815098	1.15586	0.133621	1.97769	1.18485	0.887409	Activation of RAC1;CD28 dependent Vav1 pathway;DAP12 signaling;DCC mediated attractive signaling;DSCAM interactions;EPHB-mediated forward signaling;EPH-ephrin mediated repulsion of cells;Ephrin signaling;Factors involved in megakaryocyte development and platelet production;FCERI mediated MAPK activation;G alpha (12/13) signalling events;GPVI-mediated activation cascade;Inactivation of CDC42 and R…	+	actin cytoskeleton organization;actin filament organization;actin filament polymerization;actin filament-based process;actin polymerization or depolymerization;anatomical structure arrangement;anatomical structure homeostasis;anatomical structure morphogenesis;auditory receptor cell morphogenesis;axon guidance;biological adhesion;biological regulation;blood coagulation;bone resorption;cell activa…							2.43045	0.0358706	P63000	J3QLK0;P15153;P60763;P63000	RAC1_HUMAN	ENSG00000136238
AP1B1;AP2B1	AP-2 complex subunit beta	0.980154	0.0858402	0.807464	-1.52046	-1.42999	-1.47173	0.199397	0.269867	0.610286	-1.54636	0.396592	-0.229683	0.825218	1.15813	0.865275	Cargo recognition for clathrin-mediated endocytosis;Clathrin-mediated endocytosis;EPH-ephrin mediated repulsion of cells;Golgi Associated Vesicle Biogenesis;LDL clearance;Lysosome Vesicle Biogenesis;MHC class II antigen presentation;Nef Mediated CD4 Down-regulation;Nef Mediated CD8 Down-regulation;Nef mediated downregulation of MHC class I complex cell surface expression;Recycling pathway of L1;R…	+	antigen processing and presentation;antigen processing and presentation of exogenous antigen;antigen processing and presentation of exogenous peptide antigen;antigen processing and presentation of exogenous peptide antigen via MHC class II;antigen processing and presentation of peptide antigen;antigen processing and presentation of peptide antigen via MHC class II;antigen processing and presentat…							2.96371	0.0244693	P63010;Q10567	P63010;Q10567	AP1B1_HUMAN;AP2B1_HUMAN	ENSG00000006125;ENSG00000100280
PPP3R1	Calcineurin subunit B type 1	0.269564	0.412622	0.400054	-2.09053	-0.479551	-2.04683	0.680551	1.10922	0.239316	0.635363	-1.02218	0.38344	-0.0772225	0.479344	1.10685	Activation of BAD and translocation to mitochondria;Ca2+ pathway;Calcineurin activates NFAT;CLEC7A (Dectin-1) induces NFAT activation;DARPP-32 events;FCERI mediated Ca+2 mobilization	+	activation of immune response;activation of innate immune response;apoptosis;biological regulation;calcineurin-NFAT signaling pathway;calcium-mediated signaling;cell death;cell surface receptor linked signaling pathway;cellular metabolic process;cellular process;cellular response to stimulus;death;defense response;dephosphorylation;immune response;immune response-activating cell surface receptor …							1.87959	0.039185	P63098	P63098	CANB1_HUMAN	ENSG00000221823
YBX1	Nuclease-sensitive element-binding protein 1	0.913627	0.0136723	0.0412677	-0.489588	-0.268455	0.116137	-0.443589	0.0524467	0.22989	-1.78972	-0.666367	-1.79558	1.05547	1.45352	1.57727	mRNA Splicing - Major Pathway;mRNA Splicing - Minor Pathway;Noncanonical activation of NOTCH3	+	biological regulation;biosynthetic process;cellular biosynthetic process;cellular macromolecule biosynthetic process;cellular macromolecule metabolic process;cellular metabolic process;cellular nitrogen compound metabolic process;cellular process;chordate embryonic development;CRD-mediated mRNA stabilization;developmental process;embryo development;embryo development ending in birth or egg hatchi…							3.55603	0.0155745	P67809	P67809	YBOX1_HUMAN	ENSG00000065978
EEF1A1;EEF1A1P5	Elongation factor 1-alpha 1	0.590539	-0.410476	-0.0948326	-1.80714	-0.683882	-1.19721	-0.500651	-0.124504	0.832466	-0.893979	-0.261853	0.321737	1.11761	1.93337	1.17881	Eukaryotic Translation Elongation;HSF1 activation;Neutrophil degranulation;Peptide chain elongation;Protein methylation	+	biological regulation;biosynthetic process;cellular biosynthetic process;cellular macromolecule biosynthetic process;cellular macromolecule metabolic process;cellular metabolic process;cellular nitrogen compound metabolic process;cellular process;cellular protein metabolic process;cellular response to chemical stimulus;cellular response to endogenous stimulus;cellular response to epidermal growth…							2.48436	0.0351172	P68104;Q5VTE0	P68104;Q5VTE0	EF1A1_HUMAN;EF1A3_HUMAN	ENSG00000156508
TUBA4A	Tubulin alpha-4A chain	-0.392826	-0.617138	-0.10839	-2.10579	-0.69268	-0.671551	0.126054	0.361536	0.904047	-0.974992	-0.174304	0.207944	0.936701	1.82202	1.37937	Anchoring of the basal body to the plasma membrane;AURKA Activation by TPX2;Carboxyterminal post-translational modifications of tubulin;Cilium Assembly;COPI-dependent Golgi-to-ER retrograde traffic;COPI-independent Golgi-to-ER retrograde traffic;COPI-mediated anterograde transport;Formation of tubulin folding intermediates by CCT/TriC;Gap junction assembly;Hedgehog 'off' state;HSP90 chaperone cyc…	+	biological regulation;blood coagulation;cell activation;cell cycle;cell cycle process;cellular component assembly;cellular component assembly at cellular level;cellular component organization;cellular component organization at cellular level;cellular component organization or biogenesis;cellular component organization or biogenesis at cellular level;cellular macromolecular complex assembly;cellul…							2.7081	0.0294074	P68366	P0DPH7;P0DPH8;P68363;P68366;Q6PEY2;Q71U36;Q9BQE3;Q9NY65	TBA4A_HUMAN	ENSG00000127824
NOP14	Nucleolar protein 14	0.96023	0.761305	0.23021	0.529458	0.243939	1.42124	-0.110157	0.295584	0.233067	0.371061	-0.494058	0.483066	-1.61022	-2.44164	-0.873085	Major pathway of rRNA processing in the nucleolus and cytosol;rRNA modification in the nucleus and cytosol	+	cellular component biogenesis;cellular component biogenesis at cellular level;cellular component organization or biogenesis;cellular component organization or biogenesis at cellular level;cellular macromolecule metabolic process;cellular metabolic process;cellular nitrogen compound metabolic process;cellular process;cleavage involved in rRNA processing;endonucleolytic cleavage in 5'-ETS of tricis…							2.69561	0.0337082	P78316	P78316	NOP14_HUMAN	ENSG00000087269
RBM6	RNA-binding protein 6	-0.243524	0.636567	0.456887	0.827033	0.779247	0.671964	-0.381671	-0.242919	0.279463	0.440889	1.08974	0.390482	-2.78744	-0.675452	-1.24127		+	cellular macromolecule metabolic process;cellular metabolic process;cellular nitrogen compound metabolic process;cellular process;macromolecule metabolic process;metabolic process;nitrogen compound metabolic process;nucleic acid metabolic process;nucleobase-containing compound metabolic process;primary metabolic process;RNA metabolic process;RNA processing							2.40377	0.0326178	P78332	P78332	RBM6_HUMAN	ENSG00000004534
EIF4G2	Eukaryotic translation initiation factor 4 gamma 2	0.730333	0.647997	-0.0193812	-0.41097	-1.1499	-0.959053	-1.31812	-1.05117	-0.194836	-0.194287	-0.672163	0.0927543	1.95751	1.58365	0.957643	ISG15 antiviral mechanism	+	biological regulation;cell cycle arrest;cell cycle process;cell death;cell surface receptor linked signaling pathway;cellular process;cellular response to chemical stimulus;cellular response to cytokine stimulus;cellular response to organic substance;cellular response to stimulus;cytokine-mediated signaling pathway;death;negative regulation of biological process;negative regulation of cell cycle;…							3.36925	0.0203636	P78344	P78344	IF4G2_HUMAN	ENSG00000110321
GTF2I	General transcription factor II-I	-0.16261	0.16509	0.878878	1.32214	1.11024	0.660963	-1.26312	-2.21179	-0.998165	0.719908	0.586654	0.208055	0.428796	-0.45905	-0.985991		+	biological regulation;biosynthetic process;calcium ion homeostasis;cation homeostasis;cellular biosynthetic process;cellular calcium ion homeostasis;cellular cation homeostasis;cellular chemical homeostasis;cellular divalent inorganic cation homeostasis;cellular homeostasis;cellular ion homeostasis;cellular macromolecule biosynthetic process;cellular macromolecule metabolic process;cellular metab…							2.81603	0.0309828	P78347	P78347	GTF2I_HUMAN	ENSG00000263001
PRKDC	DNA-dependent protein kinase catalytic subunit	-0.449618	-0.44578	0.460695	-0.314909	0.336355	0.128165	2.08927	1.35567	0.689004	0.566201	-0.762657	0.278325	-1.56312	-1.54071	-0.826892	Cytosolic sensors of pathogen-associated DNA;E3 ubiquitin ligases ubiquitinate target proteins;IRF3-mediated induction of type I IFN;Nonhomologous End-Joining (NHEJ)	+	anatomical structure development;anatomical structure formation involved in morphogenesis;anatomical structure homeostasis;anterior/posterior pattern specification;B cell lineage commitment;biological regulation;brain development;cell activation;cell death;cell differentiation;cell fate commitment;cellular component organization;cellular component organization at cellular level;cellular component…							2.59725	0.0395681	P78527	P78527	PRKDC_HUMAN	ENSG00000253729
H3F3B	Histone H3.3	0.39361	0.30964	0.15839	0.536519	0.732349	0.955552	-1.24725	-2.3064	-1.27846	1.38463	0.713182	0.635608	0.114122	-0.668626	-0.432857	Activated PKN1 stimulates transcription of AR (androgen receptor) regulated genes KLK2 and KLK3;Activation of anterior HOX genes in hindbrain development during early embryogenesis;Amyloid fiber formation;B-WICH complex positively regulates rRNA expression;Condensation of Prophase Chromosomes;DNA methylation;ERCC6 (CSB) and EHMT2 (G9a) positively regulate rRNA expression;Factors involved in megak…	+	biological regulation;blood coagulation;cellular component assembly;cellular component assembly at cellular level;cellular component organization;cellular component organization at cellular level;cellular component organization or biogenesis;cellular component organization or biogenesis at cellular level;cellular macromolecular complex assembly;cellular macromolecular complex subunit organization…							4.10614	0.0125333	P84243	P68431;P84243;Q16695;Q5TEC6;Q6NXT2;Q71DI3	H33_HUMAN	ENSG00000132475;ENSG00000163041
GTF2B	Transcription initiation factor IIB	0.44221	0.336826	-0.16396	0.807315	0.893914	-0.148138	-0.769107	-1.2801	-0.891968	0.992208	1.97352	0.438266	-0.293239	-1.96753	-0.370216	HIV Transcription Initiation;RNA Polymerase II HIV Promoter Escape;RNA Polymerase II Pre-transcription Events;RNA Polymerase II Promoter Escape;RNA polymerase II transcribes snRNA genes;RNA Polymerase II Transcription Initiation;RNA Polymerase II Transcription Initiation And Promoter Clearance;RNA Polymerase II Transcription Pre-Initiation And Promoter Opening;Transcription of the HIV genome	+	biological regulation;biosynthetic process;cellular biosynthetic process;cellular macromolecule biosynthetic process;cellular macromolecule metabolic process;cellular metabolic process;cellular nitrogen compound metabolic process;cellular process;gene expression;macromolecule biosynthetic process;macromolecule metabolic process;metabolic process;nitrogen compound metabolic process;nucleic acid me…							2.05185	0.0454751	Q00403	Q00403	TF2B_HUMAN	ENSG00000137947
CLTC	Clathrin heavy chain 1	0.237144	-0.414758	-0.200726	-1.24082	-0.441737	-1.486	0.120345	0.398645	-0.155789	-0.617847	-1.02642	-0.0860975	1.46009	1.88713	1.56685	Cargo recognition for clathrin-mediated endocytosis;Clathrin-mediated endocytosis;Entry of Influenza Virion into Host Cell via Endocytosis;EPH-ephrin mediated repulsion of cells;Formation of annular gap junctions;Gap junction degradation;LDL clearance;Lysosome Vesicle Biogenesis;MHC class II antigen presentation;Recycling pathway of L1;Retrograde neurotrophin signalling;VLDLR internalisation and …	+	antigen processing and presentation;antigen processing and presentation of exogenous antigen;antigen processing and presentation of exogenous peptide antigen;antigen processing and presentation of exogenous peptide antigen via MHC class II;antigen processing and presentation of peptide antigen;antigen processing and presentation of peptide antigen via MHC class II;antigen processing and presentat…	+	17	Vesicles, Endosomes, Lysosomes	Mitotic spindle, Cytosol	Vesicles,Endosomes,Lysosomes,Mitotic spindle,Cytosol	Cancer-related genes, Disease mutation, Mental retardation	4.09241	0.0161644	Q00610	Q00610	CLH1_HUMAN	ENSG00000141367
SPTBN1	Spectrin beta chain, non-erythrocytic 1	-0.201611	0.292739	-0.847033	-0.98844	-1.16407	-0.761221	-0.874356	-0.472149	-0.183648	-0.216143	0.763343	-0.344759	1.92568	1.37864	1.69303	COPI-mediated anterograde transport;Interaction between L1 and Ankyrins;NCAM signaling for neurite out-growth;Nephrin family interactions;RAF/MAP kinase cascade	+	actin filament capping;axon guidance;biological regulation;cell cycle cytokinesis;cell cycle process;cellular component assembly;cellular component assembly at cellular level;cellular component organization;cellular component organization at cellular level;cellular component organization or biogenesis;cellular component organization or biogenesis at cellular level;cellular macromolecule metabolic…							3.65478	0.0208955	Q01082	Q01082	SPTB2_HUMAN	ENSG00000115306
CAP1	Adenylyl cyclase-associated protein 1	0.511434	-0.941975	-0.784337	-1.887	-0.731716	-0.747055	0.176766	-0.722933	0.564052	0.702759	0.148765	-0.468996	1.16368	1.32159	1.69497	Neutrophil degranulation;Platelet degranulation;Role of ABL in ROBO-SLIT signaling	+	actin cytoskeleton organization;actin filament-based process;activation of adenylate cyclase activity;ameboidal cell migration;axon guidance;biological regulation;blood coagulation;cell activation;cell migration;cell motility;cellular component movement;cellular component organization;cellular component organization at cellular level;cellular component organization or biogenesis;cellular componen…							2.13388	0.0426602	Q01518	P40123;Q01518	CAP1_HUMAN	ENSG00000131236
HMGCS1	Hydroxymethylglutaryl-CoA synthase, cytoplasmic	0.432142	-0.0878755	-0.13682	-0.614851	-0.63417	-1.32664	1.66153	1.89974	0.998915	-0.276038	-0.57378	-0.146889	0.218951	0.389291	-1.8035	Activation of gene expression by SREBF (SREBP);Cholesterol biosynthesis;PPARA activates gene expression	+	alcohol metabolic process;anatomical structure development;biosynthetic process;brain development;cellular biosynthetic process;cellular lipid metabolic process;cellular metabolic process;cellular process;cellular response to chemical stimulus;cellular response to cholesterol;cellular response to endogenous stimulus;cellular response to follicle-stimulating hormone stimulus;cellular response to g…							2.04246	0.0448053	Q01581	Q01581	HMCS1_HUMAN	ENSG00000112972
SLC7A5	Large neutral amino acids transporter small subunit 1	0.253041	0.447348	-0.526069	-0.200135	-1.71224	-0.286774	0.483723	-0.638569	-0.792719	-0.206632	-0.272794	-1.17904	2.10659	1.2175	1.30677	Amino acid transport across the plasma membrane;Basigin interactions;Tryptophan catabolism	+	amine metabolic process;amine transport;amino acid transmembrane transport;amino acid transport;anatomical structure development;aromatic amino acid transport;biological regulation;blood coagulation;branched-chain aliphatic amino acid transport;carboxylic acid metabolic process;carboxylic acid transport;cell differentiation;cell migration;cell motility;cellular amine metabolic process;cellular am…							2.05348	0.0393879	Q01650	Q01650	LAT1_HUMAN	ENSG00000103257
EXOSC10	Exosome component 10	0.0154173	0.348307	0.75278	1.61436	0.929365	1.23014	-0.888341	-1.07859	-0.878503	-0.0702805	0.0197078	1.19934	-0.601341	-1.76459	-0.827782	Major pathway of rRNA processing in the nucleolus and cytosol	+	biological regulation;catabolic process;cellular catabolic process;cellular localization;cellular macromolecule catabolic process;cellular macromolecule localization;cellular macromolecule metabolic process;cellular metabolic process;cellular nitrogen compound metabolic process;cellular process;CUT catabolic process;CUT metabolic process;dosage compensation;dosage compensation, by inactivation of…							3.2092	0.0350515	Q01780	Q01780	EXOSX_HUMAN	ENSG00000171824
KIF23	Kinesin-like protein KIF23	0.0520377	0.00672972	0.0618891	-0.734202	-0.705685	-1.39711	1.86609	1.99205	0.96866	-0.0514494	-0.625231	-0.831483	-0.929617	-0.389934	0.717258	COPI-dependent Golgi-to-ER retrograde traffic;Kinesins;MHC class II antigen presentation;Mitotic Telophase/Cytokinesis	+	antigen processing and presentation;antigen processing and presentation of exogenous antigen;antigen processing and presentation of exogenous peptide antigen;antigen processing and presentation of exogenous peptide antigen via MHC class II;antigen processing and presentation of peptide antigen;antigen processing and presentation of peptide antigen via MHC class II;antigen processing and presentat…	+	15	Nucleoplasm	Midbody ring, Mitotic spindle	Nucleoplasm,Midbody ring,Mitotic spindle		2.89728	0.0182857	Q02241	Q02241	KIF23_HUMAN	ENSG00000137807
HIST1H1A	Histone H1.1	0.365538	0.747579	0.82751	0.376467	0.480135	0.143987	-1.61502	-2.74113	-0.828379	0.699563	0.437649	0.814422	0.249716	0.104636	-0.0626734	Activation of DNA fragmentation factor;Formation of Senescence-Associated Heterochromatin Foci (SAHF)	+	cellular component assembly;cellular component assembly at cellular level;cellular component organization;cellular component organization at cellular level;cellular component organization or biogenesis;cellular component organization or biogenesis at cellular level;cellular macromolecular complex assembly;cellular macromolecular complex subunit organization;cellular process;chromatin organization…							3.34667	0.0143478	Q02539	Q02539	H11_HUMAN	ENSG00000124610
CEBPZ	CCAAT/enhancer-binding protein zeta	0.892779	-0.0480647	0.246903	0.616462	0.779621	0.633229	0.312114	0.0358965	-0.179247	1.10502	0.61051	0.00444102	-0.652654	-2.41142	-1.94559		+	biological regulation;biosynthetic process;cellular biosynthetic process;cellular macromolecule biosynthetic process;cellular macromolecule metabolic process;cellular metabolic process;cellular nitrogen compound metabolic process;cellular process;macromolecule biosynthetic process;macromolecule metabolic process;metabolic process;nitrogen compound metabolic process;nucleic acid metabolic process;…							2.74522	0.0378911	Q03701	Q03701	CEBPZ_HUMAN	ENSG00000115816
CSTF1	Cleavage stimulation factor subunit 1	0.370287	-0.610145	-0.175316	0.99645	0.603908	-0.88251	0.735755	0.870609	0.997009	0.37852	0.800438	0.601758	-1.64668	-0.994962	-2.04512	Cleavage of Growing Transcript in the Termination Region;mRNA 3'-end processing;mRNA Splicing - Major Pathway;Processing of Intronless Pre-mRNAs	+	biosynthetic process;cellular biosynthetic process;cellular macromolecule biosynthetic process;cellular macromolecule metabolic process;cellular metabolic process;cellular nitrogen compound metabolic process;cellular process;gene expression;macromolecule biosynthetic process;macromolecule metabolic process;metabolic process;mRNA 3'-end processing;mRNA cleavage;mRNA metabolic process;mRNA polyaden…							2.56253	0.0426316	Q05048	Q05048	CSTF1_HUMAN	ENSG00000101138
CTDSPL2	CTD small phosphatase-like protein 2	0.319708	0.0439871	0.64658	1.14055	0.214268	0.980477	-1.72346	-2.25078	-0.934392	0.0275243	0.151768	1.00519	1.01249	-0.320504	-0.313415		+								2.45807	0.0319686	Q05D32	Q05D32	CTSL2_HUMAN	ENSG00000137770
PRDX1	Peroxiredoxin-1	-0.489382	-0.490474	-0.0290173	-0.95025	-0.491343	-0.702195	1.78665	2.03012	1.31435	-0.405359	-1.40257	-0.194775	-0.635138	0.488293	0.171081	Deregulated CDK5 triggers multiple neurodegenerative pathways in Alzheimer's disease models;Detoxification of Reactive Oxygen Species;TP53 Regulates Metabolic Genes	+	anatomical structure development;anatomical structure homeostasis;biological regulation;biosynthetic process;catabolic process;cell killing;cell proliferation;cellular biosynthetic process;cellular catabolic process;cellular macromolecule metabolic process;cellular metabolic process;cellular nitrogen compound metabolic process;cellular process;cellular response to chemical stimulus;cellular respo…							3.48611	0.0156364	Q06830	Q06830	PRDX1_HUMAN	ENSG00000117450
PRDX1;PRDX4	Peroxiredoxin-1	0.257368	-0.257874	-0.00984575	-0.362388	-0.668931	-1.49039	1.74401	2.30804	0.576007	-0.125685	-1.28484	-0.501117	-0.236723	-0.416297	0.468674	Deregulated CDK5 triggers multiple neurodegenerative pathways in Alzheimer's disease models;Detoxification of Reactive Oxygen Species;Neutrophil degranulation;TP53 Regulates Metabolic Genes	+	4-hydroxyproline metabolic process;amine metabolic process;anatomical structure development;anatomical structure homeostasis;biological regulation;biosynthetic process;carboxylic acid metabolic process;catabolic process;cell killing;cell proliferation;cell redox homeostasis;cellular amine metabolic process;cellular amino acid metabolic process;cellular biosynthetic process;cellular catabolic proc…							2.32702	0.0390575	Q06830;Q13162	Q06830;Q13162	PRDX1_HUMAN;PRDX4_HUMAN	ENSG00000117450;ENSG00000123131
CKAP4	Cytoskeleton-associated protein 4	1.03867	0.824098	-0.41455	-0.859276	-0.921695	-1.31376	0.0532673	0.984459	0.717275	-1.69225	-0.464619	-0.871554	1.29997	1.27291	0.347047	Neutrophil degranulation;Post-translational protein phosphorylation;Regulation of Insulin-like Growth Factor (IGF) transport and uptake by Insulin-like Growth Factor Binding Proteins (IGFBPs);Surfactant metabolism	+								2.52976	0.0354658	Q07065	Q07065	CKAP4_HUMAN	ENSG00000136026
SRSF4;SRSF5;SRSF6	Serine/arginine-rich splicing factor 4	0.309205	0.964023	1.02417	-0.0342553	1.32603	0.58823	0.73086	0.350664	0.194585	-0.31262	-0.396769	0.37316	-1.68659	-1.68543	-1.74526	Cleavage of Growing Transcript in the Termination Region;mRNA 3'-end processing;mRNA Splicing - Major Pathway;mRNA Splicing - Minor Pathway;Transport of Mature mRNA derived from an Intron-Containing Transcript	+	alternative nuclear mRNA splicing, via spliceosome;biological regulation;biosynthetic process;cell differentiation;cellular biosynthetic process;cellular component assembly;cellular component assembly at cellular level;cellular component organization;cellular component organization at cellular level;cellular component organization or biogenesis;cellular component organization or biogenesis at cel…							3.78125	0.0183838	Q08170;Q13243;Q13247	Q08170;Q13243;Q13247	SRSF4_HUMAN;SRSF5_HUMAN;SRSF6_HUMAN	ENSG00000100650;ENSG00000116350;ENSG00000124193
DHX9	ATP-dependent RNA helicase A	-0.178099	-0.715218	0.885856	0.195434	0.616325	0.829464	0.743075	0.727718	0.393695	0.805079	-0.320281	1.01201	-2.05155	-1.55345	-1.39006	DEx/H-box helicases activate type I IFN and inflammatory cytokines production;mRNA Splicing - Major Pathway;RIP-mediated NFkB activation via ZBP1;TAK1 activates NFkB by phosphorylation and activation of IKKs complex;TRAF6 mediated NF-kB activation	+	biological regulation;cell differentiation;cellular developmental process;cellular macromolecule metabolic process;cellular metabolic process;cellular nitrogen compound metabolic process;cellular process;cellular response to heat;cellular response to stimulus;cellular response to stress;circadian rhythm;CRD-mediated mRNA stabilization;defense response;developmental process;DNA conformation change…							2.73744	0.0478728	Q08211	Q08211	DHX9_HUMAN	ENSG00000135829
SSRP1	FACT complex subunit SSRP1	-0.607839	-0.276301	1.25475	0.255522	0.740791	0.204145	0.861954	1.34752	0.767949	0.108321	-0.371389	0.247007	-2.18275	-1.64386	-0.705821	Formation of HIV elongation complex in the absence of HIV Tat;Formation of HIV-1 elongation complex containing HIV-1 Tat;Formation of RNA Pol II elongation complex;HIV elongation arrest and recovery;Pausing and recovery of HIV elongation;Pausing and recovery of Tat-mediated HIV elongation;Regulation of TP53 Activity through Phosphorylation;RNA Polymerase II Pre-transcription Events;RNA Polymerase…	+	biological regulation;biosynthetic process;cellular biosynthetic process;cellular component organization;cellular component organization at cellular level;cellular component organization or biogenesis;cellular component organization or biogenesis at cellular level;cellular macromolecule biosynthetic process;cellular macromolecule metabolic process;cellular metabolic process;cellular nitrogen comp…							2.23559	0.0496	Q08945	Q08945	SSRP1_HUMAN	ENSG00000149136
NSUN2	tRNA (cytosine(34)-C(5))-methyltransferase	-0.728979	-0.444432	0.200451	-0.387608	-0.418525	-0.748123	1.5744	1.09242	1.40704	0.755605	1.07796	0.0723004	-1.91186	-0.531852	-1.0088	tRNA modification in the nucleus and cytosol	+	cell cycle phase;cell cycle process;cell division;cellular component organization;cellular component organization at cellular level;cellular component organization or biogenesis;cellular component organization or biogenesis at cellular level;cellular macromolecule metabolic process;cellular metabolic process;cellular nitrogen compound metabolic process;cellular process;macromolecule metabolic pro…							3.33702	0.02475	Q08J23	Q08J23	NSUN2_HUMAN	ENSG00000037474
AHNAK	Neuroblast differentiation-associated protein AHNAK	0.121654	0.661147	-0.461129	-0.918538	-0.513219	-0.367641	-0.69112	-0.33028	-0.395287	-1.82697	-0.0551369	-0.0399214	1.49278	2.01958	1.30409		+	biological regulation;cellular component assembly;cellular component organization;cellular component organization or biogenesis;macromolecular complex assembly;macromolecular complex subunit organization;protein complex assembly;protein complex subunit organization;protein oligomerization;regulation of biological process;regulation of cellular metabolic process;regulation of cellular process;regu…							2.48446	0.0361192	Q09666	Q09666	AHNK_HUMAN	ENSG00000124942
GALNT2	Polypeptide N-acetylgalactosaminyltransferase 2	-0.75211	-0.747787	0.35523	-0.786121	-1.89463	-1.10265	1.36729	1.63688	1.06762	0.224369	-0.617698	-0.283635	0.157273	0.411262	0.964704	COPI-independent Golgi-to-ER retrograde traffic;O-linked glycosylation of mucins	+	biosynthetic process;carbohydrate metabolic process;cellular carbohydrate metabolic process;cellular macromolecule metabolic process;cellular metabolic process;cellular process;cellular protein metabolic process;glycosylation;immunoglobulin biosynthetic process;macromolecule biosynthetic process;macromolecule glycosylation;macromolecule metabolic process;macromolecule modification;metabolic proce…							3.18142	0.0203793	Q10471	Q10471	GALT2_HUMAN	ENSG00000143641
CPSF1	Cleavage and polyadenylation specificity factor subunit 1	-0.128297	-0.162305	0.412939	0.153728	0.859142	1.51172	-0.54521	-0.82301	-0.133606	1.59449	0.80075	0.555574	-0.805647	-1.95572	-1.33455	Cleavage of Growing Transcript in the Termination Region;mRNA 3'-end processing;mRNA Splicing - Major Pathway;Processing of Intronless Pre-mRNAs;Transport of Mature mRNA Derived from an Intronless Transcript;tRNA processing in the nucleus	+	biosynthetic process;cellular biosynthetic process;cellular macromolecule biosynthetic process;cellular macromolecule metabolic process;cellular metabolic process;cellular nitrogen compound metabolic process;cellular process;establishment of localization;establishment of localization in cell;establishment of RNA localization;gene expression;intracellular transport;macromolecule biosynthetic proce…							2.93137	0.0427299	Q10570	Q10570	CPSF1_HUMAN	ENSG00000071894
GTF3C1	General transcription factor 3C polypeptide 1	-0.486519	-0.328408	0.874784	1.21522	0.721183	0.897072	0.579846	-0.973266	-0.294935	0.927273	0.456906	0.734757	-2.06601	-0.74671	-1.51119	RNA Polymerase III Abortive And Retractive Initiation;RNA Polymerase III Transcription Initiation From Type 1 Promoter;RNA Polymerase III Transcription Initiation From Type 2 Promoter	+	5S class rRNA transcription from RNA polymerase III type 1 promoter;biosynthetic process;cellular biosynthetic process;cellular macromolecule biosynthetic process;cellular macromolecule metabolic process;cellular metabolic process;cellular nitrogen compound metabolic process;cellular process;gene expression;macromolecule biosynthetic process;macromolecule metabolic process;metabolic process;nitro…							2.37162	0.044777	Q12789	Q12789	TF3C1_HUMAN	ENSG00000077235
CDC20	Cell division cycle protein 20 homolog	1.08622	1.10758	1.00234	-1.59808	-0.63969	-0.706472	0.603973	0.887618	0.450367	-0.334083	-2.33425	0.129084	0.0327568	0.424742	-0.112116	Amplification of signal from unattached kinetochores via a MAD2 inhibitory signal;Antigen processing: Ubiquitination & Proteasome degradation;APC/C:Cdc20 mediated degradation of Cyclin B;APC/C:Cdc20 mediated degradation of mitotic proteins;APC/C:Cdc20 mediated degradation of Securin;APC/C:Cdh1 mediated degradation of Cdc20 and other APC/C:Cdh1 targeted proteins in late mitosis/early G1;APC-Cdc20 …	+	activation of anaphase-promoting complex activity;anaphase-promoting complex-dependent proteasomal ubiquitin-dependent protein catabolic process;biological regulation;catabolic process;cell cycle;cell cycle checkpoint;cell cycle phase;cell cycle process;cell division;cellular catabolic process;cellular component organization;cellular component organization at cellular level;cellular component org…	+	1	Nucleoplasm, Cytosol		Nucleoplasm,Cytosol	Cancer-related genes	1.9328	0.0349758	Q12834	Q12834	CDC20_HUMAN	ENSG00000117399
TP53BP1	TP53-binding protein 1	-0.577905	0.527888	-0.0852502	-0.417712	-0.124445	0.627403	1.28806	1.68763	1.33615	-1.21684	0.237874	0.379568	-1.69939	-1.04466	-0.918381	G2/M DNA damage checkpoint;Nonhomologous End-Joining (NHEJ);Processing of DNA double-strand break ends;Recruitment and ATM-mediated phosphorylation of repair and signaling proteins at DNA double strand breaks;SUMOylation of transcription factors	+	biological regulation;biosynthetic process;cellular biosynthetic process;cellular macromolecule biosynthetic process;cellular macromolecule metabolic process;cellular metabolic process;cellular nitrogen compound metabolic process;cellular process;cellular response to stimulus;cellular response to stress;DNA metabolic process;DNA recombination;DNA repair;double-strand break repair;double-strand br…							2.51639	0.04272	Q12888	Q12888	TP53B_HUMAN	ENSG00000067369
AIMP1	Aminoacyl tRNA synthase complex-interacting multifunctional protein 1	1.00445	0.00828549	-0.104137	-0.646666	-1.5979	-1.25121	-0.733396	-0.400224	0.790581	-0.480354	-0.0869095	-0.443789	1.48463	2.08365	0.372988	Cytosolic tRNA aminoacylation;SeMet incorporation into proteins	+	alcohol metabolic process;amine metabolic process;amino acid activation;anatomical structure formation involved in morphogenesis;angiogenesis;apoptosis;biological adhesion;biological regulation;carbohydrate metabolic process;carboxylic acid metabolic process;cell adhesion;cell communication;cell death;cell migration;cell motility;cell-cell signaling;cellular amine metabolic process;cellular amino…							2.01331	0.0431495	Q12904	Q12904	AIMP1_HUMAN	ENSG00000164022
LMAN2	Vesicular integral-membrane protein VIP36	0.0937273	0.179588	-0.113758	-1.78767	-0.799962	-0.940408	1.59436	1.45656	0.408003	-1.48384	-0.732414	0.00591614	0.381914	0.896916	0.84106	Cargo concentration in the ER;COPII (Coat Protein 2) Mediated Vesicle Transport	+	biological regulation;cellular process;establishment of localization;establishment of localization in cell;establishment of protein localization;Golgi vesicle transport;intracellular transport;positive regulation of biological process;positive regulation of cellular component organization;positive regulation of cellular process;positive regulation of endocytosis;positive regulation of phagocytosi…							2.85027	0.0252818	Q12907	Q12907	LMAN2_HUMAN	ENSG00000169223
PRKAA1	5'-AMP-activated protein kinase catalytic subunit alpha-1	0.550061	0.37411	0.439483	-1.87776	-0.0389197	-0.303206	-0.898716	-1.3016	-0.736047	2.00186	1.18379	0.889189	-0.526862	-0.189412	0.434025	Energy dependent regulation of mTOR by LKB1-AMPK;Macroautophagy;Regulation of TP53 Activity through Phosphorylation;TP53 Regulates Metabolic Genes	+	activation of MAPK activity;alcohol metabolic process;autophagy;biological regulation;biosynthetic process;carbohydrate homeostasis;carbohydrate metabolic process;carboxylic acid biosynthetic process;carboxylic acid metabolic process;catabolic process;cell communication;cell cycle arrest;cell cycle process;cell surface receptor linked signaling pathway;cellular biosynthetic process;cellular carbo…							2.45357	0.0388871	Q13131	Q13131	AAPK1_HUMAN	ENSG00000132356
PRDX4	Peroxiredoxin-4	-0.427185	-0.357559	0.294805	-0.301557	-1.85807	-1.5039	-0.861506	-0.539395	0.763938	0.451349	-0.0658977	0.391683	1.77728	1.40158	0.834434	Neutrophil degranulation	+	4-hydroxyproline metabolic process;amine metabolic process;anatomical structure development;biological regulation;carboxylic acid metabolic process;cell redox homeostasis;cellular amine metabolic process;cellular amino acid metabolic process;cellular component organization;cellular component organization at cellular level;cellular component organization or biogenesis;cellular component organizati…							2.19708	0.0388701	Q13162	Q13162	PRDX4_HUMAN	ENSG00000123131
MAD2L1	Mitotic spindle assembly checkpoint protein MAD2A	-0.166907	-0.282297	-0.49855	-0.112835	-0.493431	0.870486	0.475731	0.550544	0.878929	1.51513	1.60564	-0.000521236	-1.37142	-1.76946	-1.20104	Amplification of signal from unattached kinetochores via a MAD2 inhibitory signal;APC/C:Cdc20 mediated degradation of mitotic proteins;APC-Cdc20 mediated degradation of Nek2A;Cdc20:Phospho-APC/C mediated degradation of Cyclin A;Inactivation of APC/C via direct inhibition of the APC/C complex;Inhibition of the proteolytic activity of APC/C required for the onset of anaphase by mitotic spindle chec…	+	anaphase-promoting complex-dependent proteasomal ubiquitin-dependent protein catabolic process;biological regulation;catabolic process;cell cycle;cell cycle checkpoint;cell cycle process;cell division;cellular catabolic process;cellular component organization;cellular component organization at cellular level;cellular component organization or biogenesis;cellular component organization or biogenes…							2.69575	0.0447765	Q13257	Q13257	MD2L1_HUMAN	ENSG00000164109
DHRS2	Dehydrogenase/reductase SDR family member 2, mitochondrial	0.553997	0.0547908	0.0309432	-0.203798	0.259936	0.438658	-1.72569	-2.00638	-1.49968	0.309899	0.214778	0.139917	0.973679	1.26072	1.19824		+	biological regulation;C21-steroid hormone metabolic process;cell activation;cell differentiation;cellular developmental process;cellular hormone metabolic process;cellular metabolic process;cellular process;cellular response to chemical stimulus;cellular response to oxidative stress;cellular response to stimulus;cellular response to stress;developmental process;hormone metabolic process;immune sy…							6.13828	0.028	Q13268	Q13268	DHRS2_HUMAN	ENSG00000100867
PABPC4	Polyadenylate-binding protein 4	-0.272002	0.395205	-0.450745	-0.770057	-1.01471	-1.46572	-0.786916	-0.071473	0.31338	-1.26409	0.35233	0.390933	1.59484	1.46747	1.58155		+	biological regulation;biosynthetic process;blood coagulation;catabolic process;cellular biosynthetic process;cellular catabolic process;cellular macromolecule biosynthetic process;cellular macromolecule catabolic process;cellular macromolecule metabolic process;cellular metabolic process;cellular nitrogen compound metabolic process;cellular process;cellular protein metabolic process;coagulation;h…							2.60818	0.0299548	Q13310	Q13310	PABP4_HUMAN	ENSG00000090621
ORC1	Origin recognition complex subunit 1	-0.275826	-0.473276	-0.716798	1.83717	0.731938	0.471457	-1.6028	-1.62449	-1.1268	0.28569	1.12934	0.595848	0.767052	-0.37	0.371487	Activation of ATR in response to replication stress;Activation of E2F1 target genes at G1/S;Activation of the pre-replicative complex;Assembly of the ORC complex at the origin of replication;Assembly of the pre-replicative complex;Association of licensing factors with the pre-replicative complex;CDC6 association with the ORC:origin complex;CDT1 association with the CDC6:ORC:origin complex;E2F-ena…	+	biological regulation;biosynthetic process;cell cycle;cell cycle process;cellular biosynthetic process;cellular macromolecule biosynthetic process;cellular macromolecule metabolic process;cellular metabolic process;cellular nitrogen compound metabolic process;cellular process;DNA metabolic process;DNA replication;DNA-dependent DNA replication initiation;G1/S transition of mitotic cell cycle;macro…							3.17342	0.0161026	Q13415	Q13415	ORC1_HUMAN	ENSG00000085840
NNT	NAD(P) transhydrogenase, mitochondrial	0.824393	-0.507268	-0.527925	-1.78024	-1.41423	-0.73969	0.110777	0.893239	0.604978	-0.29099	0.372861	-1.15283	1.19898	1.23853	1.16941	Citric acid cycle (TCA cycle)	+	acetyl-CoA catabolic process;acetyl-CoA metabolic process;biological regulation;catabolic process;cation transport;cell redox homeostasis;cellular catabolic process;cellular homeostasis;cellular metabolic process;cellular process;coenzyme catabolic process;coenzyme metabolic process;cofactor catabolic process;cofactor metabolic process;establishment of localization;homeostatic process;hydrogen tr…							2.49021	0.0326292	Q13423	Q13423	NNTM_HUMAN	ENSG00000112992
TOP3A	DNA topoisomerase 3-alpha	0.695187	0.762586	0.518752	-0.992983	1.09158	-0.255201	0.55902	0.240444	0.359024	-2.23683	-1.64602	-0.780316	0.555994	-0.00847058	1.13723	G2/M DNA damage checkpoint;HDR through Homologous Recombination (HRR);HDR through Single Strand Annealing (SSA);Homologous DNA Pairing and Strand Exchange;Meiotic recombination;Presynaptic phase of homologous DNA pairing and strand exchange;Processing of DNA double-strand break ends;Regulation of TP53 Activity through Phosphorylation;Resolution of D-loop Structures through Holliday Junction Inter…	+	cell cycle phase;cell cycle process;cellular macromolecule metabolic process;cellular metabolic process;cellular nitrogen compound metabolic process;cellular process;DNA conformation change;DNA metabolic process;DNA topological change;macromolecule metabolic process;meiosis;metabolic process;nitrogen compound metabolic process;nucleic acid metabolic process;nucleobase-containing compound metaboli…							2.03614	0.0352297	Q13472	Q13472	TOP3A_HUMAN	ENSG00000177302
TUBB3;TUBB6	Tubulin beta-3 chain	-0.0981244	-0.589294	0.0788078	-2.26351	-0.247816	-0.582896	1.60379	1.72784	1.07307	-0.707457	-0.476677	0.344312	-0.0814899	-0.403219	0.622666	Carboxyterminal post-translational modifications of tubulin;Cilium Assembly;COPI-dependent Golgi-to-ER retrograde traffic;COPI-independent Golgi-to-ER retrograde traffic;COPI-mediated anterograde transport;Formation of tubulin folding intermediates by CCT/TriC;Gap junction assembly;Hedgehog 'off' state;HSP90 chaperone cycle for steroid hormone receptors (SHR);Intraflagellar transport;Kinesins;MHC…	+	axon guidance;cell cycle phase;cell cycle process;cellular component assembly;cellular component assembly at cellular level;cellular component organization;cellular component organization at cellular level;cellular component organization or biogenesis;cellular component organization or biogenesis at cellular level;cellular macromolecular complex assembly;cellular macromolecular complex subunit or…	+	16;18	Microtubules	Cytokinetic bridge, Mitotic spindle	Microtubules,Cytokinetic bridge,Mitotic spindle	Disease mutation;Disease mutation, FDA approved drug targets	2.07225	0.0370691	Q13509;Q9BUF5	Q13509;Q9BUF5	TBB3_HUMAN;TBB6_HUMAN	ENSG00000176014;ENSG00000258947
NAE1	NEDD8-activating enzyme E1 regulatory subunit	0.825068	1.63095	0.358187	-1.26647	-0.773784	-2.08403	0.400719	0.920704	0.0511441	0.0463294	1.00019	0.265679	-1.30092	0.284028	-0.357803	Neddylation	+	apoptosis;biological regulation;cell cycle checkpoint;cell death;cellular macromolecule metabolic process;cellular metabolic process;cellular process;cellular protein metabolic process;cellular response to stimulus;death;DNA integrity checkpoint;DNA replication checkpoint;macromolecule metabolic process;macromolecule modification;metabolic process;mitotic cell cycle checkpoint;mitotic cell cycle …							2.13383	0.0334359	Q13564	Q13564	ULA1_HUMAN	ENSG00000159593
CUL4B	Cullin-4B	-0.459451	-0.479446	0.208027	0.938396	1.38014	0.466263	1.17848	0.940605	0.905617	-0.3863	-0.244547	-0.251541	-0.532069	-1.55749	-2.10669	DNA Damage Recognition in GG-NER;Dual Incision in GG-NER;Dual incision in TC-NER;Formation of Incision Complex in GG-NER;Formation of TC-NER Pre-Incision Complex;Gap-filling DNA repair synthesis and ligation in TC-NER;Neddylation;Recognition of DNA damage by PCNA-containing replication complex;Transcription-Coupled Nucleotide Excision Repair (TC-NER)	+	biological regulation;biosynthetic process;cell cycle;cellular biosynthetic process;cellular component organization;cellular component organization at cellular level;cellular component organization or biogenesis;cellular component organization or biogenesis at cellular level;cellular macromolecule biosynthetic process;cellular macromolecule metabolic process;cellular metabolic process;cellular ni…							3.44172	0.0203279	Q13620	Q13620	CUL4B_HUMAN	ENSG00000158290
SPTAN1	Spectrin alpha chain, non-erythrocytic 1	0.129535	-0.119458	-1.06176	-0.341017	-1.35915	-1.63315	-0.150348	0.0524473	0.446122	-0.542447	0.511532	-0.507337	1.86586	1.4592	1.24998	Caspase-mediated cleavage of cytoskeletal proteins;COPI-mediated anterograde transport;Interaction between L1 and Ankyrins;NCAM signaling for neurite out-growth;Nephrin family interactions;Neutrophil degranulation;RAF/MAP kinase cascade	+	actin filament capping;apoptosis;axon guidance;biological regulation;cell death;cellular component disassembly;cellular component disassembly at cellular level;cellular component disassembly involved in apoptosis;cellular component organization;cellular component organization at cellular level;cellular component organization or biogenesis;cellular component organization or biogenesis at cellular …							2.78574	0.0306316	Q13813	Q13813	SPTN1_HUMAN	ENSG00000197694
UBE4A	Ubiquitin conjugation factor E4 A	-0.0673225	0.290841	0.252617	-2.23678	-0.140233	-1.76019	-0.48528	0.0819462	0.321485	0.805854	1.79256	0.463296	0.633825	-0.647213	0.694592	Antigen processing: Ubiquitination & Proteasome degradation	+	catabolic process;cellular catabolic process;cellular macromolecule catabolic process;cellular macromolecule metabolic process;cellular metabolic process;cellular process;cellular protein metabolic process;macromolecule catabolic process;macromolecule metabolic process;macromolecule modification;metabolic process;modification-dependent macromolecule catabolic process;modification-dependent protei…							1.63614	0.0479366	Q14139	Q14139	UBE4A_HUMAN	ENSG00000110344
UBAP2L	Ubiquitin-associated protein 2-like	0.0526645	0.146694	0.159302	-1.50774	-0.707291	-1.41595	-0.383933	-1.15007	-0.436578	0.371474	1.54506	-0.258233	1.79039	0.668851	1.12537		+	binding of sperm to zona pellucida;cell recognition;cell-cell recognition;cellular process;cellular process involved in reproduction;reproductive process;sperm-egg recognition							2.60562	0.0231781	Q14157	Q14157	UBP2L_HUMAN	ENSG00000143569
MLEC	Malectin	-1.27287	0.475707	-0.453009	-1.81627	-0.990676	-0.329254	1.22317	1.63425	0.817641	-0.922691	-0.370492	-0.224442	0.882252	0.675529	0.671159	Neutrophil degranulation;N-glycan trimming in the ER and Calnexin/Calreticulin cycle	+	carbohydrate metabolic process;cellular carbohydrate metabolic process;cellular macromolecule metabolic process;cellular metabolic process;cellular process;cellular protein metabolic process;glycosylation;macromolecule glycosylation;macromolecule metabolic process;macromolecule modification;metabolic process;peptidyl-amino acid modification;peptidyl-asparagine modification;post-translational prot…							2.47083	0.0405514	Q14165	Q14165	MLEC_HUMAN	ENSG00000110917
FHL2	Four and a half LIM domains protein 2	0.342449	0.322873	-0.0278666	-0.39795	-0.22572	-0.971324	1.47215	1.42733	1.17271	-0.927562	-2.44407	-0.229797	0.357707	-0.0409468	0.17001	PPARA activates gene expression	+	anatomical structure development;anatomical structure formation involved in morphogenesis;androgen receptor signaling pathway;atrial cardiac muscle cell development;biological regulation;biosynthetic process;cardiac cell development;cardiac muscle cell development;cell development;cell differentiation;cellular biosynthetic process;cellular developmental process;cellular lipid metabolic process;ce…							2.59328	0.0190189	Q14192	Q14192	FHL2_HUMAN	ENSG00000115641
DYNC1H1	Cytoplasmic dynein 1 heavy chain 1	0.881857	-0.295411	-0.690566	-0.801951	-0.867796	-1.5385	-0.575376	-0.27594	-0.131654	-0.47989	-0.0613323	-0.0550731	2.04075	1.47514	1.37574	Amplification of signal from unattached kinetochores via a MAD2 inhibitory signal;Anchoring of the basal body to the plasma membrane;AURKA Activation by TPX2;COPI-independent Golgi-to-ER retrograde traffic;COPI-mediated anterograde transport;HSP90 chaperone cycle for steroid hormone receptors (SHR);Loss of Nlp from mitotic centrosomes;Loss of proteins required for interphase microtubule organizat…	+	antigen processing and presentation;antigen processing and presentation of exogenous antigen;antigen processing and presentation of exogenous peptide antigen;antigen processing and presentation of exogenous peptide antigen via MHC class II;antigen processing and presentation of peptide antigen;antigen processing and presentation of peptide antigen via MHC class II;antigen processing and presentat…							3.35094	0.0325914	Q14204	Q14204	DYHC1_HUMAN	ENSG00000197102
FLNC	Filamin-C	0.540868	0.0727775	-0.361194	-1.3428	-1.48052	-1.44747	0.99766	0.936802	0.414108	-0.879969	-0.257061	-0.642865	1.0996	1.50127	0.848783	Cell-extracellular matrix interactions	+	anatomical structure development;cell development;cell junction assembly;cell junction organization;cellular component assembly;cellular component assembly at cellular level;cellular component organization;cellular component organization at cellular level;cellular component organization or biogenesis;cellular component organization or biogenesis at cellular level;cellular developmental process;ce…							4.90011	0.0127568	Q14315	Q14315	FLNC_HUMAN	ENSG00000128591
FAM50A	Protein FAM50A	-0.7351	0.59623	-0.478553	-1.36607	-0.402058	0.307353	1.76627	1.7812	1.19783	-0.450465	0.280912	0.0780543	-1.18827	-1.11995	-0.267373		+	gamete generation;male gamete generation;multicellular organismal process;multicellular organismal reproductive process;reproductive process;spermatogenesis							2.3682	0.0389192	Q14320	Q14320	FA50A_HUMAN	ENSG00000071859
HLTF	Helicase-like transcription factor	-0.451664	0.805134	0.344312	2.25479	1.45127	0.222522	-0.863245	-1.22049	-0.924192	0.192192	-0.115896	0.682259	-0.539506	-1.23922	-0.598264	E3 ubiquitin ligases ubiquitinate target proteins	+	biological regulation;biosynthetic process;cellular biosynthetic process;cellular component organization;cellular component organization at cellular level;cellular component organization or biogenesis;cellular component organization or biogenesis at cellular level;cellular macromolecule biosynthetic process;cellular macromolecule metabolic process;cellular metabolic process;cellular nitrogen comp…							2.27453	0.0456897	Q14527	Q14527	HLTF_HUMAN	ENSG00000071794
MCM6	DNA replication licensing factor MCM6	-0.117431	0.141617	0.975132	1.18985	1.42427	0.488372	-1.31746	-1.84565	-1.02139	0.68389	0.511739	0.911954	-1.05442	-0.445553	-0.524926	Activation of ATR in response to replication stress;Activation of the pre-replicative complex;Assembly of the pre-replicative complex;Orc1 removal from chromatin;Removal of licensing factors from origins;Switching of origins to a post-replicative state;Unwinding of DNA	+	biosynthetic process;cell cycle;cell cycle process;cellular biosynthetic process;cellular macromolecule biosynthetic process;cellular macromolecule metabolic process;cellular metabolic process;cellular nitrogen compound metabolic process;cellular process;DNA conformation change;DNA duplex unwinding;DNA geometric change;DNA metabolic process;DNA replication;DNA strand elongation;DNA strand elongat…							3.75551	0.0176421	Q14566	Q14566	MCM6_HUMAN	ENSG00000076003
MDC1	Mediator of DNA damage checkpoint protein 1	1.06292	0.807499	-0.471355	0.820056	0.712067	0.970716	-1.6339	-2.17843	-1.2795	-0.00156384	0.489331	0.55485	0.259384	-0.373044	0.260965	G2/M DNA damage checkpoint;Nonhomologous End-Joining (NHEJ);Processing of DNA double-strand break ends;Recruitment and ATM-mediated phosphorylation of repair and signaling proteins at DNA double strand breaks;SUMOylation of DNA damage response and repair proteins;TP53 Regulates Transcription of DNA Repair Genes	+	biological regulation;cell cycle checkpoint;cellular macromolecule metabolic process;cellular metabolic process;cellular nitrogen compound metabolic process;cellular process;cellular protein metabolic process;cellular response to stimulus;cellular response to stress;DNA damage checkpoint;DNA integrity checkpoint;DNA metabolic process;DNA recombination;DNA repair;double-strand break repair;double-…							3.25621	0.0170435	Q14676	Q14676	MDC1_HUMAN	ENSG00000137337;ENSG00000206481;ENSG00000224587;ENSG00000225589;ENSG00000228575;ENSG00000231135;ENSG00000234012;ENSG00000237095
RRP1B	Ribosomal RNA processing protein 1 homolog B	0.531685	0.648922	-0.0378829	1.00783	0.828382	0.634055	0.581783	1.0672	0.525848	-0.296097	-1.53737	0.355186	-2.05554	-1.34389	-0.910114		+	biological regulation;cellular macromolecule metabolic process;cellular metabolic process;cellular nitrogen compound metabolic process;cellular process;macromolecule metabolic process;metabolic process;ncRNA metabolic process;ncRNA processing;negative regulation of catalytic activity;negative regulation of hydrolase activity;negative regulation of molecular function;negative regulation of phospha…							2.62832	0.0383134	Q14684	Q14684	RRP1B_HUMAN	ENSG00000160208
PDCD11	Protein RRP5 homolog	0.661507	-0.0164322	0.324209	0.857546	0.399127	0.88769	0.521912	0.665344	0.771447	0.466655	-0.818978	0.421334	-1.62704	-2.29365	-1.22067	Major pathway of rRNA processing in the nucleolus and cytosol;rRNA modification in the nucleus and cytosol	+	cellular macromolecule metabolic process;cellular metabolic process;cellular nitrogen compound metabolic process;cellular process;macromolecule metabolic process;maturation of 5.8S rRNA;maturation of 5.8S rRNA from tricistronic rRNA transcript (SSU-rRNA, 5.8S rRNA, LSU-rRNA);maturation of SSU-rRNA;maturation of SSU-rRNA from tricistronic rRNA transcript (SSU-rRNA, 5.8S rRNA, LSU-rRNA);metabolic p…							3.43746	0.0258378	Q14690	Q14690	RRP5_HUMAN	ENSG00000148843
BMS1	Ribosome biogenesis protein BMS1 homolog	0.813796	0.134674	0.950349	1.23416	-0.00181172	1.06246	-0.00315992	0.443625	0.217829	0.473609	-0.831542	0.473703	-1.8602	-1.76756	-1.33993	Major pathway of rRNA processing in the nucleolus and cytosol;rRNA modification in the nucleus and cytosol	+	cellular component assembly;cellular component assembly at cellular level;cellular component organization;cellular component organization at cellular level;cellular component organization or biogenesis;cellular component organization or biogenesis at cellular level;cellular macromolecular complex assembly;cellular macromolecular complex subunit organization;cellular process;macromolecular complex…							2.89676	0.0333382	Q14692	Q14692	BMS1_HUMAN	ENSG00000165733
KIF22	Kinesin-like protein KIF22	1.61325	1.4022	1.45303	-0.581154	-0.737737	-1.75978	0.685872	0.562731	0.121255	0.117139	-1.05835	-0.672103	-0.502641	-0.818833	0.175132	COPI-dependent Golgi-to-ER retrograde traffic;Kinesins;MHC class II antigen presentation	+	antigen processing and presentation;antigen processing and presentation of exogenous antigen;antigen processing and presentation of exogenous peptide antigen;antigen processing and presentation of exogenous peptide antigen via MHC class II;antigen processing and presentation of peptide antigen;antigen processing and presentation of peptide antigen via MHC class II;antigen processing and presentat…							3.25056	0.0150164	Q14807	Q14807	KIF22_HUMAN	ENSG00000079616
CHD4	Chromodomain-helicase-DNA-binding protein 4	-0.44527	0.77847	0.848348	0.837941	1.1917	0.757951	-0.316272	-1.47712	-1.14086	1.10914	0.715956	0.538011	-0.859899	-1.58774	-0.950359	ERCC6 (CSB) and EHMT2 (G9a) positively regulate rRNA expression;HDACs deacetylate histones;Regulation of PTEN gene transcription;Regulation of TP53 Activity through Acetylation;RNA Polymerase I Transcription Initiation	+	ATP-dependent chromatin remodeling;biological regulation;biosynthetic process;cellular biosynthetic process;cellular component assembly;cellular component assembly at cellular level;cellular component organization;cellular component organization at cellular level;cellular component organization or biogenesis;cellular component organization or biogenesis at cellular level;cellular macromolecule bi…							3.14989	0.0392561	Q14839	Q14839	CHD4_HUMAN	ENSG00000111642
DRAP1	Dr1-associated corepressor	0.553125	0.1155	1.0027	-0.11889	0.946548	-0.198143	0.780268	0.386072	0.477167	0.037096	1.22229	-0.277658	-0.959853	-2.41965	-1.54657	Signaling by Activin;Signaling by NODAL	+	biological regulation;biosynthetic process;cellular biosynthetic process;cellular macromolecule biosynthetic process;cellular macromolecule metabolic process;cellular metabolic process;cellular nitrogen compound metabolic process;cellular process;macromolecule biosynthetic process;macromolecule metabolic process;metabolic process;negative regulation of biological process;negative regulation of bi…							2.26071	0.0337021	Q14919	Q14919	NC2A_HUMAN	ENSG00000175550
NCAPH	Condensin complex subunit 2	-0.0289635	0.445295	-0.427948	1.47536	0.452684	0.321102	-1.89343	-2.19309	-1.05549	0.417283	0.673981	0.493655	0.541303	0.109569	0.668695	Condensation of Prometaphase Chromosomes	+	cell cycle;cell cycle process;cell division;cellular component organization;cellular component organization at cellular level;cellular component organization or biogenesis;cellular component organization or biogenesis at cellular level;cellular macromolecule metabolic process;cellular metabolic process;cellular nitrogen compound metabolic process;cellular process;chromosome condensation;chromosom…	+	2	Cytosol	Nucleoplasm	Nucleoplasm,Cytosol	Disease mutation, Primary microcephaly	3.41697	0.0149032	Q15003	Q15003	CND2_HUMAN	ENSG00000121152
MORF4L2	Mortality factor 4-like protein 2	-0.0240072	0.507594	-0.100254	1.93369	1.00396	0.389629	-0.0866401	-0.407167	0.068759	0.387423	0.409359	0.117352	-1.52576	-2.43707	-0.236869	HATs acetylate histones	+	biological regulation;biosynthetic process;cellular biosynthetic process;cellular component organization;cellular component organization at cellular level;cellular component organization or biogenesis;cellular component organization or biogenesis at cellular level;cellular macromolecule biosynthetic process;cellular macromolecule metabolic process;cellular metabolic process;cellular nitrogen comp…							2.03861	0.0397026	Q15014	Q15014	MO4L2_HUMAN	ENSG00000123562
SEPTIN2	Septin-2	0.294797	0.17598	0.000356591	-1.42336	-0.0309047	-2.06629	-0.576506	-0.655709	-0.218826	-0.602995	1.12222	0.0916815	1.55278	1.20492	1.13186	Anchoring of the basal body to the plasma membrane	+	anatomical structure formation involved in morphogenesis;biological regulation;cell cycle phase;cell cycle process;cell division;cell projection assembly;cell projection organization;cell surface receptor linked signaling pathway;cellular component assembly;cellular component assembly at cellular level;cellular component assembly involved in morphogenesis;cellular component organization;cellular …	+	2	Actin filaments	Nucleoplasm, Plasma membrane, Cytokinetic bridge	Nucleoplasm,Plasma membrane,Actin filaments,Cytokinetic bridge	Cancer-related genes	2.09863	0.0418439	Q15019	Q15019	SEPT2_HUMAN	ENSG00000168385
NCAPD2	Condensin complex subunit 1	-0.206584	0.0839726	-0.0490114	0.238919	0.633952	0.298616	-2.09794	-2.30768	-0.620828	0.521654	1.09059	0.137304	0.98784	0.657724	0.631467	Condensation of Prometaphase Chromosomes	+	cell cycle;cell cycle process;cell division;cellular component organization;cellular component organization at cellular level;cellular component organization or biogenesis;cellular component organization or biogenesis at cellular level;cellular macromolecule metabolic process;cellular metabolic process;cellular nitrogen compound metabolic process;cellular process;chromosome condensation;chromosom…							3.15154	0.0171064	Q15021	Q15021	CND1_HUMAN	ENSG00000010292
EFTUD2	116 kDa U5 small nuclear ribonucleoprotein component	-0.184947	-0.354399	0.427481	0.489157	0.312701	0.356092	1.21676	0.522778	0.546409	0.938615	0.484379	0.216603	-2.27595	-2.11118	-0.584498	mRNA Splicing - Major Pathway;mRNA Splicing - Minor Pathway	+	cellular macromolecule metabolic process;cellular metabolic process;cellular nitrogen compound metabolic process;cellular process;gene expression;macromolecule metabolic process;metabolic process;mRNA metabolic process;mRNA processing;nitrogen compound metabolic process;nuclear mRNA splicing, via spliceosome;nucleic acid metabolic process;nucleobase-containing compound metabolic process;primary m…							2.89362	0.0410025	Q15029	Q15029	U5S1_HUMAN	ENSG00000108883
RRS1	Ribosome biogenesis regulatory protein homolog	0.625576	1.35351	-0.552184	1.29991	0.909261	1.59046	0.344944	-0.447426	0.0322797	-1.45605	-0.323397	-0.00339511	-1.23419	-1.25569	-0.883619		+	cell cycle process;cell differentiation;cellular component biogenesis;cellular component biogenesis at cellular level;cellular component organization or biogenesis;cellular component organization or biogenesis at cellular level;cellular developmental process;cellular process;developmental process;establishment of chromosome localization;establishment of localization;establishment of localization …							2.24502	0.0454874	Q15050	Q15050	RRS1_HUMAN	ENSG00000179041
PLEC	Plectin	-0.0231817	0.223911	-0.339976	-1.48314	-0.878307	-0.969399	-0.139388	0.178736	0.196092	-1.05413	0.0547069	-0.687471	1.77973	1.83862	1.30319	Assembly of collagen fibrils and other multimeric structures;Caspase-mediated cleavage of cytoskeletal proteins;Type I hemidesmosome assembly	+	apoptosis;cell death;cell junction assembly;cell junction organization;cell-substrate junction assembly;cellular component assembly;cellular component assembly at cellular level;cellular component disassembly;cellular component disassembly at cellular level;cellular component disassembly involved in apoptosis;cellular component organization;cellular component organization at cellular level;cellul…							4.49385	0.0171034	Q15149	Q15149	PLEC_HUMAN	ENSG00000178209
NOMO1	Nodal modulator 1	0.228463	-0.431564	0.0270925	-2.1837	-0.828739	-2.04426	0.673773	1.07842	0.429744	0.358471	0.555532	0.604444	0.917946	0.802679	-0.188297		+								3.18227	0.021	Q15155	P69849;Q15155;Q5JPE7	NOMO1_HUMAN	ENSG00000103512;ENSG00000274779
NONO	Non-POU domain-containing octamer-binding protein	0.0962136	0.512589	0.886742	-0.168505	1.52633	0.303516	-0.120817	-0.0617399	0.691162	0.402365	0.202383	0.830004	-2.2081	-1.29503	-1.59712		+	biological regulation;biosynthetic process;cellular biosynthetic process;cellular macromolecule biosynthetic process;cellular macromolecule metabolic process;cellular metabolic process;cellular nitrogen compound metabolic process;cellular process;cellular response to stimulus;cellular response to stress;circadian rhythm;DNA metabolic process;DNA recombination;DNA repair;macromolecule biosynthetic…							2.72913	0.0449244	Q15233	Q15233	NONO_HUMAN	ENSG00000147140
RAB35	Ras-related protein Rab-35	0.977491	-0.391955	0.0269504	-1.57235	-0.555043	-1.43937	1.05275	0.535401	0.383543	-0.535843	-1.58357	-0.185986	1.01712	0.971681	1.29918	RAB GEFs exchange GTP for GDP on RABs;RAB geranylgeranylation;TBC/RABGAPs	+	antigen processing and presentation;biological regulation;cell projection organization;cellular component organization;cellular component organization at cellular level;cellular component organization or biogenesis;cellular component organization or biogenesis at cellular level;cellular process;cellular response to stimulus;cytokinesis;endocytic recycling;endosome transport;ER to Golgi vesicle-me…							2.67791	0.0318387	Q15286	Q15286	RAB35_HUMAN	ENSG00000111737
RNPS1	RNA-binding protein with serine-rich domain 1	-0.713435	0.803237	-0.44059	0.0369618	0.605808	-0.107373	0.62262	0.504865	0.770106	0.363373	1.24255	0.8039	-1.85436	-0.371032	-2.26664	Cleavage of Growing Transcript in the Termination Region;mRNA 3'-end processing;mRNA Splicing - Major Pathway;Nonsense Mediated Decay (NMD) enhanced by the Exon Junction Complex (EJC);Regulation of expression of SLITs and ROBOs;Transport of Mature mRNA derived from an Intron-Containing Transcript	+	biological regulation;biosynthetic process;catabolic process;cellular biosynthetic process;cellular catabolic process;cellular macromolecule biosynthetic process;cellular macromolecule catabolic process;cellular macromolecule metabolic process;cellular metabolic process;cellular nitrogen compound metabolic process;cellular process;establishment of localization;establishment of localization in cel…							2.05963	0.0370494	Q15287	Q15287	RNPS1_HUMAN	ENSG00000205937
TOMM20	Mitochondrial import receptor subunit TOM20 homolog	0.97368	1.52175	0.536268	-0.327596	-0.826287	-0.210286	-0.512192	-0.590033	-1.88741	0.0498951	-0.845075	-1.07793	0.753017	1.30414	1.13806	Mitochondrial protein import;Pink/Parkin Mediated Mitophagy;Ub-specific processing proteases	+	cellular macromolecule metabolic process;cellular metabolic process;cellular process;cellular protein metabolic process;establishment of localization;establishment of localization in cell;establishment of protein localization;establishment of protein localization in mitochondrion;establishment of protein localization to organelle;intracellular protein transport;intracellular transport;macromolecu…							2.82286	0.0241916	Q15388	Q15388	TOM20_HUMAN	ENSG00000173726
TERF2	Telomeric repeat-binding factor 2	-1.58198	-1.62784	-1.31372	0.27972	0.877094	0.197026	0.643717	-0.0731748	-0.480854	0.489693	1.22755	1.46497	0.875225	-0.0155494	-0.961881	DNA Damage/Telomere Stress Induced Senescence;Meiotic synapsis;Packaging Of Telomere Ends	+	aging;anatomical structure homeostasis;biological regulation;biosynthetic process;cell aging;cell cycle;cellular biosynthetic process;cellular component organization;cellular component organization at cellular level;cellular component organization or biogenesis;cellular component organization or biogenesis at cellular level;cellular localization;cellular macromolecule biosynthetic process;cellula…							2.52722	0.0428286	Q15554	Q15554	TERF2_HUMAN	ENSG00000132604
RAB11B	Ras-related protein Rab-11B	-0.265983	-0.0136113	0.105716	-2.08109	-0.237513	-1.92267	0.20042	-0.137728	-0.0541507	0.102076	0.342738	-0.0435062	1.09235	1.77752	1.13543	RAB geranylgeranylation;TBC/RABGAPs	+	biological regulation;cation transport;cellular macromolecule metabolic process;cellular metabolic process;cellular process;cellular response to abiotic stimulus;cellular response to acidity;cellular response to pH;cellular response to stimulus;constitutive secretory pathway;establishment of localization;establishment of localization in cell;establishment of melanosome localization;establishment …							2.95662	0.0430719	Q15907	P62491;Q15907	RB11B_HUMAN	ENSG00000185236
SEPTIN7	Septin-7	-0.0525201	-0.456394	0.0658703	-0.809329	-0.499165	0.996047	-0.462945	-0.52441	0.113821	-1.513	-1.08817	-0.378107	1.829	1.91989	0.859403	MAPK6/MAPK4 signaling	+	anatomical structure morphogenesis;biological regulation;cell cycle phase;cell cycle process;cell part morphogenesis;cell projection morphogenesis;cell projection organization;cellular component assembly;cellular component morphogenesis;cellular component organization;cellular component organization at cellular level;cellular component organization or biogenesis;cellular component organization or…	+	7	Actin filaments	Nucleoli, Midbody, Cytosol	Nucleoli,Actin filaments,Midbody,Cytosol		2.26991	0.0396899	Q16181	Q16181	SEPT7_HUMAN	ENSG00000122545
DDB1	DNA damage-binding protein 1	-0.443399	-0.519186	0.169146	-0.818967	-0.112744	-0.220679	2.17516	1.764	1.18525	0.223775	-0.260113	-0.165719	-1.1845	-1.32694	-0.465082	DNA Damage Recognition in GG-NER;Dual Incision in GG-NER;Dual incision in TC-NER;Formation of Incision Complex in GG-NER;Formation of TC-NER Pre-Incision Complex;Gap-filling DNA repair synthesis and ligation in TC-NER;Neddylation;Recognition of DNA damage by PCNA-containing replication complex;Transcription-Coupled Nucleotide Excision Repair (TC-NER)	+	biological regulation;biosynthetic process;catabolic process;cell surface receptor linked signaling pathway;cellular biosynthetic process;cellular catabolic process;cellular component organization;cellular component organization at cellular level;cellular component organization or biogenesis;cellular component organization or biogenesis at cellular level;cellular macromolecule biosynthetic proces…							3.93916	0.0147451	Q16531	Q16531	DDB1_HUMAN	ENSG00000167986
SRSF7	Serine/arginine-rich splicing factor 7	0.438652	1.04926	0.478284	0.278081	1.15166	1.30526	0.540041	-0.207432	-0.248689	-0.0418724	-0.460589	0.510738	-2.33772	-1.32568	-1.12999	Cleavage of Growing Transcript in the Termination Region;mRNA 3'-end processing;mRNA Splicing - Major Pathway;mRNA Splicing - Minor Pathway;Transport of Mature mRNA derived from an Intron-Containing Transcript	+	biological regulation;biosynthetic process;cellular biosynthetic process;cellular macromolecule biosynthetic process;cellular macromolecule metabolic process;cellular metabolic process;cellular nitrogen compound metabolic process;cellular process;establishment of localization;establishment of localization in cell;establishment of RNA localization;gene expression;intracellular transport;macromolec…							2.98579	0.0318247	Q16629	Q16629	SRSF7_HUMAN	ENSG00000115875
NRF1	Nuclear respiratory factor 1	-0.268433	0.530747	-0.698228	1.45045	1.4018	0.700899	-1.03403	-2.30264	-0.350724	0.821265	0.483151	0.322634	-1.04499	0.00382501	-0.0157254	PPARA activates gene expression;Transcriptional activation of mitochondrial biogenesis	+	anatomical structure morphogenesis;biological regulation;cellular component organization;cellular component organization at cellular level;cellular component organization or biogenesis;cellular component organization or biogenesis at cellular level;cellular metabolic process;cellular process;developmental process;generation of precursor metabolites and energy;metabolic process;mitochondrion organ…							2.09039	0.0369909	Q16656	Q16656	NRF1_HUMAN	ENSG00000106459
IFI16	Gamma-interferon-inducible protein 16	-0.388356	-0.214961	-0.0640931	0.68753	-0.477171	-0.424292	1.48045	2.04727	1.31492	-1.90539	0.00874075	-0.347004	-0.588115	-0.753971	-0.375559	IRF3-mediated induction of type I IFN;STING mediated induction of host immune responses	+	activation of immune response;activation of innate immune response;anatomical structure development;autophagy;biological regulation;catabolic process;cell communication;cell differentiation;cell proliferation;cellular catabolic process;cellular developmental process;cellular metabolic process;cellular process;cellular response to abiotic stimulus;cellular response to external stimulus;cellular re…							2.41906	0.0315082	Q16666	Q16666	IF16_HUMAN	ENSG00000163565
HIST2H2AA4;HIST2H2AC	Histone H2A type 2-C	1.11572	0.526016	-0.459492	0.519843	1.64765	0.391206	-0.893058	-1.60279	-1.71364	0.598933	0.962041	0.257287	0.106476	-0.278526	-1.17767	Activated PKN1 stimulates transcription of AR (androgen receptor) regulated genes KLK2 and KLK3;Activation of anterior HOX genes in hindbrain development during early embryogenesis;Amyloid fiber formation;B-WICH complex positively regulates rRNA expression;Condensation of Prophase Chromosomes;Deposition of new CENPA-containing nucleosomes at the centromere;DNA Damage/Telomere Stress Induced Senes…	+								2.19973	0.0309153	Q16777;Q6FI13	Q16777;Q6FI13	H2A2A_HUMAN;H2A2C_HUMAN	ENSG00000184260;ENSG00000203812;ENSG00000272196
SMU1	WD40 repeat-containing protein SMU1	0.0317212	0.234438	0.311395	0.418386	0.753779	0.191223	0.170199	-0.711204	0.0697492	2.14846	0.383441	0.546609	-1.96115	-1.66329	-0.923754		+								2.5572	0.039033	Q2TAY7	Q2TAY7	SMU1_HUMAN	ENSG00000122692
P3H1	Prolyl 3-hydroxylase 1	0.718401	-0.173472	-0.18547	-2.94056	-0.723648	-0.629205	0.271908	0.423579	0.440229	0.399481	-0.0485764	-0.33131	1.28012	1.18089	0.317633	Collagen biosynthesis and modifying enzymes	+	anatomical structure development;biological regulation;bone development;cell growth;cellular component organization;cellular component organization at cellular level;cellular component organization or biogenesis;cellular component organization or biogenesis at cellular level;cellular macromolecule metabolic process;cellular metabolic process;cellular process;cellular protein metabolic process;cha…							1.68876	0.0484409	Q32P28	Q32P28	P3H1_HUMAN	ENSG00000117385
NCBP3	Nuclear cap-binding protein subunit 3	-0.152517	-0.488751	0.0514073	0.813938	0.37764	0.655128	0.514718	0.24994	0.086924	0.915014	0.789911	0.836313	-2.91136	-0.773101	-0.965204		+								2.55347	0.031743	Q53F19	Q53F19	NCBP3_HUMAN	ENSG00000074356
USP39	U4/U6.U5 tri-snRNP-associated protein 2	-0.69033	-0.388898	0.13057	1.45036	1.35024	0.958635	-0.147678	-0.192106	-0.303543	0.578423	1.00264	0.634278	-1.53282	-1.74607	-1.1037	mRNA Splicing - Major Pathway	+	catabolic process;cell cycle;cell division;cellular catabolic process;cellular component assembly;cellular component assembly at cellular level;cellular component organization;cellular component organization at cellular level;cellular component organization or biogenesis;cellular component organization or biogenesis at cellular level;cellular macromolecular complex assembly;cellular macromolecula…							5.42315	0.0150667	Q53GS9	Q53GS9	SNUT2_HUMAN	ENSG00000168883
AGK	Acylglycerol kinase, mitochondrial	0.289473	0.72342	-0.207711	-0.844676	-0.437638	-1.81089	1.19021	0.979921	0.614651	-1.35423	-1.47002	0.336727	1.34462	0.701045	-0.0548996	Glycerophospholipid biosynthesis;Signaling by BRAF and RAF fusions	+	activation of protein kinase activity;activation of protein kinase C activity by G-protein coupled receptor protein signaling pathway;biological regulation;biosynthetic process;cell surface receptor linked signaling pathway;cellular biosynthetic process;cellular lipid metabolic process;cellular metabolic process;cellular process;cellular response to stimulus;ceramide biosynthetic process;ceramide…							1.76636	0.0426981	Q53H12	Q53H12	AGK_HUMAN	ENSG00000006530;ENSG00000262327
CDCA8	Borealin	0.13592	0.215449	0.547543	-1.54696	-0.657005	-0.314711	1.76938	1.87983	1.0346	-0.493314	-0.363272	-0.637055	-0.90442	-1.09317	0.427189	Amplification of signal from unattached kinetochores via a MAD2 inhibitory signal;Mitotic Prometaphase;Resolution of Sister Chromatid Cohesion;RHO GTPases Activate Formins;Separation of Sister Chromatids;SUMOylation of DNA replication proteins	+	biological regulation;cell cycle;cell cycle process;cell division;cellular component organization;cellular component organization at cellular level;cellular component organization or biogenesis;cellular component organization or biogenesis at cellular level;cellular process;cellular response to stimulus;chromosome organization;establishment of chromosome localization;establishment of localization…	+	1	Nucleoli	Nucleoplasm, Cytokinetic bridge	Nucleoplasm,Nucleoli,Cytokinetic bridge		2.84283	0.0193725	Q53HL2	Q53HL2	BOREA_HUMAN	ENSG00000134690
ACTBL2	Beta-actin-like protein 2	0.121593	-0.317512	-0.0522298	-2.25652	-1.14304	-1.38479	1.08734	0.0656259	0.414728	-0.480916	0.202185	0.520425	0.807452	1.42498	0.990676		+								3.45233	0.0233826	Q562R1	Q562R1	ACTBL_HUMAN	ENSG00000169067
TMEM97	Sigma intracellular receptor 2	0.660918	-0.287328	0.542235	-1.99516	-0.71338	-1.6485	1.14296	1.72119	0.844038	-0.161031	-0.223513	0.507795	0.354653	-0.733885	-0.0109912		+	biological regulation;chemical homeostasis;cholesterol homeostasis;homeostatic process;lipid homeostasis;regulation of biological process;regulation of biological quality;regulation of cell growth;regulation of cellular component organization;regulation of cellular process;regulation of growth;sterol homeostasis							2.8311	0.0243922	Q5BJF2	Q5BJF2	SGMR2_HUMAN	ENSG00000109084
INTS6;INTS6L	Integrator complex subunit 6-like	0.281646	0.923255	-0.027203	0.492963	0.361245	2.02552	0.152182	0.0855358	0.794247	-2.381	-1.11949	-0.463043	-0.871791	-0.147908	-0.106151	RNA polymerase II transcribes snRNA genes	+	biological regulation;cellular macromolecule metabolic process;cellular metabolic process;cellular nitrogen compound metabolic process;cellular process;cellular response to stimulus;macromolecule metabolic process;metabolic process;ncRNA metabolic process;ncRNA processing;nitrogen compound metabolic process;nucleic acid metabolic process;nucleobase-containing compound metabolic process;primary me…							1.7094	0.0459668	Q5JSJ4;Q9UL03	Q5JSJ4;Q9UL03	INT6L_HUMAN;INT6_HUMAN	ENSG00000102786;ENSG00000165359
RRP12	RRP12-like protein	0.657787	0.411482	0.453227	1.22252	0.178512	0.597433	0.524708	0.969135	0.854772	-0.0809862	-1.73322	0.21486	-1.10291	-1.77717	-1.39015		+								2.56666	0.0338169	Q5JTH9	Q5JTH9	RRP12_HUMAN	ENSG00000052749
DNTTIP2	Deoxynucleotidyltransferase terminal-interacting protein 2	0.948574	1.52733	0.944987	-0.0588287	0.983921	0.275299	0.256787	0.725201	0.579031	-0.911757	-1.07382	-0.506303	-0.554199	-2.03404	-1.10217		+	biological regulation;biosynthetic process;cellular biosynthetic process;cellular macromolecule biosynthetic process;cellular macromolecule metabolic process;cellular metabolic process;cellular nitrogen compound metabolic process;cellular process;macromolecule biosynthetic process;macromolecule metabolic process;metabolic process;nitrogen compound metabolic process;nucleic acid metabolic process;…							3.30416	0.0372232	Q5QJE6	Q5QJE6	TDIF2_HUMAN	ENSG00000067334
EXOSC6	Exosome complex component MTR3	-0.652161	0.0818802	-0.377654	0.691419	-0.065582	0.95559	1.26149	-0.0233119	0.448195	-0.125419	1.39442	1.01116	-1.51271	-1.86022	-1.2271	ATF4 activates genes;Butyrate Response Factor 1 (BRF1) binds and destabilizes mRNA;KSRP (KHSRP) binds and destabilizes mRNA;Major pathway of rRNA processing in the nucleolus and cytosol;mRNA decay by 3' to 5' exoribonuclease;Tristetraprolin (TTP, ZFP36) binds and destabilizes mRNA	+	B cell activation;B cell activation involved in immune response;catabolic process;cell activation;cell activation involved in immune response;cellular catabolic process;cellular macromolecule catabolic process;cellular macromolecule metabolic process;cellular metabolic process;cellular nitrogen compound metabolic process;cellular process;DNA deamination;DNA metabolic process;DNA modification;DNA …							2.56271	0.0353741	Q5RKV6	Q5RKV6	EXOS6_HUMAN	ENSG00000223496
GPATCH4	G patch domain-containing protein 4	0.0169293	0.834889	0.115416	2.1539	0.988922	1.27994	-0.447818	-1.2298	-0.469343	-1.17479	0.0400505	0.391506	-1.3422	-0.361903	-0.795696		+								2.41508	0.0376116	Q5T3I0	Q5T3I0	GPTC4_HUMAN	ENSG00000160818
CDC73	Parafibromin	0.340436	-0.215282	0.0838436	1.00512	0.672256	1.38156	-0.896264	-0.507353	-1.15692	0.347465	1.2212	1.01918	-0.00795446	-1.58574	-1.70154	E3 ubiquitin ligases ubiquitinate target proteins;Formation of RNA Pol II elongation complex;Formation of the beta-catenin:TCF transactivating complex;Hedgehog 'on' state;RNA Polymerase II Pre-transcription Events;RNA Polymerase II Transcription Elongation	+	biological regulation;biosynthetic process;cell cycle;cell fate commitment;cell fate commitment involved in formation of primary germ layers;cell surface receptor linked signaling pathway;cellular biosynthetic process;cellular component organization;cellular component organization at cellular level;cellular component organization or biogenesis;cellular component organization or biogenesis at cell…							2.77431	0.0413759	Q6P1J9	Q6P1J9	CDC73_HUMAN	ENSG00000134371
PDXDC1	Pyridoxal-dependent decarboxylase domain-containing protein 1	0.559897	-0.182167	0.118632	-2.46435	-1.41195	-1.15748	0.145749	1.04434	1.12877	0.182298	0.395125	-0.107196	1.22699	0.308695	0.212648		+	carboxylic acid metabolic process;cellular ketone metabolic process;cellular metabolic process;cellular process;metabolic process;organic acid metabolic process;oxoacid metabolic process;small molecule metabolic process							2.96145	0.0244277	Q6P996	Q6P996	PDXD1_HUMAN	ENSG00000179889;ENSG00000275498;ENSG00000276709
CCDC137	Coiled-coil domain-containing protein 137	1.20206	1.15262	0.117464	0.863381	0.225345	1.02774	0.288368	-0.330775	0.17255	-0.237257	0.743174	-0.873628	-1.42448	-2.31609	-0.610479		+								2.0059	0.0469495	Q6PK04	Q6PK04	CC137_HUMAN	ENSG00000185298
ATAD2	ATPase family AAA domain-containing protein 2	0.873565	1.06649	1.15487	0.132322	0.252998	0.167341	-1.58999	-2.49123	-1.10781	0.577381	0.0499191	0.333072	0.490204	0.00375074	0.087114	TFAP2 (AP-2) family regulates transcription of growth factors and their receptors	+	biological regulation;biosynthetic process;cellular biosynthetic process;cellular macromolecule biosynthetic process;cellular macromolecule metabolic process;cellular metabolic process;cellular nitrogen compound metabolic process;cellular process;macromolecule biosynthetic process;macromolecule metabolic process;metabolic process;negative regulation of biological process;negative regulation of ce…	+	8	Nucleoplasm		Nucleoplasm		4.40139	0.016	Q6PL18	Q6PL18	ATAD2_HUMAN	ENSG00000156802
HSDL2	Hydroxysteroid dehydrogenase-like protein 2	0.56436	-0.62675	0.34245	-1.5293	-0.662489	-0.968784	0.679034	1.02962	0.794425	-0.924661	-1.84977	0.20668	1.1032	1.1081	0.733882		+								2.35341	0.0247861	Q6YN16	Q6YN16	HSDL2_HUMAN	ENSG00000119471
PPP1R21	Protein phosphatase 1 regulatory subunit 21	1.36583	1.20914	0.537602	0.508782	-0.228377	0.948394	-0.269523	-0.810927	-1.33231	0.0458694	-2.20225	-0.811302	0.997688	-0.263283	0.304659		+								1.59868	0.0493723	Q6ZMI0	Q6ZMI0	PPR21_HUMAN	ENSG00000162869
IKBIP	Inhibitor of nuclear factor kappa-B kinase-interacting protein	0.028271	-0.668217	-0.838952	-2.08336	-1.56923	-0.599137	0.76185	1.57883	0.972793	0.52712	0.343692	0.977606	-0.0865352	0.54409	0.111178		+	response to abiotic stimulus;response to ionizing radiation;response to radiation;response to stimulus;response to X-ray							3.1726	0.0150286	Q70UQ0	Q70UQ0	IKIP_HUMAN	ENSG00000166130
NOL8	Nucleolar protein 8	0.398366	0.522243	0.311044	1.3647	0.404031	1.28687	-0.216594	0.322517	0.607965	-0.971866	-0.141336	-0.0279476	-1.47541	-2.47376	0.0891776		+	biological regulation;biosynthetic process;cellular biosynthetic process;cellular macromolecule biosynthetic process;cellular macromolecule metabolic process;cellular metabolic process;cellular nitrogen compound metabolic process;cellular process;DNA metabolic process;DNA replication;macromolecule biosynthetic process;macromolecule metabolic process;metabolic process;ncRNA metabolic process;ncRNA…							1.68758	0.0458882	Q76FK4	Q76FK4	NOL8_HUMAN	ENSG00000198000
SND1	Staphylococcal nuclease domain-containing protein 1	0.468595	-0.250875	-0.445066	-1.87119	-1.06108	-1.00242	0.244052	0.960398	1.07904	-0.810518	-0.443901	-0.284847	0.760772	1.91895	0.738096	Signaling by BRAF and RAF fusions	+	biological regulation;biosynthetic process;cell differentiation;cellular biosynthetic process;cellular developmental process;cellular macromolecule biosynthetic process;cellular macromolecule metabolic process;cellular metabolic process;cellular nitrogen compound metabolic process;cellular process;developmental process;gene silencing;gene silencing by RNA;macromolecule biosynthetic process;macrom…							3.11798	0.0358323	Q7KZF4	Q7KZF4	SND1_HUMAN	ENSG00000197157
MEPCE	7SK snRNA methylphosphate capping enzyme	0.889364	0.669929	-0.202703	1.03933	0.865335	1.62747	-1.093	-1.30421	-1.42275	0.179761	0.794308	-0.0187449	-0.644122	0.113437	-1.49341		+	biological regulation;cellular macromolecule metabolic process;cellular metabolic process;cellular nitrogen compound metabolic process;cellular process;macromolecule metabolic process;macromolecule methylation;macromolecule modification;metabolic process;methylation;ncRNA metabolic process;negative regulation of binding;negative regulation of biological process;negative regulation of biosynthetic…							2.87642	0.0241795	Q7L2J0	Q7L2J0	MEPCE_HUMAN	ENSG00000146834
RRM2B	Ribonucleoside-diphosphate reductase subunit M2 B	-0.0185212	-0.47359	0.299777	-2.41089	-0.504188	-1.64134	1.30854	1.44347	0.729126	0.394788	0.295992	0.127075	0.574317	-0.0529549	-0.0715995	Interconversion of nucleotide di- and triphosphates;TP53 Regulates Metabolic Genes	+	anatomical structure development;biosynthetic process;cellular biosynthetic process;cellular macromolecule biosynthetic process;cellular macromolecule metabolic process;cellular metabolic process;cellular nitrogen compound biosynthetic process;cellular nitrogen compound metabolic process;cellular process;cellular response to stimulus;cellular response to stress;deoxyribonucleoside diphosphate met…							2.84295	0.0173827	Q7LG56	Q7LG56	RIR2B_HUMAN	ENSG00000048392
DHX29	ATP-dependent RNA helicase DHX29	0.642628	1.0533	0.597257	-0.259682	-1.49805	0.445643	-0.247844	-0.356397	-1.88288	-0.779937	-0.70429	-0.496098	1.59181	1.26196	0.632577		+	cellular macromolecule metabolic process;cellular metabolic process;cellular nitrogen compound metabolic process;cellular process;macromolecule metabolic process;metabolic process;nitrogen compound metabolic process;nucleic acid metabolic process;nucleobase-containing compound metabolic process;primary metabolic process;RNA metabolic process;RNA processing							1.936	0.0393368	Q7Z478	Q7Z478	DHX29_HUMAN	ENSG00000067248
EZHIP	EZH inhibitory protein	-0.699095	-0.544776	0.0985182	0.818315	0.749626	1.35603	0.507383	0.850389	0.202701	-0.687536	0.571821	1.20149	-1.85624	-1.03444	-1.53419		+								2.66502	0.0362548	Q86X51	Q86X51	EZHIP_HUMAN	ENSG00000187690
IRF2BP1	Interferon regulatory factor 2-binding protein 1	0.268294	0.40199	-0.248445	1.94249	0.551672	0.68959	-0.714476	-0.0769227	-0.919781	0.287724	1.33506	0.132772	-2.13117	-1.0843	-0.434491		+	biological regulation;biosynthetic process;cellular biosynthetic process;cellular macromolecule biosynthetic process;cellular macromolecule metabolic process;cellular metabolic process;cellular nitrogen compound metabolic process;cellular process;macromolecule biosynthetic process;macromolecule metabolic process;metabolic process;nitrogen compound metabolic process;nucleic acid metabolic process;…							2.00127	0.043577	Q8IU81	Q8IU81	I2BP1_HUMAN	ENSG00000170604
HIST2H2AB	Histone H2A type 2-B	-0.317437	-0.531928	0.822721	0.678222	1.2607	0.243673	-1.63691	-1.61011	-0.739005	1.9803	0.316511	0.674733	-0.634041	-0.302894	-0.204533	HATs acetylate histones;HDACs deacetylate histones;Metalloprotease DUBs;RMTs methylate histone arginines;Ub-specific processing proteases;UCH proteinases	+								2.19857	0.0358523	Q8IUE6	P0C0S8;Q16777;Q6FI13;Q8IUE6;Q93077;Q96KK5;Q96QV6;Q99878;Q9BTM1	H2A2B_HUMAN	ENSG00000184270
SUGP2	SURP and G-patch domain-containing protein 2	-1.33077	-0.520186	-0.936083	1.83088	0.719943	2.35935	-0.0483285	-0.269387	-0.0494602	-0.548061	0.221116	0.194719	-0.232338	-0.977389	-0.414014		+	cellular macromolecule metabolic process;cellular metabolic process;cellular nitrogen compound metabolic process;cellular process;macromolecule metabolic process;metabolic process;mRNA metabolic process;mRNA processing;nitrogen compound metabolic process;nucleic acid metabolic process;nucleobase-containing compound metabolic process;primary metabolic process;RNA metabolic process;RNA processing;R…							3.07977	0.0372976	Q8IX01	Q8IX01	SUGP2_HUMAN	ENSG00000064607
FTSJ3	pre-rRNA 2'-O-ribose RNA methyltransferase FTSJ3	0.694333	0.903118	0.305816	1.195	1.0116	0.851742	0.529402	0.379642	0.0155858	-0.822199	-1.58244	0.270601	-2.04612	-1.08967	-0.616415	Major pathway of rRNA processing in the nucleolus and cytosol	+	cellular macromolecule metabolic process;cellular metabolic process;cellular nitrogen compound metabolic process;cellular process;enzyme-directed rRNA 2'-O-methylation;macromolecule metabolic process;macromolecule methylation;macromolecule modification;metabolic process;methylation;ncRNA metabolic process;ncRNA processing;nitrogen compound metabolic process;nucleic acid metabolic process;nucleoba…							2.53234	0.0452314	Q8IY81	Q8IY81	SPB1_HUMAN	ENSG00000108592
SLX4	Structure-specific endonuclease subunit SLX4	-1.43483	-0.897909	0.257367	1.07245	0.821312	0.225328	0.869109	0.877411	0.310243	-0.290681	1.70825	-0.0265487	-1.54211	-0.593682	-1.35571	Fanconi Anemia Pathway;Resolution of D-loop Structures through Holliday Junction Intermediates	+	biological regulation;biosynthetic process;catabolic process;cellular biosynthetic process;cellular catabolic process;cellular macromolecule biosynthetic process;cellular macromolecule catabolic process;cellular macromolecule metabolic process;cellular metabolic process;cellular nitrogen compound metabolic process;cellular process;cellular response to biotic stimulus;cellular response to endogeno…							1.63153	0.0454936	Q8IY92	Q8IY92	SLX4_HUMAN	ENSG00000188827
CCAR2	Cell cycle and apoptosis regulator protein 2	0.202029	0.700527	1.03733	0.617556	0.574275	1.24927	-0.0232269	-1.04434	-0.389315	1.15498	0.152629	0.397506	-1.66157	-1.79867	-1.16897	Regulation of HSF1-mediated heat shock response	+	apoptotic mitochondrial changes;biological regulation;cell cycle;cellular component organization;cellular component organization at cellular level;cellular component organization or biogenesis;cellular component organization or biogenesis at cellular level;cellular macromolecule metabolic process;cellular metabolic process;cellular nitrogen compound metabolic process;cellular process;cellular res…							3.56736	0.0259574	Q8N163	Q8N163	CCAR2_HUMAN	ENSG00000158941
HIST3H2BB	Histone H2B type 3-B	0.0962591	-0.244281	0.730732	0.126938	0.714986	1.03405	-1.21114	-2.21068	-1.46866	0.799425	0.754915	1.39309	-0.183066	-0.00649332	-0.326078	Activated PKN1 stimulates transcription of AR (androgen receptor) regulated genes KLK2 and KLK3;Activation of anterior HOX genes in hindbrain development during early embryogenesis;Amyloid fiber formation;B-WICH complex positively regulates rRNA expression;Condensation of Prophase Chromosomes;Deposition of new CENPA-containing nucleosomes at the centromere;DNA Damage/Telomere Stress Induced Senes…	+	cellular component assembly;cellular component assembly at cellular level;cellular component organization;cellular component organization at cellular level;cellular component organization or biogenesis;cellular component organization or biogenesis at cellular level;cellular macromolecular complex assembly;cellular macromolecular complex subunit organization;cellular process;chromatin organization…							3.77657	0.0131282	Q8N257	P06899;P23527;P33778;Q16778;Q6DN03;Q6DRA6;Q8N257	H2B3B_HUMAN	ENSG00000196890
ARFGAP1	ADP-ribosylation factor GTPase-activating protein 1	-0.668464	0.32765	-0.490237	-1.30375	-1.61999	-0.90152	0.925029	0.826272	0.897143	-0.197361	-0.666426	-0.673304	1.57887	0.556815	1.40927	Clathrin-mediated endocytosis;COPI-dependent Golgi-to-ER retrograde traffic;COPI-mediated anterograde transport;XBP1(S) activates chaperone genes	+	biological regulation;cellular component organization;cellular component organization at cellular level;cellular component organization or biogenesis;cellular component organization or biogenesis at cellular level;cellular macromolecule metabolic process;cellular metabolic process;cellular process;cellular protein metabolic process;cellular response to chemical stimulus;cellular response to organ…							4.00518	0.0147302	Q8N6T3	Q8N6T3	ARFG1_HUMAN	ENSG00000101199
UBR7	Putative E3 ubiquitin-protein ligase UBR7	-0.467744	0.326074	-0.0311384	0.423165	-0.702075	-1.46167	1.17653	0.818468	0.539165	1.4988	0.713612	0.755321	-0.581766	-1.91313	-1.09361		+	cellular macromolecule metabolic process;cellular metabolic process;cellular process;cellular protein metabolic process;macromolecule metabolic process;macromolecule modification;metabolic process;primary metabolic process;protein metabolic process;protein modification by small protein conjugation;protein modification by small protein conjugation or removal;protein modification process;protein ub…							2.26931	0.0358697	Q8N806	Q8N806	UBR7_HUMAN	ENSG00000012963;ENSG00000278787
GPATCH11	G patch domain-containing protein 11	-0.172069	0.90868	1.37523	0.478014	0.457346	-0.0275764	1.02485	-0.0775308	-0.653969	-0.196266	1.31101	0.254683	-1.63567	-1.2134	-1.83334		+								1.92459	0.0446831	Q8N954	Q8N954	GPT11_HUMAN	ENSG00000152133
TXNDC5	Thioredoxin domain-containing protein 5	-0.196235	1.11843	-0.00409525	-2.03186	-1.89062	-0.850191	1.13777	-0.180267	1.01733	-0.198567	0.325724	-0.169763	0.488018	1.20794	0.226398	Golgi Associated Vesicle Biogenesis;Lysosome Vesicle Biogenesis;Neutrophil degranulation	+	apoptotic cell clearance;biological regulation;cell redox homeostasis;cellular component organization;cellular component organization or biogenesis;cellular homeostasis;cellular macromolecule metabolic process;cellular membrane organization;cellular metabolic process;cellular process;cellular protein metabolic process;cellular response to stimulus;cellular response to stress;endocytosis;establish…							2.27924	0.0448337	Q8NBS9	Q8NBS9	TXND5_HUMAN	ENSG00000239264
SERBP1	Plasminogen activator inhibitor 1 RNA-binding protein	1.23185	-0.153064	0.0505347	-0.861088	-0.803209	-1.27835	-1.33147	-0.323332	0.335253	-0.884299	0.488585	-0.624957	0.988717	1.73918	1.42564		+	biological regulation;cellular macromolecule metabolic process;cellular metabolic process;cellular nitrogen compound metabolic process;cellular process;macromolecule metabolic process;metabolic process;mRNA metabolic process;nitrogen compound metabolic process;nucleic acid metabolic process;nucleobase-containing compound metabolic process;posttranscriptional regulation of gene expression;primary …							2.0551	0.045725	Q8NC51	Q8NC51	PAIRB_HUMAN	ENSG00000142864
SMC1B	Structural maintenance of chromosomes protein 1B	1.17635	0.433874	0.305658	0.159948	0.323137	1.6425	-0.949966	-0.305199	-0.39182	0.225116	1.30712	-0.0596223	-0.257673	-1.7197	-1.88973	Meiotic synapsis	+	cell cycle phase;cell cycle process;cellular component organization;cellular component organization at cellular level;cellular component organization or biogenesis;cellular component organization or biogenesis at cellular level;cellular process;chromosome organization;meiosis;organelle organization;sister chromatid cohesion							1.75227	0.0480238	Q8NDV3	Q8NDV3	SMC1B_HUMAN	ENSG00000077935
SHCBP1	SHC SH2 domain-binding protein 1	0.157389	0.0407363	0.011724	-2.01127	-0.563176	-1.59803	1.41015	1.56912	0.988441	-0.204144	1.07897	-0.21591	-0.429611	-0.404599	0.170194		+	biological regulation;cell surface receptor linked signaling pathway;cellular process;cellular response to chemical stimulus;cellular response to fibroblast growth factor stimulus;cellular response to growth factor stimulus;cellular response to organic substance;cellular response to stimulus;enzyme linked receptor protein signaling pathway;fibroblast growth factor receptor signaling pathway;regul…	+	16	Nuclear bodies	Microtubules, Midbody, Mitotic spindle	Nuclear bodies,Microtubules,Midbody,Mitotic spindle		2.91644	0.0148923	Q8NEM2	Q8NEM2	SHCBP_HUMAN	ENSG00000171241
NUP35	Nucleoporin NUP35	-0.584301	0.173056	-0.486511	0.0501026	-0.707846	-0.454286	-0.271742	1.55325	0.591704	1.13342	1.42287	1.17969	-0.66411	-1.91237	-1.02294	ISG15 antiviral mechanism;NEP/NS2 Interacts with the Cellular Export Machinery;NS1 Mediated Effects on Host Pathways;Nuclear import of Rev protein;Nuclear Pore Complex (NPC) Disassembly;Regulation of Glucokinase by Glucokinase Regulatory Protein;Regulation of HSF1-mediated heat shock response;Rev-mediated nuclear export of HIV RNA;snRNP Assembly;SUMOylation of chromatin organization proteins;SUMO…	+	biological regulation;biosynthetic process;carbohydrate metabolic process;carbohydrate transport;cell cycle;cell cycle process;cell surface receptor linked signaling pathway;cellular biosynthetic process;cellular component disassembly;cellular component disassembly at cellular level;cellular component organization;cellular component organization at cellular level;cellular component organization o…							2.53255	0.0373254	Q8NFH5	Q8NFH5	NUP35_HUMAN	ENSG00000163002
CMAS	N-acylneuraminate cytidylyltransferase	-0.0483109	-0.32687	0.124804	0.0108037	-0.403618	-1.00835	2.20829	1.85293	1.09148	-0.573221	-1.44926	-0.551395	-0.164791	-0.649012	-0.11348	Sialic acid metabolism	+	alcohol metabolic process;amino sugar metabolic process;biosynthetic process;carbohydrate biosynthetic process;carbohydrate metabolic process;carboxylic acid metabolic process;cellular carbohydrate metabolic process;cellular ketone metabolic process;cellular macromolecule metabolic process;cellular metabolic process;cellular process;cellular protein metabolic process;dolichol-linked oligosacchari…							3.52397	0.0156364	Q8NFW8	Q8NFW8	NEUA_HUMAN	ENSG00000111726
CEP76	Centrosomal protein of 76 kDa	1.80961	0.250195	0.183155	-0.662218	-1.04929	-1.0147	0.585239	0.432776	0.864916	-1.61005	-0.690921	-0.775936	0.202073	1.73296	-0.257808	Anchoring of the basal body to the plasma membrane;AURKA Activation by TPX2;Loss of Nlp from mitotic centrosomes;Loss of proteins required for interphase microtubule organization from the centrosome;Recruitment of mitotic centrosome proteins and complexes;Recruitment of NuMA to mitotic centrosomes;Regulation of PLK1 Activity at G2/M Transition	+	biological regulation;cell cycle;cell cycle process;cellular component organization;cellular component organization at cellular level;cellular component organization or biogenesis;cellular component organization or biogenesis at cellular level;cellular process;G2/M transition of mitotic cell cycle;mitotic cell cycle;organelle organization;regulation of biological process;regulation of cell cycle;…							1.79063	0.0447748	Q8TAP6	Q8TAP6	CEP76_HUMAN	ENSG00000101624
DDX54	ATP-dependent RNA helicase DDX54	0.973578	0.786983	0.889488	1.10812	0.908663	0.9454	-0.863859	-0.728111	-0.866842	0.147352	-0.0454479	0.835009	-1.66031	-1.55871	-0.871315		+	biological regulation;biosynthetic process;cellular biosynthetic process;cellular macromolecule biosynthetic process;cellular macromolecule metabolic process;cellular metabolic process;cellular nitrogen compound metabolic process;cellular process;cellular response to stimulus;estrogen receptor signaling pathway;intracellular receptor mediated signaling pathway;macromolecule biosynthetic process;m…							5.32939	0.0141053	Q8TDD1	Q8TDD1	DDX54_HUMAN	ENSG00000123064
NUP210	Nuclear pore membrane glycoprotein 210	-0.790769	-0.697625	-0.385209	-1.1264	-0.018662	-0.675374	1.88302	1.47599	1.25494	0.313867	1.03139	0.275921	-1.01612	-1.13767	-0.387298	ISG15 antiviral mechanism;NEP/NS2 Interacts with the Cellular Export Machinery;NS1 Mediated Effects on Host Pathways;Nuclear import of Rev protein;Nuclear Pore Complex (NPC) Disassembly;Regulation of Glucokinase by Glucokinase Regulatory Protein;Regulation of HSF1-mediated heat shock response;Rev-mediated nuclear export of HIV RNA;snRNP Assembly;SUMOylation of chromatin organization proteins;SUMO…	+	biological regulation;biosynthetic process;carbohydrate metabolic process;carbohydrate transport;cell cycle;cell cycle process;cell surface receptor linked signaling pathway;cellular biosynthetic process;cellular component disassembly;cellular component disassembly at cellular level;cellular component organization;cellular component organization at cellular level;cellular component organization o…							3.97456	0.014625	Q8TEM1	Q8TEM1	PO210_HUMAN	ENSG00000132182
PPP1R13L	RelA-associated inhibitor	0.130741	0.0681174	-0.58745	-1.43414	-0.951995	-2.00621	-0.29456	0.131658	0.211636	0.0891157	1.60137	-0.239517	1.22991	1.37924	0.672075	Regulation of TP53 Activity through Association with Co-factors	+	anatomical structure development;anatomical structure morphogenesis;apoptosis;biological regulation;biosynthetic process;camera-type eye development;cardiac chamber morphogenesis;cardiac muscle contraction;cardiac muscle tissue development;cardiac right ventricle morphogenesis;cardiac ventricle morphogenesis;cell death;cellular biosynthetic process;cellular macromolecule biosynthetic process;cell…							2.50086	0.0309106	Q8WUF5	Q8WUF5	IASPP_HUMAN	ENSG00000104881
CHTF18	Chromosome transmission fidelity protein 18 homolog	-0.87863	-0.0878473	0.0869443	-1.06059	0.556347	-0.999122	1.53182	1.3799	0.899293	0.250427	1.06282	0.5943	-1.61347	-0.65015	-1.07205		+	biological regulation;biosynthetic process;cell cycle phase;cell cycle process;cellular biosynthetic process;cellular macromolecule biosynthetic process;cellular macromolecule metabolic process;cellular metabolic process;cellular nitrogen compound metabolic process;cellular process;DNA metabolic process;DNA recombination;DNA replication;gamete generation;macromolecule biosynthetic process;macromo…							2.50198	0.0392043	Q8WVB6	Q8WVB6	CTF18_HUMAN	ENSG00000127586
SNRNP27	U4/U6.U5 small nuclear ribonucleoprotein 27 kDa protein	-0.104434	1.01784	0.82029	1.75921	1.56029	0.767825	0.0924941	-0.55703	-1.06869	-1.6795	-0.470365	-0.922929	0.0513618	-0.600268	-0.666097	mRNA Splicing - Major Pathway	+	cellular macromolecule metabolic process;cellular metabolic process;cellular nitrogen compound metabolic process;cellular process;macromolecule metabolic process;metabolic process;mRNA metabolic process;mRNA processing;nitrogen compound metabolic process;nucleic acid metabolic process;nucleobase-containing compound metabolic process;primary metabolic process;RNA metabolic process;RNA processing;R…							2.64793	0.0291512	Q8WVK2	Q8WVK2	SNR27_HUMAN	ENSG00000124380
PALLD	Palladin	0.167678	1.07682	0.355937	-1.80798	-0.271704	0.0136664	-1.13492	-1.49611	-0.481955	-0.551361	0.504933	0.0972494	0.500881	1.81668	1.21019		+	cellular component organization;cellular component organization at cellular level;cellular component organization or biogenesis;cellular component organization or biogenesis at cellular level;cellular process;cytoskeleton organization;organelle organization							1.89299	0.0440181	Q8WX93	Q8WX93	PALLD_HUMAN	ENSG00000129116
PSPC1	Paraspeckle component 1	-0.241862	-0.767233	-0.337092	0.550312	1.07236	0.97345	1.11628	0.447054	0.24986	0.704026	0.495453	0.389749	-2.06274	-1.93881	-0.650807		+	biological regulation;biosynthetic process;cellular biosynthetic process;cellular macromolecule biosynthetic process;cellular macromolecule metabolic process;cellular metabolic process;cellular nitrogen compound metabolic process;cellular process;macromolecule biosynthetic process;macromolecule metabolic process;metabolic process;negative regulation of biological process;negative regulation of bi…							3.50584	0.0287638	Q8WXF1	Q8WXF1	PSPC1_HUMAN	ENSG00000121390
ATL1	Atlastin-1	0.843496	-0.0411686	0.665413	0.179192	0.413072	0.686536	-0.743746	-1.80722	-2.39115	0.683609	0.927429	-0.638921	0.787168	-0.0841049	0.520394		+	anatomical structure morphogenesis;axonogenesis;cell part morphogenesis;cell projection morphogenesis;cell projection organization;cellular component assembly;cellular component morphogenesis;cellular component organization;cellular component organization at cellular level;cellular component organization or biogenesis;cellular component organization or biogenesis at cellular level;cellular develo…							2.175	0.0305198	Q8WXF7	Q8WXF7	ATLA1_HUMAN	ENSG00000198513
DDB2	DNA damage-binding protein 2	-0.167481	-0.374626	0.00954624	-1.25189	-0.126062	-0.307043	1.8614	1.97577	1.39123	-0.416295	-0.537305	-0.373151	-1.16389	-0.876114	0.355912	DNA Damage Recognition in GG-NER;Dual Incision in GG-NER;Formation of Incision Complex in GG-NER;Neddylation;TP53 Regulates Transcription of DNA Repair Genes;Ub-specific processing proteases	+	catabolic process;cellular catabolic process;cellular component organization;cellular component organization at cellular level;cellular component organization or biogenesis;cellular component organization or biogenesis at cellular level;cellular macromolecule catabolic process;cellular macromolecule metabolic process;cellular metabolic process;cellular nitrogen compound metabolic process;cellular…							3.19425	0.0159259	Q92466	Q92466	DDB2_HUMAN	ENSG00000134574
DDX1	ATP-dependent RNA helicase DDX1	0.141994	0.234924	0.393085	0.532021	0.769493	-0.0134227	1.83794	1.22228	0.416842	-0.26781	-0.972606	0.0199207	-1.37562	-2.02614	-0.912901	tRNA processing in the nucleus	+	biological regulation;biosynthetic process;cellular biosynthetic process;cellular component assembly;cellular component assembly at cellular level;cellular component organization;cellular component organization at cellular level;cellular component organization or biogenesis;cellular component organization or biogenesis at cellular level;cellular macromolecular complex assembly;cellular macromolec…							3.01827	0.039445	Q92499	Q92499	DDX1_HUMAN	ENSG00000079785
H1FX	Histone H1x	0.277931	0.436238	0.600879	0.885752	0.619322	0.833261	-1.60895	-2.63229	-0.885396	0.505135	0.654884	0.662955	-0.252519	0.0388572	-0.136053		+	cellular component assembly;cellular component assembly at cellular level;cellular component organization;cellular component organization at cellular level;cellular component organization or biogenesis;cellular component organization or biogenesis at cellular level;cellular macromolecular complex assembly;cellular macromolecular complex subunit organization;cellular process;chromatin organization…							3.85708	0.0133333	Q92522	Q92522	H1X_HUMAN	ENSG00000184897
NECTIN2	Nectin-2	-0.592285	1.0141	0.558629	-0.188538	-0.759005	-0.298214	-0.82907	-1.43063	-1.5926	-0.352288	0.391393	0.470199	1.79684	1.60216	0.20931	Adherens junctions interactions;Immunoregulatory interactions between a Lymphoid and a non-Lymphoid cell;Nectin/Necl trans heterodimerization	+	acrosome assembly;adherens junction organization;adhesion to host;adhesion to other organism involved in symbiotic interaction;anatomical structure development;anatomical structure formation involved in morphogenesis;anatomical structure morphogenesis;biological adhesion;biological regulation;cell adhesion;cell development;cell junction assembly;cell junction organization;cell part morphogenesis;…							2.1708	0.0369518	Q92692	Q92692	NECT2_HUMAN	ENSG00000130202
GTF2H4	General transcription factor IIH subunit 4	0.805401	-0.40809	0.39442	0.380119	0.945921	0.235707	0.58846	0.0359514	0.740618	0.753745	0.596206	0.0833792	-2.54407	-1.64685	-0.96092	Dual Incision in GG-NER;Dual incision in TC-NER;Formation of HIV elongation complex in the absence of HIV Tat;Formation of HIV-1 elongation complex containing HIV-1 Tat;Formation of Incision Complex in GG-NER;Formation of RNA Pol II elongation complex;Formation of TC-NER Pre-Incision Complex;Formation of the Early Elongation Complex;Formation of the HIV-1 Early Elongation Complex;Gap-filling DNA …	+	biological regulation;biosynthetic process;catabolic process;cellular biosynthetic process;cellular catabolic process;cellular macromolecule biosynthetic process;cellular macromolecule catabolic process;cellular macromolecule metabolic process;cellular metabolic process;cellular nitrogen compound metabolic process;cellular process;cellular protein metabolic process;cellular response to stimulus;c…							2.77737	0.0209756	Q92759	Q92759	TF2H4_HUMAN	ENSG00000213780;ENSG00000221974;ENSG00000226384;ENSG00000233149;ENSG00000234370;ENSG00000236895
ARHGEF2	Rho guanine nucleotide exchange factor 2	0.338184	0.587445	0.24064	-0.39262	0.209848	-1.12668	0.867412	0.319927	1.12376	-2.08903	-1.78806	-0.533234	1.22387	0.376389	0.64215	G alpha (12/13) signalling events;NRAGE signals death through JNK;Rho GTPase cycle	+	actin cytoskeleton organization;actin filament organization;actin filament-based process;anatomical structure morphogenesis;biological regulation;cell cycle phase;cell cycle process;cell division;cell morphogenesis;cell surface receptor linked signaling pathway;cellular component morphogenesis;cellular component organization;cellular component organization at cellular level;cellular component org…							2.62832	0.0204308	Q92974	Q92974	ARHG2_HUMAN	ENSG00000116584
CLP1	Polyribonucleotide 5'-hydroxyl-kinase Clp1	0.629214	-0.482739	0.674579	0.269834	0.0717636	1.40339	-0.0642259	-0.969281	-0.00534976	1.47047	0.772133	0.589007	-0.922983	-1.89844	-1.53737	Cleavage of Growing Transcript in the Termination Region;mRNA 3'-end processing;mRNA Splicing - Major Pathway;Processing of Intronless Pre-mRNAs;tRNA processing in the nucleus	+	anatomical structure development;biosynthetic process;cellular biosynthetic process;cellular component assembly;cellular component assembly at cellular level;cellular component organization;cellular component organization at cellular level;cellular component organization or biogenesis;cellular component organization or biogenesis at cellular level;cellular macromolecular complex assembly;cellular…							2.39642	0.0358077	Q92989	Q92989	CLP1_HUMAN	ENSG00000172409
FUBP1	Far upstream element-binding protein 1	0.286326	0.67744	1.0824	0.334645	1.40612	0.178715	0.534058	0.729538	0.513345	-0.239801	-0.91738	0.259923	-1.89511	-1.77127	-1.17895		+	biological regulation;biosynthetic process;cellular biosynthetic process;cellular macromolecule biosynthetic process;cellular macromolecule metabolic process;cellular metabolic process;cellular nitrogen compound metabolic process;cellular process;macromolecule biosynthetic process;macromolecule metabolic process;metabolic process;nitrogen compound metabolic process;nucleic acid metabolic process;…							3.27315	0.0353584	Q96AE4	Q96AE4	FUBP1_HUMAN	ENSG00000162613
LRRC59	Leucine-rich repeat-containing protein 59	0.0438709	0.0393683	0.360365	-1.30323	-1.48028	-1.1979	0.528451	1.18279	0.603679	-0.454373	-1.09378	-0.839508	1.12365	1.10763	1.37927		+								6.01175	0.014	Q96AG4	Q96AG4	LRC59_HUMAN	ENSG00000108829
FAM136A	Protein FAM136A	0.692895	1.92466	-0.350648	-2.01145	-0.505303	-1.46584	0.92693	1.02851	0.648942	-0.245932	0.0591499	-0.580221	-0.587329	0.0738789	0.391757		+								1.80489	0.0425956	Q96C01	Q96C01	F136A_HUMAN	ENSG00000035141
CMBL	Carboxymethylenebutenolidase homolog	-0.237442	-1.06942	-0.515032	-0.147608	-0.74224	-0.690739	1.63157	2.03327	1.82991	-0.912791	-0.590974	-0.197788	-0.228974	0.0819771	-0.243716	Phase I - Functionalization of compounds	+								5.02082	0.0146667	Q96DG6	Q96DG6	CMBL_HUMAN	ENSG00000164237
RBMXL1	RNA binding motif protein, X-linked-like-1	-0.207852	0.739551	1.02459	1.67852	0.756456	0.0296015	0.45296	0.514365	1.01861	-1.07433	-1.56827	-0.572209	-1.7087	-0.455753	-0.62753		+	cellular macromolecule metabolic process;cellular metabolic process;cellular nitrogen compound metabolic process;cellular process;macromolecule metabolic process;metabolic process;mRNA metabolic process;mRNA processing;nitrogen compound metabolic process;nucleic acid metabolic process;nucleobase-containing compound metabolic process;primary metabolic process;RNA metabolic process;RNA processing;R…							2.15961	0.0452632	Q96E39	Q96E39	RMXL1_HUMAN	ENSG00000213516
DAZAP1	DAZ-associated protein 1	-0.519179	-1.52896	-0.35313	1.82032	1.06776	1.62186	0.576809	-0.0304187	-1.77367	-0.37904	-0.102823	0.261369	0.131053	-0.121111	-0.670824		+	anatomical structure development;biological regulation;cell differentiation;cell proliferation;cellular developmental process;cellular process;developmental process;gamete generation;male gamete generation;maternal placenta development;multicellular organismal process;multicellular organismal reproductive process;positive regulation of biological process;positive regulation of cellular metabolic …							1.76275	0.0429602	Q96EP5	Q96EP5	DAZP1_HUMAN	ENSG00000071626
DNAJA3	DnaJ homolog subfamily A member 3, mitochondrial	1.10585	0.245798	-0.456837	-1.95514	-0.67415	-0.556116	-1.1199	-0.12459	-1.30815	1.16734	1.49859	0.214577	0.620551	0.656111	0.686053		+	activation of caspase activity;activation-induced cell death of T cells;aging;apoptosis;biological regulation;biosynthetic process;cell activation;cell aging;cell death;cell differentiation;cellular biosynthetic process;cellular component organization;cellular component organization at cellular level;cellular component organization or biogenesis;cellular component organization or biogenesis at ce…							1.99576	0.0403359	Q96EY1	Q96EY1	DNJA3_HUMAN	ENSG00000103423;ENSG00000276726
DUS3L	tRNA-dihydrouridine(47) synthase [NAD(P)(+)]-like	0.36617	0.179288	-0.188054	0.0918995	1.10434	0.836304	-0.123019	0.1371	-0.154481	0.466588	1.15099	0.508774	-1.88537	-2.54062	0.0500937		+								1.74142	0.0439276	Q96G46	Q96G46	DUS3L_HUMAN	ENSG00000141994
AURKB	Aurora kinase B	0.710856	0.287191	0.584293	-0.259787	-1.19668	-0.500722	1.61292	1.52014	0.913789	0.0367719	-2.12461	-0.312493	-0.912598	-0.356968	-0.00210267	Amplification of signal from unattached kinetochores via a MAD2 inhibitory signal;APC/C:Cdh1 mediated degradation of Cdc20 and other APC/C:Cdh1 targeted proteins in late mitosis/early G1;Mitotic Prometaphase;Regulation of TP53 Activity through Phosphorylation;Resolution of Sister Chromatid Cohesion;RHO GTPases Activate Formins;Separation of Sister Chromatids;SUMOylation of DNA replication proteins	+	abscission;aging;anaphase-promoting complex-dependent proteasomal ubiquitin-dependent protein catabolic process;attachment of spindle microtubules to chromosome;attachment of spindle microtubules to kinetochore;biological regulation;catabolic process;cell cycle;cell cycle checkpoint;cell cycle process;cell proliferation;cellular catabolic process;cellular component assembly;cellular component ass…	+	17	Nucleoplasm	Midbody	Nucleoplasm,Midbody	Cancer-related genes	2.07563	0.0328856	Q96GD4	Q96GD4	AURKB_HUMAN	ENSG00000178999
SMARCD1	SWI/SNF-related matrix-associated actin-dependent regulator of chromatin subfamily D member 1	-0.361416	-0.00967682	-0.420546	1.37326	0.527746	0.632987	-1.31552	-1.17829	-1.29303	1.75845	1.27607	0.591748	-0.964892	-0.0395725	-0.577311	RMTs methylate histone arginines;RUNX1 interacts with co-factors whose precise effect on RUNX1 targets is not known	+	anatomical structure development;biological regulation;cellular component disassembly;cellular component disassembly at cellular level;cellular component organization;cellular component organization at cellular level;cellular component organization or biogenesis;cellular component organization or biogenesis at cellular level;cellular macromolecular complex disassembly;cellular macromolecular comp…							3.90556	0.0154286	Q96GM5	Q96GM5	SMRD1_HUMAN	ENSG00000066117
DDX27	Probable ATP-dependent RNA helicase DDX27	1.07998	0.801237	0.257608	0.938642	1.03273	0.634166	-0.141938	-0.706801	-0.372938	0.700099	0.117544	0.54107	-1.3839	-2.12863	-1.36887		+	cellular macromolecule metabolic process;cellular metabolic process;cellular nitrogen compound metabolic process;cellular process;macromolecule metabolic process;metabolic process;nitrogen compound metabolic process;nucleic acid metabolic process;nucleobase-containing compound metabolic process;primary metabolic process;RNA metabolic process;RNA secondary structure unwinding							4.66745	0.0149831	Q96GQ7	Q96GQ7	DDX27_HUMAN	ENSG00000124228
PBK	Lymphokine-activated killer T-cell-originated protein kinase	-0.34458	-0.0845916	0.263507	-0.357037	-0.118671	-0.266639	1.24012	1.75439	1.43734	-2.16325	-0.694516	-0.654296	0.488708	-0.941664	0.441193		+	biological regulation;cell cycle phase;cell cycle process;cellular component organization;cellular component organization at cellular level;cellular component organization or biogenesis;cellular component organization or biogenesis at cellular level;cellular process;cellular response to abiotic stimulus;cellular response to light stimulus;cellular response to radiation;cellular response to stimul…							2.55209	0.0324867	Q96KB5	Q96KB5	TOPK_HUMAN	ENSG00000168078
PWWP2A	PWWP domain-containing protein 2A	0.204416	-0.129171	1.06732	0.122698	1.22264	-0.168986	-0.900794	-0.473997	-0.691578	0.30219	1.9333	1.02809	-1.50169	-1.54551	-0.468928		+								2.05576	0.0359739	Q96N64	Q96N64	PWP2A_HUMAN	ENSG00000170234
PPP1R10	Serine/threonine-protein phosphatase 1 regulatory subunit 10	-0.339196	0.0373238	-0.844879	1.81796	1.222	2.01417	-0.279977	0.0647964	-0.883731	0.172648	-0.856223	0.355905	-0.317515	-1.32732	-0.835966		+	biosynthetic process;cellular biosynthetic process;cellular macromolecule biosynthetic process;cellular macromolecule metabolic process;cellular metabolic process;cellular nitrogen compound metabolic process;cellular process;establishment of localization;establishment of localization in cell;establishment of protein localization;intracellular protein transport;intracellular transport;macromolecul…							2.98543	0.0327396	Q96QC0	Q96QC0	PP1RA_HUMAN	ENSG00000204569;ENSG00000206489;ENSG00000227804;ENSG00000230995;ENSG00000231737;ENSG00000235291;ENSG00000238104
FYTTD1	UAP56-interacting factor	-0.0221212	-0.133962	0.83231	0.907679	-0.767438	-0.864436	0.990312	1.58996	1.30351	0.609831	-0.352155	-0.144995	-1.68365	-1.08489	-1.17996	Cleavage of Growing Transcript in the Termination Region;mRNA 3'-end processing;Transport of Mature mRNA derived from an Intron-Containing Transcript	+	establishment of localization;establishment of localization in cell;establishment of RNA localization;intracellular transport;mRNA export from nucleus;mRNA transport;nuclear export;nuclear transport;nucleic acid transport;nucleobase-containing compound transport;nucleocytoplasmic transport;RNA export from nucleus;RNA transport;transport							2.36698	0.0377241	Q96QD9	Q96QD9	UIF_HUMAN	ENSG00000122068
GFM1	Elongation factor G, mitochondrial	0.740536	-0.389589	-0.425379	-2.31855	-1.72129	-0.487021	0.456043	0.455759	1.21614	-0.394284	1.05371	1.04505	0.0284076	0.458674	0.281795	Mitochondrial translation elongation	+	biosynthetic process;cellular biosynthetic process;cellular component organization;cellular component organization at cellular level;cellular component organization or biogenesis;cellular component organization or biogenesis at cellular level;cellular macromolecule biosynthetic process;cellular macromolecule metabolic process;cellular metabolic process;cellular process;cellular protein metabolic …							1.82519	0.0458683	Q96RP9	Q96RP9	EFGM_HUMAN	ENSG00000168827
SIN3A	Paired amphipathic helix protein Sin3a	-0.34277	-0.692959	0.140722	0.447598	1.97852	1.2255	-0.378317	-0.36126	-0.543262	1.14963	0.85906	0.366535	-1.15048	-1.4879	-1.21062	Factors involved in megakaryocyte development and platelet production;NoRC negatively regulates rRNA expression;Regulation of lipid metabolism by Peroxisome proliferator-activated receptor alpha (PPARalpha);RUNX1 regulates genes involved in megakaryocyte differentiation and platelet function	+	activation of immune response;activation of innate immune response;aging;biological regulation;biosynthetic process;blood coagulation;carbohydrate homeostasis;cell differentiation;cellular biosynthetic process;cellular chemical homeostasis;cellular component organization;cellular component organization at cellular level;cellular component organization or biogenesis;cellular component organization…							3.58776	0.0258413	Q96ST3	Q96ST3	SIN3A_HUMAN	ENSG00000169375
PHB2	Prohibitin-2	1.1815	0.0599044	-0.322946	-1.74352	-0.911738	-0.812506	-0.629119	0.630327	-0.691044	0.0136034	-0.460036	-0.592646	1.33507	1.37748	1.56567	Processing of SMDT1	+	anatomical structure development;anatomical structure morphogenesis;biological regulation;biosynthetic process;branching involved in mammary gland duct morphogenesis;branching morphogenesis of a tube;cellular biosynthetic process;cellular component organization;cellular component organization at cellular level;cellular component organization or biogenesis;cellular component organization or biogen…							2.59045	0.0327121	Q99623	Q99623	PHB2_HUMAN	ENSG00000215021
KIF2C	Kinesin-like protein KIF2C	0.276686	0.141232	0.976493	0.255374	-0.575413	-0.869644	1.87465	1.47552	1.00187	-0.591745	-1.37444	-0.95146	-1.07797	-0.845448	0.284287	Amplification of signal from unattached kinetochores via a MAD2 inhibitory signal;COPI-dependent Golgi-to-ER retrograde traffic;Kinesins;MHC class II antigen presentation;Mitotic Prometaphase;Resolution of Sister Chromatid Cohesion;RHO GTPases Activate Formins;Separation of Sister Chromatids	+	antigen processing and presentation;antigen processing and presentation of exogenous antigen;antigen processing and presentation of exogenous peptide antigen;antigen processing and presentation of exogenous peptide antigen via MHC class II;antigen processing and presentation of peptide antigen;antigen processing and presentation of peptide antigen via MHC class II;antigen processing and presentat…	+	1	Nucleoplasm, Centrosome	Midbody	Nucleoplasm,Midbody,Centrosome	Cancer-related genes	2.77107	0.0280622	Q99661	Q99661	KIF2C_HUMAN	ENSG00000142945
COL12A1	Collagen alpha-1(XII) chain	0.0493097	0.0923547	-0.0272438	-1.90915	-1.99087	-0.592005	0.842488	1.35261	1.44818	0.293805	0.610163	-0.408412	0.0302069	-0.505938	0.714505	Assembly of collagen fibrils and other multimeric structures;Collagen biosynthesis and modifying enzymes;Collagen chain trimerization;Collagen degradation	+	anatomical structure development;biological adhesion;cell adhesion;cell differentiation;cellular component disassembly;cellular component disassembly at cellular level;cellular component organization;cellular component organization at cellular level;cellular component organization or biogenesis;cellular component organization or biogenesis at cellular level;cellular developmental process;cellular…							2.83789	0.0191845	Q99715	Q99715	COCA1_HUMAN	ENSG00000111799
NCAPG	Condensin complex subunit 3	0.295777	0.166749	-0.131557	0.89388	0.466745	1.27665	-1.33006	-2.77327	-0.516866	0.279629	0.14025	0.564502	0.755305	0.457436	-0.545166	Condensation of Prometaphase Chromosomes	+	cell cycle;cell cycle process;cell division;cellular component organization;cellular component organization at cellular level;cellular component organization or biogenesis;cellular component organization or biogenesis at cellular level;cellular macromolecule metabolic process;cellular metabolic process;cellular nitrogen compound metabolic process;cellular process;chromosome condensation;chromosom…							2.03094	0.0390981	Q9BPX3	Q9BPX3	CND3_HUMAN	ENSG00000109805
DDX21;DDX50	ATP-dependent RNA helicase DDX50	0.478895	0.746685	1.22064	1.02124	1.20783	1.10352	-0.592121	-0.751323	-0.596059	-0.157672	-1.02102	0.94814	-1.60079	-1.31094	-0.697035	B-WICH complex positively regulates rRNA expression;Major pathway of rRNA processing in the nucleolus and cytosol	+	biosynthetic process;cell differentiation;cellular biosynthetic process;cellular developmental process;cellular macromolecule biosynthetic process;cellular macromolecule metabolic process;cellular metabolic process;cellular nitrogen compound metabolic process;cellular process;developmental process;macromolecule biosynthetic process;macromolecule metabolic process;metabolic process;multi-organism …							2.87902	0.0260107	Q9BQ39;Q9NR30	Q9BQ39;Q9NR30	DDX21_HUMAN;DDX50_HUMAN	ENSG00000107625;ENSG00000165732
MYBBP1A	Myb-binding protein 1A	0.995041	0.336663	0.0257273	0.918995	0.775494	0.0771949	1.2336	1.11793	0.735471	-0.330253	-1.3551	-0.368455	-1.37098	-1.76652	-1.02481	B-WICH complex positively regulates rRNA expression	+	biological regulation;biosynthetic process;cell communication;cell differentiation;cellular biosynthetic process;cellular developmental process;cellular macromolecule biosynthetic process;cellular macromolecule metabolic process;cellular metabolic process;cellular nitrogen compound metabolic process;cellular process;cellular response to external stimulus;cellular response to extracellular stimulu…							3.52148	0.0203697	Q9BQG0	Q9BQG0	MBB1A_HUMAN	ENSG00000132382
TXNDC17	Thioredoxin domain-containing protein 17	-0.643122	-0.810741	-0.220284	-1.70875	-1.2521	-0.274577	0.829085	1.36474	1.50668	1.0612	1.24468	0.150437	-0.0428157	-0.792583	-0.411843		+	biological regulation;cell surface receptor linked signaling pathway;cellular process;cellular response to chemical stimulus;cellular response to cytokine stimulus;cellular response to organic substance;cellular response to stimulus;cellular response to tumor necrosis factor;cytokine-mediated signaling pathway;metabolic process;oxidation-reduction process;regulation of biological process;regulati…							3.04778	0.0232973	Q9BRA2	Q9BRA2	TXD17_HUMAN	ENSG00000129235
MRPL45	39S ribosomal protein L45, mitochondrial	0.444595	0.171481	-0.898038	-2.28377	-1.39276	-0.470851	0.0917145	0.681133	0.273741	0.448446	-0.067933	-0.58962	1.29697	0.853085	1.44181		+	biosynthetic process;cellular biosynthetic process;cellular component disassembly;cellular component disassembly at cellular level;cellular component organization;cellular component organization at cellular level;cellular component organization or biogenesis;cellular component organization or biogenesis at cellular level;cellular macromolecular complex disassembly;cellular macromolecular complex …							2.29883	0.0313195	Q9BRJ2	Q9BRJ2	RM45_HUMAN
ESYT1	Extended synaptotagmin-1	-0.642614	0.464924	-0.111847	-1.46349	-1.33689	-1.15277	-0.302154	0.583069	1.32963	-0.739442	-0.407928	0.00447098	0.720009	1.48868	1.56635	Glycosphingolipid metabolism	+	establishment of localization;lipid transport;organic substance transport;transport							2.86206	0.0396971	Q9BSJ8	Q9BSJ8	ESYT1_HUMAN	ENSG00000139641
TUBB6	Tubulin beta-6 chain	0.0313107	0.791518	-0.348141	-1.64116	-1.19796	-1.25589	1.08751	1.34	1.16368	-1.02534	-0.543119	-0.322916	0.716309	1.11415	0.0900491	Carboxyterminal post-translational modifications of tubulin;Cilium Assembly;COPI-dependent Golgi-to-ER retrograde traffic;COPI-independent Golgi-to-ER retrograde traffic;COPI-mediated anterograde transport;Formation of tubulin folding intermediates by CCT/TriC;Gap junction assembly;Hedgehog 'off' state;HSP90 chaperone cycle for steroid hormone receptors (SHR);Intraflagellar transport;Kinesins;MHC…	+	cellular component assembly;cellular component assembly at cellular level;cellular component organization;cellular component organization at cellular level;cellular component organization or biogenesis;cellular component organization or biogenesis at cellular level;cellular macromolecular complex assembly;cellular macromolecular complex subunit organization;cellular macromolecule metabolic proces…	+	18	Microtubules	Cytokinetic bridge, Mitotic spindle	Microtubules,Cytokinetic bridge,Mitotic spindle	Disease mutation	3.95629	0.0134634	Q9BUF5	Q9BUF5	TBB6_HUMAN	ENSG00000176014
WDR18	WD repeat-containing protein 18	-0.061379	0.531552	-0.0978822	0.639083	0.54024	-0.496807	1.72926	1.53321	0.899794	-0.664562	-0.694825	0.14258	-0.898636	-1.40256	-1.69906	Major pathway of rRNA processing in the nucleolus and cytosol	+	developmental process;multicellular organismal development;multicellular organismal process							3.30503	0.0250115	Q9BV38	Q9BV38	WDR18_HUMAN	ENSG00000065268
NOC4L	Nucleolar complex protein 4 homolog	0.339772	0.975825	-0.52829	0.996392	0.819952	-0.0918078	0.018499	0.489174	0.358003	1.52511	0.135578	-0.158917	-1.5057	-2.06403	-1.30955	Major pathway of rRNA processing in the nucleolus and cytosol;rRNA modification in the nucleus and cytosol	+	cellular macromolecule metabolic process;cellular metabolic process;cellular nitrogen compound metabolic process;cellular process;macromolecule metabolic process;maturation of SSU-rRNA;maturation of SSU-rRNA from tricistronic rRNA transcript (SSU-rRNA, 5.8S rRNA, LSU-rRNA);metabolic process;ncRNA metabolic process;ncRNA processing;nitrogen compound metabolic process;nucleic acid metabolic process…							2.13047	0.0389171	Q9BVI4	Q9BVI4	NOC4L_HUMAN	ENSG00000184967
KIFC1	Kinesin-like protein KIFC1	1.11435	0.91926	1.26647	-1.0614	-0.845076	-1.65933	1.05648	1.47367	0.738725	-0.726702	-0.0319671	-0.470662	-0.531984	-0.816959	-0.424861	COPI-dependent Golgi-to-ER retrograde traffic;Kinesins	+	biological regulation;blood coagulation;cell cycle process;cell division;cellular component assembly;cellular component assembly at cellular level;cellular component movement;cellular component organization;cellular component organization at cellular level;cellular component organization or biogenesis;cellular component organization or biogenesis at cellular level;cellular process;chromosome orga…							4.94277	0.0171429	Q9BW19	Q9BW19	KIFC1_HUMAN	ENSG00000204197;ENSG00000233450;ENSG00000237649
SRRT	Serrate RNA effector molecule homolog	-0.321495	0.792695	0.359521	1.23422	1.30359	0.715554	0.642957	0.0526778	0.300809	-0.042285	0.160074	-0.144487	-1.25678	-1.72368	-2.07337	mRNA Splicing - Major Pathway;RNA polymerase II transcribes snRNA genes	+	biological regulation;biosynthetic process;cell proliferation;cellular biosynthetic process;cellular macromolecule biosynthetic process;cellular macromolecule metabolic process;cellular metabolic process;cellular nitrogen compound metabolic process;cellular process;developmental process;macromolecule biosynthetic process;macromolecule metabolic process;metabolic process;ncRNA metabolic process;nc…							4.26433	0.0206614	Q9BXP5	Q9BXP5	SRRT_HUMAN	ENSG00000087087
NUSAP1	Nucleolar and spindle-associated protein 1	1.00169	0.168183	1.02886	0.342852	-0.409735	-0.974673	1.36054	1.54732	0.675952	-1.52622	-0.222116	-0.517357	-0.90345	-1.58412	0.012276		+	biological regulation;cell cycle cytokinesis;cell cycle process;cellular component organization;cellular component organization at cellular level;cellular component organization or biogenesis;cellular component organization or biogenesis at cellular level;cellular macromolecule metabolic process;cellular metabolic process;cellular nitrogen compound metabolic process;cellular process;chromosome co…	+	15	Nucleoplasm	Nucleoli fibrillar center	Nucleoplasm,Nucleoli fibrillar center		2.06428	0.033986	Q9BXS6	Q9BXS6	NUSAP_HUMAN	ENSG00000137804
FANCD2	Fanconi anemia group D2 protein	0.359373	-0.587145	0.561953	-0.149717	0.461221	0.738728	-1.25113	-2.12142	-1.45215	1.43226	1.23377	0.763107	-0.253103	0.125921	0.138328	Fanconi Anemia Pathway;TP53 Regulates Transcription of DNA Repair Genes	+	cell cycle process;cellular component organization;cellular component organization at cellular level;cellular component organization or biogenesis;cellular component organization or biogenesis at cellular level;cellular macromolecule metabolic process;cellular metabolic process;cellular nitrogen compound metabolic process;cellular process;cellular response to stimulus;cellular response to stress;…							3.59295	0.0166222	Q9BXW9	Q9BXW9	FACD2_HUMAN	ENSG00000144554
MAK16	Protein MAK16 homolog	0.134286	1.1112	0.112398	0.821706	-0.0546532	0.501397	1.2406	0.668583	0.68455	0.359585	-1.46838	0.380617	-1.85456	-1.3564	-1.28093		+								2.21722	0.0367571	Q9BXY0	Q9BXY0	MAK16_HUMAN	ENSG00000198042
NIFK	MKI67 FHA domain-interacting nucleolar phosphoprotein	-0.0380008	0.612405	0.895728	0.871986	0.518473	0.623401	0.761846	0.101752	1.26684	-0.526901	-1.02009	0.474646	-2.21031	-1.33938	-0.9924		+	biological regulation;biosynthetic process;cellular biosynthetic process;cellular component assembly;cellular component organization;cellular component organization or biogenesis;cellular macromolecule biosynthetic process;cellular macromolecule metabolic process;cellular metabolic process;cellular nitrogen compound metabolic process;cellular process;macromolecular complex assembly;macromolecular…							2.54808	0.0366349	Q9BYG3	Q9BYG3	MK67I_HUMAN	ENSG00000155438
NUF2	Kinetochore protein Nuf2	-0.765994	-0.651827	-0.700605	-0.386368	-1.096	0.0897627	-0.516634	-0.160225	-0.771943	-0.41741	0.229591	0.224409	2.73717	0.878987	1.30708	Amplification of signal from unattached kinetochores via a MAD2 inhibitory signal;Mitotic Prometaphase;Resolution of Sister Chromatid Cohesion;RHO GTPases Activate Formins;Separation of Sister Chromatids	+	biological regulation;cell cycle;cell cycle phase;cell cycle process;cell division;cellular component organization;cellular component organization at cellular level;cellular component organization or biogenesis;cellular component organization or biogenesis at cellular level;cellular process;cellular response to stimulus;chromosome segregation;intracellular signal transduction;mitosis;mitotic cell…	+	1	Nucleoplasm	Kinetochore, Cytosol	Nucleoplasm,Kinetochore,Cytosol		2.59898	0.0333477	Q9BZD4	Q9BZD4	NUF2_HUMAN	ENSG00000143228
WDR12	Ribosome biogenesis protein WDR12	0.299853	-0.672679	0.409164	0.846254	-0.375934	1.34299	0.700914	1.04793	-0.0967079	1.06415	0.34937	-0.110632	-1.53288	-1.46045	-1.81134	Major pathway of rRNA processing in the nucleolus and cytosol	+	biological regulation;cell proliferation;cell surface receptor linked signaling pathway;cellular component biogenesis;cellular component biogenesis at cellular level;cellular component organization or biogenesis;cellular component organization or biogenesis at cellular level;cellular macromolecule metabolic process;cellular metabolic process;cellular nitrogen compound metabolic process;cellular p…							2.20139	0.0455556	Q9GZL7	Q9GZL7	WDR12_HUMAN	ENSG00000138442
KLC2	Kinesin light chain 2	0.170281	-0.0544004	-0.75918	-0.656981	-0.325114	-0.923137	-1.3132	-0.945749	-0.876253	0.852005	2.30642	0.81579	1.2132	0.641495	-0.145174	COPI-dependent Golgi-to-ER retrograde traffic;Kinesins;MHC class II antigen presentation;RHO GTPases activate KTN1	+	antigen processing and presentation;antigen processing and presentation of exogenous antigen;antigen processing and presentation of exogenous peptide antigen;antigen processing and presentation of exogenous peptide antigen via MHC class II;antigen processing and presentation of peptide antigen;antigen processing and presentation of peptide antigen via MHC class II;antigen processing and presentat…							2.55991	0.0244121	Q9H0B6	Q9H0B6;Q9NSK0	KLC2_HUMAN	ENSG00000174996
RACGAP1	Rac GTPase-activating protein 1	0.230008	0.0345317	0.111322	-0.884506	-1.63901	-0.494629	1.8406	2.14771	0.951165	-0.141229	-0.531916	-0.776318	-0.371972	-0.518824	0.0430603	COPI-dependent Golgi-to-ER retrograde traffic;Kinesins;MHC class II antigen presentation;Rho GTPase cycle	+	actin cytoskeleton organization;actin filament-based process;actomyosin structure organization;anion transport;antigen processing and presentation;antigen processing and presentation of exogenous antigen;antigen processing and presentation of exogenous peptide antigen;antigen processing and presentation of exogenous peptide antigen via MHC class II;antigen processing and presentation of peptide a…	+	12	Nucleoplasm		Nucleoplasm		3.67439	0.013375	Q9H0H5	Q9H0H5	RGAP1_HUMAN	ENSG00000161800
DDX47	Probable ATP-dependent RNA helicase DDX47	1.02344	0.575531	0.274246	0.289296	0.759724	1.15984	0.645062	0.155776	0.531766	0.27395	-1.42385	0.408282	-1.58324	-1.91071	-1.17912	Major pathway of rRNA processing in the nucleolus and cytosol;rRNA modification in the nucleus and cytosol	+	biological regulation;cellular macromolecule metabolic process;cellular metabolic process;cellular nitrogen compound metabolic process;cellular process;induction of apoptosis;induction of apoptosis by extracellular signals;induction of apoptosis via death domain receptors;induction of programmed cell death;macromolecule metabolic process;metabolic process;mRNA metabolic process;mRNA processing;nc…							2.55142	0.0393067	Q9H0S4	Q9H0S4	DDX47_HUMAN	ENSG00000213782
IRF2BPL	Probable E3 ubiquitin-protein ligase IRF2BPL	0.133011	-0.466268	-0.471735	1.19083	1.16315	1.55395	-0.628389	-2.19213	-0.962925	0.360184	0.803303	0.142766	-0.842571	-0.483283	0.700115		+	biological regulation;development of secondary female sexual characteristics;development of secondary sexual characteristics;developmental process;developmental process involved in reproduction;negative regulation of biological process;negative regulation of biosynthetic process;negative regulation of cellular biosynthetic process;negative regulation of cellular macromolecule biosynthetic process…							2.50396	0.0290485	Q9H1B7	Q9H1B7	I2BPL_HUMAN	ENSG00000119669
ADNP	Activity-dependent neuroprotector homeobox protein	0.365447	0.242627	-0.0199433	1.55746	0.666904	0.742358	-1.1132	-1.48123	-1.06172	0.783534	1.38569	0.364256	-1.48269	-0.979359	0.0298753		+	biological regulation;biosynthetic process;cellular biosynthetic process;cellular macromolecule biosynthetic process;cellular macromolecule metabolic process;cellular metabolic process;cellular nitrogen compound metabolic process;cellular process;macromolecule biosynthetic process;macromolecule metabolic process;metabolic process;negative regulation of apoptosis;negative regulation of biological …							3.13264	0.0316437	Q9H2P0	Q9H2P0	ADNP_HUMAN	ENSG00000101126
DHX36	ATP-dependent DNA/RNA helicase DHX36	-0.28656	0.720288	-0.551469	0.101949	1.11349	0.269874	-0.721966	-0.884737	-0.29853	1.46079	1.45087	1.22096	-1.23814	-1.58996	-0.766859	DEx/H-box helicases activate type I IFN and inflammatory cytokines production;TRAF6 mediated IRF7 activation;TRAF6 mediated IRF7 activation in TLR7/8 or 9 signaling	+	biological regulation;biosynthetic process;cellular biosynthetic process;cellular macromolecule biosynthetic process;cellular macromolecule metabolic process;cellular metabolic process;cellular nitrogen compound metabolic process;cellular process;defense response;immune response;immune system process;innate immune response;macromolecule biosynthetic process;macromolecule metabolic process;metabol…							3.45103	0.0208254	Q9H2U1	Q9H2U1	DHX36_HUMAN	ENSG00000174953
MRPL46	39S ribosomal protein L46, mitochondrial	-0.0170519	1.04875	-0.482081	-0.62561	-1.66589	-1.23553	-0.848582	0.0125419	-0.956419	0.46996	1.98739	0.889372	0.242052	1.14809	0.0330202		+	biosynthetic process;cellular biosynthetic process;cellular component disassembly;cellular component disassembly at cellular level;cellular component organization;cellular component organization at cellular level;cellular component organization or biogenesis;cellular component organization or biogenesis at cellular level;cellular macromolecular complex disassembly;cellular macromolecular complex …							1.92626	0.0426478	Q9H2W6	Q9H2W6	RM46_HUMAN
PNN	Pinin	-0.339811	0.785948	0.351601	1.23177	1.34396	1.0923	-0.445662	-1.09839	-0.504846	0.28997	0.788447	0.342318	-2.12946	-1.12816	-0.579982		+	biological adhesion;biological regulation;biosynthetic process;cell adhesion;cellular biosynthetic process;cellular macromolecule biosynthetic process;cellular macromolecule metabolic process;cellular metabolic process;cellular nitrogen compound metabolic process;cellular process;macromolecule biosynthetic process;macromolecule metabolic process;metabolic process;mRNA metabolic process;mRNA proce…							3.18793	0.0292057	Q9H307	Q9H307	PININ_HUMAN	ENSG00000100941
DSN1	Kinetochore-associated protein DSN1 homolog	-1.46385	0.764178	0.0439455	1.39707	0.486606	0.540499	0.214433	0.686437	-0.00194365	0.601479	0.680604	0.275233	-2.36929	-0.790278	-1.06512	Amplification of signal from unattached kinetochores via a MAD2 inhibitory signal;Mitotic Prometaphase;Neutrophil degranulation;Resolution of Sister Chromatid Cohesion;RHO GTPases Activate Formins;Separation of Sister Chromatids	+	biological regulation;cell cycle;cell cycle phase;cell cycle process;cell division;cellular component organization;cellular component organization at cellular level;cellular component organization or biogenesis;cellular component organization or biogenesis at cellular level;cellular process;cellular response to stimulus;chromosome segregation;intracellular signal transduction;mitosis;mitotic cell…	+	20	Nucleoplasm	Nucleoli fibrillar center, Nuclear bodies, Kinetochore, Cytosol	Nucleoplasm,Nucleoli fibrillar center,Nuclear bodies,Kinetochore,Cytosol		1.66323	0.0469194	Q9H410	Q9H410	DSN1_HUMAN	ENSG00000149636
HEATR1	HEAT repeat-containing protein 1	-0.161196	0.0603332	0.200834	0.805259	0.497808	0.666218	1.23698	1.24757	0.528713	0.0546307	-0.384882	0.29439	-1.12578	-2.08703	-1.83385	Major pathway of rRNA processing in the nucleolus and cytosol;rRNA modification in the nucleus and cytosol	+	biological regulation;cellular macromolecule metabolic process;cellular metabolic process;cellular nitrogen compound metabolic process;cellular process;macromolecule metabolic process;maturation of SSU-rRNA;maturation of SSU-rRNA from tricistronic rRNA transcript (SSU-rRNA, 5.8S rRNA, LSU-rRNA);metabolic process;ncRNA metabolic process;ncRNA processing;nitrogen compound metabolic process;nucleic …							4.61137	0.015403	Q9H583	Q9H583	HEAT1_HUMAN	ENSG00000119285
NOL6	Nucleolar protein 6	0.0909127	0.485849	-0.934961	0.881335	0.877789	1.74242	-0.475849	0.378963	-0.17811	0.470097	1.01962	-0.0386633	-1.21702	-1.96401	-1.13837	Major pathway of rRNA processing in the nucleolus and cytosol;rRNA modification in the nucleus and cytosol	+	cellular macromolecule metabolic process;cellular metabolic process;cellular nitrogen compound metabolic process;cellular process;establishment of localization;establishment of localization in cell;establishment of RNA localization;intracellular transport;macromolecule metabolic process;metabolic process;ncRNA metabolic process;ncRNA processing;nitrogen compound metabolic process;nuclear export;n…							2.70553	0.039	Q9H6R4	Q9H6R4	NOL6_HUMAN	ENSG00000165271
ECT2	Protein ECT2	0.630578	1.02395	0.862733	0.105199	0.165026	-1.3398	0.699478	1.1928	0.654848	-2.17724	-1.56608	-0.170919	0.496494	-0.279269	-0.297803	G alpha (12/13) signalling events;NRAGE signals death through JNK;Rho GTPase cycle	+	activation of protein kinase activity;anatomical structure morphogenesis;biological regulation;cell junction assembly;cell junction organization;cell morphogenesis;cell surface receptor linked signaling pathway;cell-cell junction assembly;cell-cell junction organization;cellular component assembly;cellular component assembly at cellular level;cellular component morphogenesis;cellular component or…							1.94455	0.0358519	Q9H8V3	Q9H8V3	ECT2_HUMAN	ENSG00000114346
MRPL44	39S ribosomal protein L44, mitochondrial	0.517652	0.296854	-0.436903	-2.00133	-1.36448	-0.294022	0.664631	1.34085	0.238018	-1.31176	-0.769234	0.301654	0.631168	1.02228	1.16462	Mitochondrial translation elongation;Mitochondrial translation initiation;Mitochondrial translation termination	+	biosynthetic process;cellular biosynthetic process;cellular component disassembly;cellular component disassembly at cellular level;cellular component organization;cellular component organization at cellular level;cellular component organization or biogenesis;cellular component organization or biogenesis at cellular level;cellular macromolecular complex disassembly;cellular macromolecular complex …							2.00641	0.0368101	Q9H9J2	Q9H9J2	RM44_HUMAN	ENSG00000135900
USP42	Ubiquitin carboxyl-terminal hydrolase 42	-0.0102992	0.839892	0.26339	1.0973	0.606119	0.508167	-0.00691372	-1.62036	-1.19678	0.854617	1.51958	0.389796	-0.970525	-0.580821	-1.69317	Ub-specific processing proteases	+	biological regulation;catabolic process;cell differentiation;cellular catabolic process;cellular developmental process;cellular macromolecule catabolic process;cellular macromolecule metabolic process;cellular metabolic process;cellular process;cellular protein metabolic process;developmental process;gamete generation;macromolecule catabolic process;macromolecule metabolic process;macromolecule m…							2.48168	0.0297798	Q9H9J4	Q9H9J4	UBP42_HUMAN	ENSG00000106346
XPO5	Exportin-5	0.576619	0.693151	0.439141	-0.970082	0.882671	-0.286575	1.25564	0.971206	0.749423	-0.462057	0.200738	0.302665	-2.3879	-1.24024	-0.724405	MicroRNA (miRNA) biogenesis	+	establishment of localization;establishment of localization in cell;establishment of protein localization;establishment of RNA localization;gene expression;intracellular protein transport;intracellular transport;macromolecule metabolic process;metabolic process;nuclear export;nuclear transport;nucleic acid transport;nucleobase-containing compound transport;nucleocytoplasmic transport;pre-miRNA ex…							2.21302	0.0455053	Q9HAV4	Q9HAV4	XPO5_HUMAN	ENSG00000124571
MOV10	Helicase MOV-10	-0.729989	-1.25869	-1.03357	0.53581	-0.00220973	0.606267	-0.95307	-0.940861	-1.64767	0.905688	1.41443	0.395574	1.25169	0.575657	0.88093	Ca2+ pathway;Competing endogenous RNAs (ceRNAs) regulate PTEN translation;MAPK6/MAPK4 signaling;Oncogene Induced Senescence;Oxidative Stress Induced Senescence;Pre-NOTCH Transcription and Translation;Regulation of PTEN mRNA translation;Regulation of RUNX1 Expression and Activity;RUNX1 regulates genes involved in megakaryocyte differentiation and platelet function;TP53 Regulates Metabolic Genes	+	biological regulation;biosynthetic process;cell surface receptor linked signaling pathway;cellular biosynthetic process;cellular macromolecule biosynthetic process;cellular macromolecule metabolic process;cellular metabolic process;cellular nitrogen compound metabolic process;cellular process;cellular response to chemical stimulus;cellular response to fibroblast growth factor stimulus;cellular re…							4.20255	0.0133333	Q9HCE1	Q9HCE1	MOV10_HUMAN	ENSG00000155363
XAB2	Pre-mRNA-splicing factor SYF1	-0.446165	-0.0173863	0.209201	0.48316	0.764713	0.670418	0.163678	-0.130303	-0.405022	1.62362	1.24711	0.542654	-1.11985	-2.02988	-1.55595		+	anatomical structure development;biosynthetic process;blastocyst development;cellular biosynthetic process;cellular macromolecule biosynthetic process;cellular macromolecule metabolic process;cellular metabolic process;cellular nitrogen compound metabolic process;cellular process;cellular response to stimulus;cellular response to stress;developmental process;DNA metabolic process;DNA repair;macro…							4.19827	0.016809	Q9HCS7	Q9HCS7	SYF1_HUMAN
EXOSC4	Exosome complex component RRP41	0.491615	-0.00222597	0.634051	-0.337171	-0.264021	-0.31425	1.03066	1.71735	1.25082	0.369526	-1.4352	0.467205	-1.90054	-0.773209	-0.934612	ATF4 activates genes;Butyrate Response Factor 1 (BRF1) binds and destabilizes mRNA;KSRP (KHSRP) binds and destabilizes mRNA;Major pathway of rRNA processing in the nucleolus and cytosol;mRNA decay by 3' to 5' exoribonuclease;Tristetraprolin (TTP, ZFP36) binds and destabilizes mRNA	+	biological regulation;catabolic process;cellular catabolic process;cellular macromolecule catabolic process;cellular macromolecule metabolic process;cellular metabolic process;cellular nitrogen compound metabolic process;cellular process;defense response;defense response to virus;DNA deamination;DNA metabolic process;DNA modification;exonucleolytic nuclear-transcribed mRNA catabolic process invol…							2.32759	0.036115	Q9NPD3	Q9NPD3	EXOS4_HUMAN	ENSG00000178896
INCENP	Inner centromere protein	0.317185	0.246155	0.261715	-2.37797	-0.888088	-0.40151	1.25942	1.52239	0.878198	-0.171497	1.20346	-0.473901	-0.268222	-0.780931	-0.326391	Amplification of signal from unattached kinetochores via a MAD2 inhibitory signal;Mitotic Prometaphase;Resolution of Sister Chromatid Cohesion;RHO GTPases Activate Formins;Separation of Sister Chromatids;SUMOylation of DNA replication proteins	+	biological regulation;cell cycle;cell cycle phase;cell cycle process;cellular component organization;cellular component organization at cellular level;cellular component organization or biogenesis;cellular component organization or biogenesis at cellular level;cellular process;cellular response to stimulus;chromosome segregation;cytokinesis;intracellular signal transduction;mitosis;mitotic cell c…	+	11	Nuclear bodies, Kinetochore	Nucleoplasm, Midbody	Nucleoplasm,Nuclear bodies,Kinetochore,Midbody		2.01519	0.0325846	Q9NQS7	Q9NQS7	INCE_HUMAN	ENSG00000149503
ANLN	Anillin	0.359406	0.116139	0.356702	1.15437	-1.03849	-1.30554	1.51116	1.78413	0.958526	-0.76982	-0.730126	-0.966291	-0.590979	-0.903504	0.064321		+	biological regulation;cell cycle cytokinesis;cell cycle phase;cell cycle process;cell differentiation;cellular component assembly;cellular component assembly at cellular level;cellular component organization;cellular component organization at cellular level;cellular component organization or biogenesis;cellular component organization or biogenesis at cellular level;cellular developmental process;…	+	7	Nucleoplasm	Midbody	Nucleoplasm,Midbody	Disease mutation	1.79675	0.0390802	Q9NQW6	Q9NQW6	ANLN_HUMAN	ENSG00000011426
GPHN	Gephyrin	0.916647	-0.297182	-0.207169	-1.7358	-0.199656	-2.31826	0.255485	0.476297	-0.28272	0.641518	0.52351	-0.67289	0.631809	0.890409	1.378	Molybdenum cofactor biosynthesis	+	aromatic compound biosynthetic process;biosynthetic process;cellular aromatic compound metabolic process;cellular biosynthetic process;cellular component organization;cellular component organization or biogenesis;cellular localization;cellular macromolecule localization;cellular macromolecule metabolic process;cellular membrane organization;cellular metabolic process;cellular nitrogen compound bi…							1.62693	0.0495564	Q9NQX3	Q9NQX3	GEPH_HUMAN	ENSG00000171723
DIABLO	Diablo homolog, mitochondrial	0.46499	0.441458	-0.140919	-1.00994	-1.27654	-0.446113	-0.846255	-0.452696	-1.47392	1.06584	0.374131	-0.457791	1.27804	0.393238	2.08648	Release of apoptotic factors from the mitochondria;SMAC binds to IAPs;SMAC-mediated dissociation of IAP:caspase complexes	+	activation of caspase activity;activation of caspase activity by cytochrome c;apoptosis;biological regulation;cell death;cellular process;death;induction of apoptosis;induction of apoptosis by extracellular signals;induction of apoptosis by intracellular signals;induction of apoptosis by oxidative stress;induction of apoptosis via death domain receptors;induction of programmed cell death;neuron a…							2.20615	0.0292762	Q9NR28	Q9NR28	DBLOH_HUMAN	ENSG00000184047
DDX21	Nucleolar RNA helicase 2	0.680974	0.676467	0.707589	1.07881	1.05305	0.838281	-0.186353	-0.303255	0.376836	0.107883	-1.17491	0.589709	-2.07606	-1.67331	-0.695698	B-WICH complex positively regulates rRNA expression;Major pathway of rRNA processing in the nucleolus and cytosol	+	biosynthetic process;cell differentiation;cellular biosynthetic process;cellular developmental process;cellular macromolecule biosynthetic process;cellular macromolecule metabolic process;cellular metabolic process;cellular nitrogen compound metabolic process;cellular process;developmental process;macromolecule biosynthetic process;macromolecule metabolic process;metabolic process;multi-organism …							2.6721	0.0358804	Q9NR30	Q9NR30	DDX21_HUMAN	ENSG00000165732
PNO1	RNA-binding protein PNO1	0.937307	0.772256	-0.0270525	0.0304806	0.816981	1.93379	-0.00512023	0.230237	-0.340151	-0.590768	-0.027857	0.704615	-2.02762	-1.41934	-0.987761	Major pathway of rRNA processing in the nucleolus and cytosol;rRNA modification in the nucleus and cytosol	+								2.1038	0.0477689	Q9NRX1	Q9NRX1	PNO1_HUMAN	ENSG00000115946
FARSB	Phenylalanine--tRNA ligase beta subunit	0.257181	0.878675	-0.195143	-0.879549	-0.885001	-1.75824	-0.905815	-0.193067	-0.151937	-1.02619	0.350774	0.546252	1.98941	1.31549	0.657149	Cytosolic tRNA aminoacylation	+	amine metabolic process;amino acid activation;biosynthetic process;carboxylic acid metabolic process;cellular amine metabolic process;cellular amino acid metabolic process;cellular biosynthetic process;cellular ketone metabolic process;cellular macromolecule biosynthetic process;cellular macromolecule metabolic process;cellular metabolic process;cellular nitrogen compound metabolic process;cellul…							2.16029	0.0405829	Q9NSD9	Q9NSD9	SYFB_HUMAN	ENSG00000116120
SMC4	Structural maintenance of chromosomes protein 4	-0.483609	0.0562319	-0.0320188	0.910652	0.32713	0.301859	-1.58297	-2.30234	-1.14983	0.0162915	1.40709	0.695733	0.677578	0.655912	0.502288	Condensation of Prometaphase Chromosomes;Condensation of Prophase Chromosomes	+	cell cycle;cell cycle process;cell division;cellular component organization;cellular component organization at cellular level;cellular component organization or biogenesis;cellular component organization or biogenesis at cellular level;cellular macromolecular complex subunit organization;cellular macromolecule metabolic process;cellular metabolic process;cellular nitrogen compound metabolic proce…							3.43141	0.0183505	Q9NTJ3	Q9NTJ3	SMC4_HUMAN	ENSG00000113810
RBM12	RNA-binding protein 12	-0.0749038	0.553975	0.889779	0.238075	1.03749	0.507139	0.66088	0.0849912	0.358711	-0.568664	0.379119	0.973846	-2.49437	-1.10831	-1.43776		+								2.4956	0.0480237	Q9NTZ6	Q9NTZ6	RBM12_HUMAN	ENSG00000244462
ATAD3A	ATPase family AAA domain-containing protein 3A	-0.731936	0.187482	-0.0876916	-2.03137	-1.32999	0.0184777	-0.26826	-0.369222	-0.493521	1.30177	2.08761	0.251049	0.632116	0.741737	0.0917418		+	biological regulation;cell growth;cellular process;growth;negative regulation of apoptosis;negative regulation of biological process;negative regulation of cell death;negative regulation of cellular process;negative regulation of programmed cell death;regulation of apoptosis;regulation of biological process;regulation of cell death;regulation of cellular process;regulation of programmed cell death							1.78557	0.0455914	Q9NVI7	Q5T2N8;Q9NVI7	ATD3A_HUMAN	ENSG00000197785
DDX18	ATP-dependent RNA helicase DDX18	0.841256	0.32316	0.0179178	0.711225	1.63383	1.39028	0.340064	0.142409	-0.267808	-0.810674	-1.1767	0.742071	-1.48533	-1.50823	-0.893474		+	cellular macromolecule metabolic process;cellular metabolic process;cellular nitrogen compound metabolic process;cellular process;macromolecule metabolic process;metabolic process;nitrogen compound metabolic process;nucleic acid metabolic process;nucleobase-containing compound metabolic process;primary metabolic process;RNA metabolic process;RNA secondary structure unwinding							2.44586	0.0467805	Q9NVP1	Q9NVP1	DDX18_HUMAN	ENSG00000088205
RBM28	RNA-binding protein 28	1.1268	0.173121	0.734408	1.18098	0.963698	0.42413	-0.351974	-0.00936951	-0.12256	0.585843	-0.123844	0.0420265	-2.66016	-1.25996	-0.703136	Major pathway of rRNA processing in the nucleolus and cytosol	+	cellular macromolecule metabolic process;cellular metabolic process;cellular nitrogen compound metabolic process;cellular process;macromolecule metabolic process;metabolic process;mRNA metabolic process;mRNA processing;nitrogen compound metabolic process;nucleic acid metabolic process;nucleobase-containing compound metabolic process;primary metabolic process;RNA metabolic process;RNA processing;R…							2.56211	0.0385496	Q9NW13	Q9NW13	RBM28_HUMAN	ENSG00000106344
ARGLU1	Arginine and glutamate-rich protein 1	-0.236332	0.0886392	0.412348	-0.874112	1.03995	0.918553	0.660156	0.117184	0.466825	1.13339	0.896038	0.308993	-1.37441	-1.70579	-1.85144		+	biological regulation;biosynthetic process;cellular biosynthetic process;cellular macromolecule biosynthetic process;cellular macromolecule metabolic process;cellular metabolic process;cellular nitrogen compound metabolic process;cellular process;macromolecule biosynthetic process;macromolecule metabolic process;metabolic process;nitrogen compound metabolic process;nucleic acid metabolic process;…							2.5584	0.0454675	Q9NWB6	Q9NWB6	ARGL1_HUMAN	ENSG00000134884
OCIAD1	OCIA domain-containing protein 1	-0.170557	-0.624416	0.485809	-1.716	-1.10005	-0.656275	-0.0119074	0.841212	0.100326	-1.34287	0.907854	-0.599632	1.40632	1.21518	1.26501		+								1.92807	0.045682	Q9NX40	Q9NX40	OCAD1_HUMAN	ENSG00000109180
CHCHD3	MICOS complex subunit MIC19	0.970921	0.0860592	-0.0697673	-1.19375	-1.30548	-0.170943	-0.913355	0.192001	-0.648745	-0.634136	0.406402	-0.954299	1.5609	2.08024	0.593944	Cristae formation;Mitochondrial protein import	+	biological regulation;cellular component organization;cellular component organization at cellular level;cellular component organization or biogenesis;cellular component organization or biogenesis at cellular level;cellular membrane fusion;cellular membrane organization;cellular process;inner mitochondrial membrane organization;membrane fusion;membrane organization;mitochondrial fusion;mitochondri…							1.94751	0.0469717	Q9NX63	Q9NX63	MIC19_HUMAN	ENSG00000106554
CMTM6	CKLF-like MARVEL transmembrane domain-containing protein 6	-0.33459	-0.0171046	0.149165	-1.29103	-1.806	-0.776269	-0.00902461	0.251289	-0.341528	0.156517	-1.09086	0.747557	1.52963	1.29218	1.54007	Neutrophil degranulation	+	chemotaxis;locomotion;response to chemical stimulus;response to external stimulus;response to stimulus;taxis							2.92777	0.0185417	Q9NX76	Q9NX76	CKLF6_HUMAN	ENSG00000091317
GAR1	H/ACA ribonucleoprotein complex subunit 1	0.60417	0.83127	0.314835	-0.145851	0.935906	1.07058	0.670526	0.827665	0.327204	0.33898	-0.351745	-0.291092	-1.33395	-2.24763	-1.55087	rRNA modification in the nucleus and cytosol	+	cation transport;cellular macromolecule metabolic process;cellular metabolic process;cellular nitrogen compound metabolic process;cellular process;establishment of localization;ion transport;macromolecule metabolic process;macromolecule modification;metabolic process;ncRNA metabolic process;ncRNA processing;nitrogen compound metabolic process;nucleic acid metabolic process;nucleobase-containing c…							3.60782	0.0202735	Q9NY12	Q9NY12	GAR1_HUMAN	ENSG00000109534
UTP6	U3 small nucleolar RNA-associated protein 6 homolog	0.646101	1.24387	-0.459831	0.253519	1.20743	0.838161	0.357958	0.436674	0.556721	0.204063	-0.630027	0.150177	-2.31947	-1.09958	-1.38576	Major pathway of rRNA processing in the nucleolus and cytosol;rRNA modification in the nucleus and cytosol	+	cellular macromolecule metabolic process;cellular metabolic process;cellular nitrogen compound metabolic process;cellular process;macromolecule metabolic process;maturation of SSU-rRNA;maturation of SSU-rRNA from tricistronic rRNA transcript (SSU-rRNA, 5.8S rRNA, LSU-rRNA);metabolic process;ncRNA metabolic process;ncRNA processing;nitrogen compound metabolic process;nucleic acid metabolic process…							2.50125	0.0388796	Q9NYH9	Q9NYH9	UTP6_HUMAN	ENSG00000108651
NOP53	Ribosome biogenesis protein NOP53	1.11554	1.27962	0.952779	0.816317	0.668821	0.208833	-0.936213	-1.43747	-0.544188	0.103207	0.0423438	1.22787	-1.03488	-1.54022	-0.922347		+								3.76923	0.0174146	Q9NZM5	Q9NZM5	NOP53_HUMAN	ENSG00000105373
USP36	Ubiquitin carboxyl-terminal hydrolase 36	-0.255709	0.651273	0.418827	1.42455	1.19353	0.952419	-0.761845	-1.30049	-1.32279	0.6828	0.572437	0.173458	-0.616167	0.120206	-1.9325		+	biological regulation;catabolic process;cellular catabolic process;cellular macromolecule catabolic process;cellular macromolecule metabolic process;cellular metabolic process;cellular process;cellular protein metabolic process;macromolecule catabolic process;macromolecule metabolic process;macromolecule modification;metabolic process;modification-dependent macromolecule catabolic process;modific…							2.60879	0.031038	Q9P275	Q9P275	UBP36_HUMAN	ENSG00000055483
RRBP1	Ribosome-binding protein 1	0.852653	0.849136	-0.170582	-1.57515	-1.19155	-1.71806	0.555473	1.07824	0.782404	-1.11445	-0.36602	-0.307623	0.891104	1.1003	0.334123		+	biosynthetic process;cell differentiation;cellular biosynthetic process;cellular developmental process;cellular macromolecule biosynthetic process;cellular macromolecule metabolic process;cellular metabolic process;cellular process;cellular protein metabolic process;developmental process;establishment of localization;establishment of protein localization;macromolecule biosynthetic process;macromo…							3.8468	0.0163117	Q9P2E9	Q9P2E9	RRBP1_HUMAN	ENSG00000125844
DHCR7	7-dehydrocholesterol reductase	0.112321	-0.127476	0.537965	-1.0976	-1.25931	-0.912605	1.66201	1.73808	1.25765	0.172664	-0.934924	0.524267	-0.358938	-1.16813	-0.145974	Activation of gene expression by SREBF (SREBP);Cholesterol biosynthesis via desmosterol;Cholesterol biosynthesis via lathosterol	+	alcohol metabolic process;anatomical structure development;biological regulation;biosynthetic process;blood vessel development;cell differentiation;cellular developmental process;cellular process;cholesterol biosynthetic process;cholesterol metabolic process;developmental process;growth;lipid biosynthetic process;lipid metabolic process;lung development;metabolic process;multicellular organism gr…							3.3378	0.0210226	Q9UBM7	Q9UBM7	DHCR7_HUMAN	ENSG00000172893
METTL1	tRNA (guanine-N(7)-)-methyltransferase	-0.156702	0.416897	0.269622	1.68838	0.75993	0.0355653	0.194398	0.840466	0.748269	0.160668	-0.750246	0.204942	-1.0031	-2.58421	-0.824878	tRNA modification in the nucleus and cytosol	+	cellular macromolecule metabolic process;cellular metabolic process;cellular nitrogen compound metabolic process;cellular process;macromolecule metabolic process;macromolecule methylation;macromolecule modification;metabolic process;methylation;ncRNA metabolic process;ncRNA processing;nitrogen compound metabolic process;nucleic acid metabolic process;nucleobase-containing compound metabolic proce…							1.93646	0.0374111	Q9UBP6	Q9UBP6	TRMB_HUMAN	ENSG00000037897
CFDP1	Craniofacial development protein 1	0.359559	0.456194	0.216428	1.00142	0.356786	2.2044	-0.987533	-1.5485	-0.477901	1.02308	-0.246945	0.288594	-1.1926	-1.14837	-0.304603		+	biological adhesion;biological regulation;cell adhesion;cellular process;developmental process;multicellular organismal development;multicellular organismal process;negative regulation of apoptosis;negative regulation of biological process;negative regulation of cell death;negative regulation of cellular process;negative regulation of fibroblast apoptosis;negative regulation of programmed cell de…							2.23323	0.0374186	Q9UEE9	Q9UEE9	CFDP1_HUMAN	ENSG00000153774
SEPTIN9	Septin-9	0.440972	0.403941	0.533859	-1.08789	-0.395394	-1.0689	-1.73138	-0.646075	-0.368815	-0.232555	-0.282637	-0.167374	1.60727	1.71382	1.28116		+	cell cycle;cell division;cellular component assembly;cellular component organization;cellular component organization or biogenesis;cellular process;macromolecular complex assembly;macromolecular complex subunit organization;metabolic process;protein complex assembly;protein complex subunit organization;protein heterooligomerization;protein oligomerization							4.16211	0.0171294	Q9UHD8	Q9UHD8	SEPT9_HUMAN	ENSG00000184640
PFDN2	Prefoldin subunit 2	0.317714	1.45025	-0.426343	-1.79644	-0.922903	-2.18609	0.730127	0.612287	0.147065	0.19435	0.917713	-0.155395	0.799309	0.500347	-0.181985	Prefoldin mediated transfer of substrate to CCT/TriC	+	biological regulation;cellular macromolecule metabolic process;cellular metabolic process;cellular process;cellular protein metabolic process;'de novo' posttranslational protein folding;'de novo' protein folding;macromolecule metabolic process;metabolic process;positive regulation of biological process;positive regulation of cellular component organization;positive regulation of cellular process;…							2.10254	0.0435289	Q9UHV9	Q9UHV9	PFD2_HUMAN	ENSG00000143256
BAZ2A	Bromodomain adjacent to zinc finger domain protein 2A	0.0318336	0.0975265	0.348607	1.66053	0.204869	0.277606	0.0540248	-0.918952	-0.255088	0.846777	1.90937	-0.13766	-1.52438	-1.24057	-1.35449	NoRC negatively regulates rRNA expression	+	biological regulation;biosynthetic process;cellular biosynthetic process;cellular component assembly;cellular component assembly at cellular level;cellular component organization;cellular component organization at cellular level;cellular component organization or biogenesis;cellular component organization or biogenesis at cellular level;cellular macromolecule biosynthetic process;cellular macromo…							2.04368	0.0381486	Q9UIF9	Q9UIF9	BAZ2A_HUMAN	ENSG00000076108
STOML2	Stomatin-like protein 2, mitochondrial	1.02651	0.461906	-0.496253	-0.0131526	-0.638423	-1.15014	-0.181734	0.404437	0.330963	-0.747795	-1.38004	-1.46804	0.823478	2.04693	0.981356	Processing of SMDT1	+	activation of immune response;alpha-beta T cell activation;antigen receptor-mediated signaling pathway;ATP biosynthetic process;ATP metabolic process;ATP synthesis coupled proton transport;biological regulation;biosynthetic process;calcium ion homeostasis;calcium ion transport;cation homeostasis;cation transport;CD4-positive, alpha-beta T cell activation;cell activation;cell surface receptor link…							2.49782	0.0293709	Q9UJZ1	Q9UJZ1	STML2_HUMAN	ENSG00000165283
CORO1C	Coronin-1C	-0.819328	0.3267	-1.73483	-0.65531	-0.450592	-1.47556	1.02502	0.533061	0.312687	0.0995299	-0.396694	-0.68314	1.54169	1.44793	0.928828		+	actin cytoskeleton organization;actin filament-based process;ameboidal cell migration;biological regulation;cell migration;cell motility;cellular component movement;cellular component organization;cellular component organization at cellular level;cellular component organization or biogenesis;cellular component organization or biogenesis at cellular level;cellular membrane organization;cellular pr…							2.32199	0.0375838	Q9ULV4	Q9ULV4	COR1C_HUMAN	ENSG00000110880
TPX2	Targeting protein for Xklp2	0.876719	0.540048	0.798025	-0.718061	-0.735287	-1.38796	1.59706	1.73181	1.00381	-0.555294	-0.59929	-0.994061	-0.580193	-0.87136	-0.105968	AURKA Activation by TPX2;Regulation of TP53 Activity through Phosphorylation	+	activation of protein kinase activity;apoptosis;biological regulation;cell cycle phase;cell cycle process;cell death;cell division;cell proliferation;cellular component organization;cellular component organization at cellular level;cellular component organization or biogenesis;cellular component organization or biogenesis at cellular level;cellular process;death;mitosis;nuclear division;organelle…	+	20	Nucleoplasm	Cytokinetic bridge, Mitotic spindle	Nucleoplasm,Cytokinetic bridge,Mitotic spindle	Cancer-related genes	4.83616	0.02	Q9ULW0	Q9ULW0	TPX2_HUMAN	ENSG00000088325
MAGED2	Melanoma-associated antigen D2	0.27079	0.346425	-0.389562	-0.0413851	-0.508218	-0.844627	1.58385	2.30002	1.11309	-0.241558	-1.24296	-0.895884	0.0201857	-1.01515	-0.455016	Platelet degranulation	+								3.09924	0.0232168	Q9UNF1	Q9UNF1	MAGD2_HUMAN	ENSG00000102316
MAGED1;MAGED2	Melanoma-associated antigen D2	-0.867157	0.0306659	0.170641	-0.343495	-0.389037	-0.348646	1.75588	1.51519	1.70098	-1.77313	-0.10101	-0.301346	-0.712795	0.441976	-0.778723	Ligand-independent caspase activation via DCC;NRAGE signals death through JNK;Platelet degranulation	+	apoptosis;biological regulation;cell death;cell surface receptor linked signaling pathway;cellular process;cellular response to stimulus;circadian regulation of gene expression;circadian rhythm;death;enzyme linked receptor protein signaling pathway;negative regulation of biological process;negative regulation of biosynthetic process;negative regulation of cell proliferation;negative regulation of…							2.46911	0.0304286	Q9UNF1;Q9Y5V3	Q9UNF1;Q9Y5V3	MAGD1_HUMAN;MAGD2_HUMAN	ENSG00000102316;ENSG00000179222
PPIE	Peptidyl-prolyl cis-trans isomerase E	-1.25144	-0.0888162	-0.4423	-0.000475532	0.70951	0.655758	1.39805	1.45586	1.14926	-0.130665	0.0372146	0.387679	-1.37668	-0.65748	-1.84548	Dual incision in TC-NER;Formation of TC-NER Pre-Incision Complex;Gap-filling DNA repair synthesis and ligation in TC-NER;mRNA Splicing - Major Pathway;Neutrophil degranulation;Transcription-Coupled Nucleotide Excision Repair (TC-NER)	+	biological regulation;cellular macromolecule metabolic process;cellular metabolic process;cellular nitrogen compound metabolic process;cellular process;cellular protein metabolic process;macromolecule metabolic process;metabolic process;mRNA metabolic process;mRNA processing;nitrogen compound metabolic process;nuclear mRNA splicing, via spliceosome;nucleic acid metabolic process;nucleobase-contai…							3.57541	0.0246067	Q9UNP9	Q9UNP9	PPIE_HUMAN	ENSG00000084072
TIMELESS	Protein timeless homolog	0.100692	0.140244	0.408225	0.916562	0.541139	1.08675	-1.68155	-2.06265	-0.348354	0.661327	0.890321	0.610694	-1.51313	-0.300811	0.550545	Processing of DNA double-strand break ends	+	anatomical structure development;anatomical structure morphogenesis;biological regulation;biosynthetic process;branching morphogenesis of a tube;cell cycle phase;cell cycle process;cell division;cellular biosynthetic process;cellular component organization;cellular component organization at cellular level;cellular component organization or biogenesis;cellular component organization or biogenesis …							2.04618	0.0396987	Q9UNS1	Q9UNS1	TIM_HUMAN	ENSG00000111602
C19orf53	Leydig cell tumor 10 kDa protein homolog	0.188312	-0.0354548	0.712441	-0.0544295	0.538078	0.820731	-0.510241	-1.84136	-0.878923	0.89911	1.6204	1.33478	-1.12494	-0.523617	-1.14488		+								3.34823	0.0171429	Q9UNZ5	Q9UNZ5	L10K_HUMAN	ENSG00000104979
SMC3	Structural maintenance of chromosomes protein 3	-0.369221	0.105194	0.706316	1.06027	1.81663	0.954282	-0.956727	-1.26996	-0.500714	0.790805	0.573736	0.28749	-0.354312	-1.55163	-1.29216	Cohesin Loading onto Chromatin;Establishment of Sister Chromatid Cohesion;Meiotic synapsis;Resolution of Sister Chromatid Cohesion;Separation of Sister Chromatids;SUMOylation of DNA damage response and repair proteins	+	biological regulation;cell cycle;cell cycle phase;cell cycle process;cell division;cellular component organization;cellular component organization at cellular level;cellular component organization or biogenesis;cellular component organization or biogenesis at cellular level;cellular macromolecule metabolic process;cellular metabolic process;cellular nitrogen compound metabolic process;cellular pr…							3.26003	0.0329412	Q9UQE7	Q9UQE7	SMC3_HUMAN	ENSG00000108055
EIF3L	Eukaryotic translation initiation factor 3 subunit L	0.0119339	0.0134437	0.316355	-1.51394	-0.190444	-1.63317	-0.495542	-0.739302	-0.469587	-0.18798	-0.0365221	0.1271	1.46911	1.92955	1.39899	Formation of a pool of free 40S subunits;Formation of the ternary complex, and subsequently, the 43S complex;GTP hydrolysis and joining of the 60S ribosomal subunit;L13a-mediated translational silencing of Ceruloplasmin expression;Ribosomal scanning and start codon recognition;Translation initiation complex formation	+	biological regulation;cellular component assembly;cellular component assembly at cellular level;cellular component organization;cellular component organization at cellular level;cellular component organization or biogenesis;cellular component organization or biogenesis at cellular level;cellular macromolecular complex assembly;cellular macromolecular complex subunit organization;cellular process;…							3.97005	0.017	Q9Y262	Q9Y262	EIF3L_HUMAN	ENSG00000100129
VDAC3	Voltage-dependent anion-selective channel protein 3	0.813743	-0.215119	0.0334346	-1.08368	-0.907356	-0.710783	-0.242791	0.900374	1.10457	-0.801883	-1.90262	-0.424513	1.2499	1.48165	0.705074	Mitochondrial calcium ion transport;Ub-specific processing proteases	+	adenine transport;cellular process;establishment of localization;nitrogen compound transport;nucleobase transport;nucleobase-containing compound transport;purine base transport;purine-containing compound transmembrane transport;transmembrane transport;transport							2.51973	0.0283452	Q9Y277	Q9Y277	VDAC3_HUMAN	ENSG00000078668
NCKAP1	Nck-associated protein 1	0.109372	-0.243477	-0.731581	-0.586262	-0.573024	-1.74029	0.150848	-1.02472	0.0559902	-0.483168	0.390113	0.107627	2.44002	1.08193	1.04662	Regulation of actin dynamics for phagocytic cup formation;RHO GTPases Activate WASPs and WAVEs;VEGFA-VEGFR2 Pathway	+	actin cytoskeleton organization;actin filament-based process;ameboidal cell migration;anatomical structure development;anatomical structure formation involved in morphogenesis;anatomical structure morphogenesis;anterior/posterior axis specification;anterior/posterior axis specification, embryo;anterior/posterior pattern specification;apical protein localization;apoptosis;asymmetric protein locali…							2.1826	0.0455332	Q9Y2A7	Q9Y2A7	NCKP1_HUMAN	ENSG00000061676
KDM2A	Lysine-specific demethylase 2A	0.321312	0.704938	0.664014	1.57925	0.623987	2.08541	-0.771392	-0.825493	-1.09771	-1.02434	-0.509552	-0.261309	-1.30743	0.175647	-0.357324	HDMs demethylate histones	+	biological regulation;biosynthetic process;cellular biosynthetic process;cellular component organization;cellular component organization at cellular level;cellular component organization or biogenesis;cellular component organization or biogenesis at cellular level;cellular macromolecule biosynthetic process;cellular macromolecule metabolic process;cellular metabolic process;cellular nitrogen comp…							2.88484	0.0371856	Q9Y2K7	Q9Y2K7	KDM2A_HUMAN	ENSG00000173120
DIS3	Exosome complex exonuclease RRP44	0.331082	-0.251313	0.862532	0.0149723	0.452452	-0.226594	1.52617	1.20057	1.02127	-0.453192	-0.375643	0.376206	-0.771349	-2.02521	-1.68195	ATF4 activates genes;Butyrate Response Factor 1 (BRF1) binds and destabilizes mRNA;KSRP (KHSRP) binds and destabilizes mRNA;Major pathway of rRNA processing in the nucleolus and cytosol;mRNA decay by 3' to 5' exoribonuclease;Tristetraprolin (TTP, ZFP36) binds and destabilizes mRNA	+	biological regulation;catabolic process;cellular catabolic process;cellular macromolecule catabolic process;cellular macromolecule metabolic process;cellular metabolic process;cellular nitrogen compound metabolic process;cellular process;CUT catabolic process;CUT metabolic process;exonucleolytic nuclear-transcribed mRNA catabolic process involved in deadenylation-dependent decay;gene expression;m…							3.25571	0.0313959	Q9Y2L1	Q9Y2L1	RRP44_HUMAN	ENSG00000083520
DDX52	Probable ATP-dependent RNA helicase DDX52	0.074475	0.186832	-0.294589	2.06013	0.558549	0.549763	0.419483	0.900626	0.709629	-0.525828	-0.734128	0.39502	-1.84929	-0.97087	-1.4798	Major pathway of rRNA processing in the nucleolus and cytosol;rRNA modification in the nucleus and cytosol	+	cellular macromolecule metabolic process;cellular metabolic process;cellular nitrogen compound metabolic process;cellular process;macromolecule metabolic process;metabolic process;ncRNA metabolic process;ncRNA processing;nitrogen compound metabolic process;nucleic acid metabolic process;nucleobase-containing compound metabolic process;primary metabolic process;RNA metabolic process;RNA processing…							2.74631	0.0313808	Q9Y2R4	Q9Y2R4	DDX52_HUMAN	ENSG00000278053
THRAP3	Thyroid hormone receptor-associated protein 3	-0.225457	0.58672	0.656513	0.549195	0.940128	0.71866	1.2691	0.703628	0.386291	-0.884606	-0.306759	0.207862	-2.43479	-1.1886	-0.97789	PPARA activates gene expression;Transcriptional regulation of white adipocyte differentiation	+	androgen receptor signaling pathway;biological regulation;biosynthetic process;catabolic process;cellular biosynthetic process;cellular catabolic process;cellular macromolecule catabolic process;cellular macromolecule metabolic process;cellular metabolic process;cellular nitrogen compound metabolic process;cellular process;cellular response to stimulus;intracellular receptor mediated signaling pa…							2.79962	0.0406783	Q9Y2W1	Q9Y2W1	TR150_HUMAN	ENSG00000054118
NOP58	Nucleolar protein 58	0.653245	0.409636	0.199051	-0.0967079	0.583671	0.999982	1.1446	0.635069	0.201851	0.083584	-0.677291	0.617666	-1.98722	-2.28825	-0.478885	Major pathway of rRNA processing in the nucleolus and cytosol;rRNA modification in the nucleus and cytosol;SUMOylation of RNA binding proteins	+	cell growth;cellular macromolecule metabolic process;cellular metabolic process;cellular nitrogen compound metabolic process;cellular process;establishment of localization;establishment of localization in cell;establishment of protein localization;growth;intracellular protein transport;intracellular transport;macromolecule metabolic process;macromolecule modification;metabolic process;ncRNA metab…							2.11789	0.0489882	Q9Y2X3	Q9Y2X3	NOP58_HUMAN	ENSG00000055044
SAMHD1	Deoxynucleoside triphosphate triphosphohydrolase SAMHD1	-1.12981	-1.54758	-0.729281	1.03175	-0.176179	-0.61953	0.663007	0.825384	0.721017	1.1834	1.71312	0.490783	-0.827168	-0.536732	-1.06219	Interferon alpha/beta signaling;Nucleobase catabolism	+	2'-deoxyribonucleotide metabolic process;biological regulation;catabolic process;cell surface receptor linked signaling pathway;cellular catabolic process;cellular component assembly;cellular component organization;cellular component organization or biogenesis;cellular metabolic process;cellular nitrogen compound catabolic process;cellular nitrogen compound metabolic process;cellular process;cell…							2.87235	0.024106	Q9Y3Z3	Q9Y3Z3	SAMH1_HUMAN	ENSG00000101347
TLN1	Talin-1	0.185524	0.66804	-0.381109	-0.837975	-0.562708	-0.7781	-0.929997	-1.13326	-0.311884	-0.210111	-0.512538	-0.375213	1.99314	1.65295	1.53324	GRB2:SOS provides linkage to MAPK signaling for Integrins;Integrin alphaIIb beta3 signaling;MAP2K and MAPK activation;p130Cas linkage to MAPK signaling for integrins;Paradoxical activation of RAF signaling by kinase inactive BRAF;Platelet degranulation;SEMA3A-Plexin repulsion signaling by inhibiting Integrin adhesion;Signaling by BRAF and RAF fusions;Signaling by high-kinase activity BRAF mutants…	+	actin cytoskeleton organization;actin filament-based process;axon guidance;biological adhesion;biological regulation;blood coagulation;cell activation;cell adhesion;cell junction assembly;cell junction organization;cell-cell adhesion;cell-cell junction assembly;cell-cell junction organization;cell-substrate junction assembly;cellular component assembly;cellular component assembly at cellular leve…							4.73792	0.0142326	Q9Y490	Q9Y490	TLN1_HUMAN	ENSG00000137076
PPME1	Protein phosphatase methylesterase 1	-0.0255857	-0.0317827	0.479304	-0.888304	-0.181237	0.439403	2.10959	1.91971	0.376103	-1.00557	-0.195503	0.169972	-0.863559	-1.17989	-1.12265	Cyclin A/B1/B2 associated events during G2/M transition	+	biological regulation;cellular macromolecule metabolic process;cellular metabolic process;cellular process;cellular protein metabolic process;demethylation;macromolecule metabolic process;macromolecule modification;metabolic process;negative regulation of catalytic activity;negative regulation of molecular function;one-carbon metabolic process;primary metabolic process;protein dealkylation;protei…							2.25116	0.035974	Q9Y570	Q9Y570	PPME1_HUMAN	ENSG00000214517
RBM7	RNA-binding protein 7	-0.974443	0.210959	0.449065	-0.120324	0.365101	-0.709145	0.657136	0.074823	0.00570823	1.74929	1.393	0.923258	-1.17725	-1.88411	-0.963076		+	cell cycle;cellular process;meiotic cell cycle							2.79177	0.0352542	Q9Y580	Q9Y580	RBM7_HUMAN	ENSG00000076053
SUPT16H	FACT complex subunit SPT16	-0.272869	-0.0620746	0.770518	0.267581	0.994506	-0.0468576	1.42148	0.798172	0.400235	0.544728	0.0916715	0.281399	-1.8261	-1.8755	-1.48689	Formation of HIV elongation complex in the absence of HIV Tat;Formation of HIV-1 elongation complex containing HIV-1 Tat;Formation of RNA Pol II elongation complex;HIV elongation arrest and recovery;Pausing and recovery of HIV elongation;Pausing and recovery of Tat-mediated HIV elongation;Regulation of TP53 Activity through Phosphorylation;RNA Polymerase II Pre-transcription Events;RNA Polymerase…	+	biological regulation;biosynthetic process;cellular biosynthetic process;cellular component disassembly;cellular component disassembly at cellular level;cellular component organization;cellular component organization at cellular level;cellular component organization or biogenesis;cellular component organization or biogenesis at cellular level;cellular macromolecular complex disassembly;cellular m…							3.60827	0.0243373	Q9Y5B9	Q9Y5B9	SP16H_HUMAN	ENSG00000092201
UTP18	U3 small nucleolar RNA-associated protein 18 homolog	-0.327662	0.534752	-0.0875683	0.607956	0.614729	1.02242	-0.0218412	0.671065	0.381387	1.24575	-0.413916	0.653391	-2.4908	-1.20921	-1.18045	Major pathway of rRNA processing in the nucleolus and cytosol;rRNA modification in the nucleus and cytosol	+	cellular macromolecule metabolic process;cellular metabolic process;cellular nitrogen compound metabolic process;cellular process;macromolecule metabolic process;maturation of SSU-rRNA;maturation of SSU-rRNA from tricistronic rRNA transcript (SSU-rRNA, 5.8S rRNA, LSU-rRNA);metabolic process;ncRNA metabolic process;ncRNA processing;nitrogen compound metabolic process;nucleic acid metabolic process…							2.46363	0.0371829	Q9Y5J1	Q9Y5J1	UTP18_HUMAN	ENSG00000011260
GMPPB	Mannose-1-phosphate guanyltransferase beta	0.440179	0.232912	-0.527337	-1.93185	-0.0458076	-2.1777	1.19291	1.15221	0.811353	0.941388	0.384577	-0.194115	-0.660917	0.249468	0.132739	Synthesis of GDP-mannose	+	alcohol biosynthetic process;alcohol metabolic process;biosynthetic process;carbohydrate biosynthetic process;carbohydrate metabolic process;cellular biosynthetic process;cellular carbohydrate biosynthetic process;cellular carbohydrate metabolic process;cellular macromolecule metabolic process;cellular metabolic process;cellular nitrogen compound metabolic process;cellular process;cellular protei…							1.83836	0.0389593	Q9Y5P6	Q9Y5P6	GMPPB_HUMAN	ENSG00000173540
GTF3C5	General transcription factor 3C polypeptide 5	-0.19381	-0.447176	-0.808451	0.974878	0.761139	2.22765	-0.40089	0.0743021	-0.704721	0.683707	1.18192	0.0707978	-1.13275	-1.44917	-0.837432	RNA Polymerase III Abortive And Retractive Initiation;RNA Polymerase III Transcription Initiation From Type 1 Promoter;RNA Polymerase III Transcription Initiation From Type 2 Promoter	+	5S class rRNA transcription from RNA polymerase III type 1 promoter;biosynthetic process;cell differentiation;cellular biosynthetic process;cellular developmental process;cellular macromolecule biosynthetic process;cellular macromolecule metabolic process;cellular metabolic process;cellular nitrogen compound metabolic process;cellular process;developmental process;gene expression;macromolecule bi…							2.9822	0.0337263	Q9Y5Q8	Q9Y5Q8	TF3C5_HUMAN	ENSG00000148308
COPG1	Coatomer subunit gamma-1	0.0154551	-0.733605	-0.53479	-1.17379	-1.60392	-0.701298	0.63419	1.05995	1.1495	-0.844906	0.446679	-0.565444	1.24351	1.75644	-0.147967	COPI-dependent Golgi-to-ER retrograde traffic;COPI-mediated anterograde transport	+	cellular component movement;cellular component organization;cellular component organization at cellular level;cellular component organization or biogenesis;cellular component organization or biogenesis at cellular level;cellular process;COPI coating of Golgi vesicle;cytoskeleton-dependent intracellular transport;establishment of Golgi localization;establishment of localization;establishment of lo…							2.20518	0.0454298	Q9Y678	Q9Y678	COPG1_HUMAN	ENSG00000181789
