# Supplementary material for: Deep Visual Proteomics defines single-cell identity and heterogeneity
Source: Nat Biotechnol. 2022 May 19;40(8):1231–40. doi: 10.1038/s41587-022-01302-5 (PMC9371970; doi:10.1038/s41587-022-01302-5)
Supplement: Supplementary file 9 — Pathway enrichment analysis results for proteins differentially regulated between acinar and duct cells of the healthy salivary gland based on a two-sided (two-sample) Wilcoxon–Mann–Whitney test with a Benjamini–Hochberg FDR < 0.05 [file 41587_2022_1302_MOESM9_ESM.xlsx]

## Sheet: Acinar vs duct cells
Type	Name	Size	Enrichment score (acinar vs duct cells)	P value	Benj. Hoch. FDR	Mean	Median
GOCC name	eukaryotic translation initiation factor 3 complex, eIF3m	6	0.862301	0.000261605	0.0046922	2.75	2.90307
GOCC name	COPII vesicle coat	6	0.827621	0.000458664	0.00703007	2.56481	2.51392
GOCC name	eukaryotic 43S preinitiation complex	13	0.800199	6.49532e-07	2.10598e-05	2.42834	2.27904
GOBP name	formation of translation preinitiation complex	14	0.78958	3.51285e-07	3.12978e-05	2.36743	2.24368
GOCC name	eukaryotic translation initiation factor 3 complex	14	0.786681	3.87661e-07	1.55618e-05	2.36199	2.24368
GOCC name	eukaryotic 48S preinitiation complex	14	0.786154	3.94654e-07	1.51224e-05	2.36125	2.24368
GOCC name	translation preinitiation complex	14	0.786154	3.94654e-07	1.44649e-05	2.36125	2.24368
GOBP name	COPII vesicle coating	10	0.758282	3.48308e-05	0.0019748	2.25145	2.07656
Reactome pathway	SeMet incorporation into proteins	11	0.708131	5.05645e-05	0.0020246	2.03502	2.1329
Reactome pathway	Cytosolic tRNA aminoacylation	24	0.634643	9.09436e-08	4.33498e-06	1.90367	2.09183
GOBP name	vesicle coating	22	0.617429	6.33415e-07	5.15269e-05	1.78504	1.63469
GOCC name	Golgi cisterna membrane	10	0.615951	0.000772749	0.0110411	1.80494	1.69157
GOCC name	COPI vesicle coat	10	0.608589	0.000893145	0.0125487	1.66082	1.5548
GOBP name	dolichol-linked oligosaccharide biosynthetic process	13	0.60295	0.00017731	0.00822514	1.73688	1.62794
GOCC name	vesicle coat	19	0.594143	8.26277e-06	0.000217672	1.75568	1.59125
GOBP name	peptidyl-asparagine modification	38	0.59176	4.29973e-10	6.70399e-08	1.68899	1.47572
GOBP name	protein N-linked glycosylation	38	0.59176	4.29973e-10	6.5228e-08	1.68899	1.47572
GOBP name	protein N-linked glycosylation via asparagine	38	0.59176	4.29973e-10	6.35115e-08	1.68899	1.47572
GOBP name	macromolecule glycosylation	40	0.590156	1.73011e-10	3.13262e-08	1.67398	1.47572
GOBP name	protein glycosylation	40	0.590156	1.73011e-10	3.03473e-08	1.67398	1.47572
GOBP name	COPI coating of Golgi vesicle	12	0.589885	0.000423059	0.0172075	1.57841	1.5548
GOBP name	Golgi transport vesicle coating	12	0.589885	0.000423059	0.0170837	1.57841	1.5548
GOBP name	regulation of translational initiation	30	0.588613	3.18272e-08	3.37068e-06	1.84042	1.87769
GOCC name	endoplasmic reticulum-Golgi intermediate compartment membrane	13	0.581675	0.000298005	0.0051269	1.56652	1.4809
GOCC name	terminal button	8	0.577053	0.00481425	0.0483145	1.65693	1.67892
GOBP name	glycosylation	41	0.57086	4.11514e-10	6.59951e-08	1.63251	1.47104
GOBP name	ER to Golgi vesicle-mediated transport	26	0.569488	6.09967e-07	5.03492e-05	1.71281	1.47027
Reactome pathway	COPII (Coat Protein 2) Mediated Vesicle Transport	27	0.555188	7.27476e-07	3.1661e-05	1.65378	1.3249
GOCC name	membrane coat	24	0.550743	3.52697e-06	9.91078e-05	1.63893	1.5548
Reactome pathway	Formation of the ternary complex, and subsequently, the 43S complex	50	0.545132	4.96737e-11	3.10771e-09	1.62097	1.21699
Reactome pathway	Cargo concentration in the ER	14	0.539536	0.000500337	0.0172702	1.62592	1.39482
GOBP name	amino acid activation	26	0.538414	2.4069e-06	0.000187638	1.69507	1.99087
GOBP name	tRNA aminoacylation	26	0.538414	2.4069e-06	0.000185068	1.69507	1.99087
GOBP name	tRNA aminoacylation for protein translation	26	0.538414	2.4069e-06	0.000182567	1.69507	1.99087
GOBP name	oligosaccharide biosynthetic process	15	0.525005	0.000457242	0.0182021	1.58391	1.62794
Reactome pathway	Translation initiation complex formation	58	0.520685	1.54393e-11	1.54547e-09	1.57371	1.1948
Reactome pathway	Ribosomal scanning and start codon recognition	58	0.515018	2.55263e-11	1.82513e-09	1.56433	1.1948
GOBP name	translational initiation	110	0.513512	2.11032e-19	1.48065e-16	1.45531	1.22464
Reactome pathway	Formation of a pool of free 40S subunits	90	0.513462	2.40833e-16	4.82147e-14	1.44745	1.18207
GOBP name	cotranslational protein targeting to membrane	99	0.508833	1.93422e-17	9.86981e-15	1.41262	1.20692
GOBP name	SRP-dependent cotranslational protein targeting to membrane	99	0.508833	1.93422e-17	9.04733e-15	1.41262	1.20692
Reactome pathway	GTP hydrolysis and joining of the 60S ribosomal subunit	102	0.50844	7.27961e-18	3.64345e-15	1.44404	1.18207
GOBP name	translation	148	0.508115	1.80686e-24	2.53548e-21	1.4334	1.21324
Reactome pathway	L13a-mediated translational silencing of Ceruloplasmin expression	101	0.507048	1.25867e-17	4.19975e-15	1.43535	1.17313
Reactome pathway	SRP-dependent cotranslational protein targeting to membrane	99	0.500626	6.23879e-17	1.56126e-14	1.37966	1.20384
GOBP name	establishment of protein localization in endoplasmic reticulum	100	0.500338	4.6519e-17	2.00855e-14	1.39607	1.20538
GOBP name	protein targeting to ER	100	0.500338	4.6519e-17	1.86508e-14	1.39607	1.20538
GOCC name	endoplasmic reticulum membrane	112	0.487928	6.11208e-18	6.4406e-16	1.39829	1.42305
GOBP name	oligosaccharide metabolic process	18	0.466571	0.000652793	0.0244275	1.46573	1.57916
GOBP name	protein targeting to membrane	105	0.462113	2.15002e-15	7.54253e-13	1.31298	1.19101
Reactome pathway	Selenocysteine synthesis	77	0.460594	8.37204e-12	1.04755e-09	1.30588	1.08646
GOBP name	response to endoplasmic reticulum stress	50	0.457962	3.37031e-08	3.50325e-06	1.44149	1.42114
Reactome pathway	Nonsense Mediated Decay (NMD) independent of the Exon Junction Complex (EJC)	81	0.456695	3.94824e-12	6.58698e-10	1.30445	1.07786
GOCC name	endoplasmic reticulum-Golgi intermediate compartment	27	0.454341	5.03422e-05	0.00108817	1.29545	1.39342
Reactome pathway	Viral mRNA Translation	76	0.453577	2.28959e-11	1.9099e-09	1.28246	1.08216
Reactome pathway	Eukaryotic Translation Termination	80	0.45109	9.51867e-12	1.05869e-09	1.29418	1.08216
Reactome pathway	Peptide chain elongation	78	0.447717	2.35929e-11	1.81665e-09	1.26881	1.07597
GOCC name	cytosolic large ribosomal subunit	45	0.446158	3.2094e-07	1.35276e-05	1.24266	1.129
Reactome pathway	Antigen Presentation: Folding, assembly and peptide loading of class I MHC	18	0.442115	0.00123787	0.035403	1.49052	1.32789
GOBP name	nuclear-transcribed mRNA catabolic process, nonsense-mediated decay	85	0.438789	9.05162e-12	2.41937e-09	1.26908	1.07408
GOBP name	ER-nucleus signaling pathway	36	0.433777	8.31809e-06	0.000549288	1.39311	1.42114
GOBP name	viral transcription	80	0.432244	6.624e-11	1.37706e-08	1.23706	1.07597
GOCC name	endoplasmic reticulum part	168	0.432033	4.07302e-20	4.90508e-18	1.26174	1.24078
Reactome pathway	Nonsense Mediated Decay (NMD) enhanced by the Exon Junction Complex (EJC)	85	0.431617	1.95508e-11	1.77913e-09	1.25241	1.06387
GOBP name	translational termination	79	0.427436	1.38172e-10	2.58519e-08	1.24858	1.07786
GOBP name	nuclear-transcribed mRNA catabolic process	93	0.42194	7.75719e-12	2.17705e-09	1.23782	1.07408
GOCC name	large ribosomal subunit	46	0.418008	1.3007e-06	4.06106e-05	1.18165	1.10343
GOBP name	cellular response to topologically incorrect protein	34	0.417918	2.97316e-05	0.00175667	1.36701	1.37835
GOBP name	cellular response to unfolded protein	34	0.417918	2.97316e-05	0.00173837	1.36701	1.37835
GOBP name	endoplasmic reticulum unfolded protein response	34	0.417918	2.97316e-05	0.00172045	1.36701	1.37835
GOBP name	post-translational protein modification	53	0.415035	2.65301e-07	2.40183e-05	1.29859	1.16058
GOBP name	cellular protein complex disassembly	84	0.412428	1.82634e-10	3.10643e-08	1.22813	1.06897
GOBP name	protein complex disassembly	84	0.412428	1.82634e-10	3.01506e-08	1.22813	1.06897
GOBP name	vesicle organization	43	0.41227	3.85063e-06	0.000277097	1.29498	1.50066
GOCC name	ribosome	67	0.411961	1.07616e-08	5.3365e-07	1.20175	1.07786
GOCC name	Golgi membrane	81	0.408706	5.30259e-10	2.7938e-08	1.30494	1.34058
GOBP name	mRNA catabolic process	95	0.407433	2.48857e-11	5.58735e-09	1.20902	1.06387
GOBP name	cellular macromolecular complex disassembly	90	0.404401	1.06011e-10	2.12515e-08	1.20762	1.0638
GOBP name	macromolecular complex disassembly	90	0.404401	1.06011e-10	2.05187e-08	1.20762	1.0638
GOBP name	cellular component biogenesis at cellular level	21	0.403865	0.00145246	0.0485278	1.35015	0.94516
GOBP name	ribonucleoprotein complex biogenesis	21	0.403865	0.00145246	0.0482407	1.35015	0.94516
GOBP name	translational elongation	83	0.403022	5.8403e-10	8.19541e-08	1.17272	1.06387
GOCC name	cytosolic small ribosomal subunit	33	0.401407	7.7386e-05	0.00163091	1.26795	0.974469
GOBP name	RNA catabolic process	99	0.394398	4.50062e-11	9.71614e-09	1.18602	1.05041
Reactome pathway	Major pathway of rRNA processing in the nucleolus and cytosol	83	0.393567	1.45442e-09	8.56396e-08	1.16317	1.05041
GOBP name	Golgi vesicle transport	70	0.391301	2.91502e-08	3.14653e-06	1.26449	1.19316
GOCC name	Golgi apparatus part	108	0.386846	1.72015e-11	1.11545e-09	1.22392	1.2219
GOBP name	tRNA metabolic process	33	0.384511	0.000153095	0.00740796	1.3379	1.41518
Reactome pathway	XBP1(S) activates chaperone genes	24	0.378764	0.00142594	0.0396492	1.31016	1.32353
GOBP name	intracellular protein transport	214	0.374487	9.13268e-19	5.69575e-16	1.08411	1.09709
GOBP name	viral infectious cycle	88	0.37355	3.5784e-09	4.67106e-07	1.09768	1.04288
GOBP name	establishment of protein localization to organelle	120	0.369145	1.5745e-11	3.68236e-09	1.09548	1.09889
Reactome pathway	Regulation of expression of SLITs and ROBOs	115	0.368781	4.02191e-11	2.68396e-09	1.13619	0.976635
GOCC name	small ribosomal subunit	35	0.366871	0.000200927	0.0036822	1.19046	0.971343
GOCC name	endoplasmic reticulum lumen	41	0.355298	0.00010037	0.00201457	1.16632	1.01249
GOCC name	endoplasmic reticulum	137	0.344396	2.35748e-11	1.41954e-09	1.08474	1.20384
GOBP name	protein targeting	146	0.341457	9.19414e-12	2.34576e-09	1.04716	1.05714
GOBP name	protein transport	272	0.338617	1.03131e-18	5.78873e-16	0.986729	1.0413
GOBP name	regulation of translation	77	0.333001	7.83519e-07	6.19422e-05	1.18587	1.04681
GOBP name	viral reproductive process	104	0.328275	2.02419e-08	2.31873e-06	1.01122	0.972354
GOBP name	cellular process involved in reproduction	109	0.327417	1.07251e-08	1.25417e-06	1.01547	0.974088
GOBP name	response to unfolded protein	48	0.312003	0.000226281	0.0102428	1.10781	1.17547
GOBP name	establishment of protein localization	286	0.311158	1.24184e-16	4.64695e-14	0.927195	0.979846
GOBP name	cellular protein metabolic process	420	0.307697	4.62081e-21	4.32277e-18	0.910912	0.937274
GOCC name	coated vesicle membrane	32	0.30014	0.00360228	0.0389324	1.09881	1.27617
GOBP name	response to topologically incorrect protein	49	0.296374	0.000402905	0.0167519	1.07655	1.14709
GOCC name	Golgi apparatus	111	0.291358	2.86464e-07	1.271e-05	1.09035	1.14686
GOBP name	protein metabolic process	473	0.288905	4.40946e-20	3.53576e-17	0.853526	0.891951
GOBP name	intracellular transport	311	0.286048	3.75074e-15	1.23841e-12	0.898542	0.94516
Reactome pathway	COPI-mediated anterograde transport	47	0.279401	0.00107999	0.0327596	1.0261	1.17456
GOBP name	peptidyl-amino acid modification	76	0.278722	3.97922e-05	0.00223354	0.942945	1.05181
GOBP name	ncRNA metabolic process	66	0.26622	0.000243713	0.0107714	1.03688	0.93343
GOBP name	cellular macromolecule catabolic process	166	0.264578	2.19596e-08	2.46519e-06	0.894854	0.904718
GOBP name	antigen processing and presentation	81	0.250818	0.00013845	0.00681684	0.949351	0.853891
GOBP name	establishment of localization in cell	353	0.243994	2.04005e-12	6.02673e-10	0.817249	0.879606
GOBP name	antigen processing and presentation of exogenous antigen	73	0.2398	0.000524769	0.020314	0.942944	0.851653
GOCC name	cytoplasmic vesicle membrane	62	0.229241	0.00217069	0.0254152	0.891419	0.850162
GOBP name	macromolecule catabolic process	185	0.228234	4.12788e-07	3.56458e-05	0.82638	0.89711
GOBP name	gene expression	309	0.226929	4.89336e-10	7.04267e-08	0.834795	0.883609
GOBP name	antigen processing and presentation of exogenous peptide antigen	71	0.223871	0.00139924	0.0470296	0.9126	0.833707
GOCC name	vesicle membrane	63	0.22187	0.00278853	0.0309307	0.876237	0.846433
GOBP name	viral reproduction	195	0.2214	5.03456e-07	4.21776e-05	0.797396	0.879992
GOBP name	antigen processing and presentation of peptide antigen	74	0.218408	0.00147798	0.0485141	0.896654	0.837765
GOBP name	cellular macromolecule biosynthetic process	285	0.215977	9.54595e-09	1.14003e-06	0.797698	0.89711
GOBP name	macromolecule biosynthetic process	293	0.214966	7.73032e-09	9.43267e-07	0.794843	0.895309
GOBP name	cellular component disassembly	147	0.212953	1.99379e-05	0.0012298	0.782396	0.891951
GOBP name	cellular component disassembly at cellular level	147	0.212953	1.99379e-05	0.00121643	0.782396	0.891951
GOBP name	reproductive process	162	0.193062	5.36284e-05	0.00289438	0.708265	0.882436
GOBP name	vesicle-mediated transport	193	0.192225	1.40292e-05	0.00091565	0.774339	0.840196
GOBP name	transport	515	0.184276	2.00632e-09	2.68131e-07	0.637954	0.822345
GOBP name	establishment of localization	531	0.167785	3.68773e-08	3.69629e-06	0.609453	0.776094
GOBP name	macromolecule metabolic process	733	0.160238	2.31916e-08	2.55244e-06	0.604178	0.609562
GOBP name	regulation of cellular protein metabolic process	210	0.156617	0.000242903	0.0108208	0.741638	0.638864
GOBP name	regulation of protein metabolic process	225	0.152817	0.000227115	0.0101984	0.736131	0.642302
Student's T-test Significant class 3_class 1	+	221	0.151681	0.000281425	0.000281425	0.702911	1.10772
Student's T-test significant	class 3_class 1	221	0.151681	0.000281425	0.000281425	0.702911	1.10772
GOBP name	protein modification process	213	0.149896	0.000410188	0.0169293	0.697559	0.561237
GOBP name	cellular macromolecular complex subunit organization	206	0.149131	0.00052897	0.0203364	0.698618	0.849466
GOBP name	cellular macromolecule metabolic process	669	0.147456	3.74505e-07	3.28453e-05	0.60551	0.591601
GOCC name	cytosol	649	0.145455	6.11195e-07	2.06095e-05	0.595685	0.564082
GOCC name	ribonucleoprotein complex	219	0.14233	0.000686628	0.0101549	0.698581	0.840986
GOBP name	macromolecule modification	223	0.141602	0.000665518	0.024576	0.690091	0.552454
GOBP name	biosynthetic process	506	0.10674	0.000545949	0.0208463	0.575938	0.581798
GOCC name	intracellular organelle	1140	-0.096793	0.00178077	0.0224058	0.324071	0.242522
GOCC name	nucleus	551	-0.109771	0.000277259	0.00486936	0.229796	0.12139
GOBP name	regulation of biological quality	316	-0.117399	0.00116698	0.0406849	0.123679	0.0798197
GOBP name	regulation of nitrogen compound metabolic process	305	-0.12362	0.000744179	0.0269489	0.169671	0.0759745
GOCC name	organelle	1414	-0.126209	0.00228428	0.0263787	0.340245	0.319258
GOCC name	intracellular membrane-bounded organelle	1012	-0.126514	1.61529e-05	0.000389054	0.280416	0.2029
GOCC name	nucleoplasm	354	-0.131771	0.000143855	0.00269489	0.214715	-0.0235834
GOBP name	regulation of nucleobase-containing compound metabolic process	272	-0.134809	0.000438037	0.0175621	0.132448	0.0624881
GOCC name	intracellular organelle part	1134	-0.134886	1.24976e-05	0.000309868	0.293677	0.217621
GOBP name	regulation of transcription, DNA-dependent	196	-0.140497	0.00139425	0.0471442	0.100283	0.0338867
GOCC name	organelle part	1146	-0.146724	2.35575e-06	7.0925e-05	0.286682	0.217621
GOBP name	regulation of RNA metabolic process	223	-0.147412	0.000395521	0.0165676	0.104225	0.0255647
GOCC name	membrane-bounded organelle	1360	-0.149312	8.16259e-05	0.00167831	0.317475	0.292828
GOBP name	protein complex assembly	140	-0.203533	6.6642e-05	0.00340056	-0.00676001	-0.15207
GOBP name	small molecule metabolic process	498	-0.209096	1.56052e-11	3.80834e-09	0.0453453	-0.0230665
GOCC name	chromosomal part	75	-0.218351	0.00138131	0.0179145	-0.0761066	-0.199582
GOBP name	response to inorganic substance	87	-0.226162	0.000378779	0.0159856	-0.0679353	-0.215493
GOBP name	nucleoside phosphate metabolic process	81	-0.228787	0.000508594	0.0201038	-0.0668884	-0.225706
GOBP name	nucleotide metabolic process	81	-0.228787	0.000508594	0.0199632	-0.0668884	-0.225706
GOBP name	coenzyme metabolic process	75	-0.232647	0.000654542	0.0243308	-0.0787323	-0.319362
GOBP name	transmembrane transport	80	-0.235545	0.000373907	0.0158995	-0.253831	-0.127051
GOCC name	intracellular organelle lumen	164	-0.237706	5.71898e-07	2.00879e-05	-0.109859	-0.325219
GOBP name	chromosome organization	65	-0.240147	0.00101861	0.035959	-0.110097	-0.256141
GOBP name	response to oxidative stress	59	-0.248362	0.00118163	0.04069	-0.147731	-0.356363
GOBP name	cofactor metabolic process	88	-0.253178	6.31971e-05	0.00325436	-0.130735	-0.356174
GOCC name	organelle lumen	183	-0.256081	1.56966e-08	7.35123e-07	-0.134231	-0.329017
Reactome pathway	mRNA Splicing - Major Pathway	70	-0.256251	0.000281004	0.010418	-0.0747369	-0.245142
GOBP name	mRNA processing	98	-0.257458	1.87524e-05	0.00116952	-0.0580979	-0.255417
GOBP name	nuclear mRNA splicing, via spliceosome	79	-0.257892	0.000107851	0.00540506	-0.0768327	-0.237103
GOBP name	RNA splicing, via transesterification reactions with bulged adenosine as nucleophile	79	-0.257892	0.000107851	0.00535723	-0.0768327	-0.237103
GOBP name	RNA splicing, via transesterification reactions	80	-0.260801	8.17064e-05	0.0041317	-0.0813731	-0.245142
GOCC name	cell-cell junction	45	-0.262445	0.00264453	0.0297245	-0.211716	-0.188384
GOBP name	RNA splicing	94	-0.264884	1.57818e-05	0.000995318	-0.0920413	-0.245142
GOCC name	spliceosomal complex	56	-0.266414	0.000692276	0.0100619	-0.104469	-0.255417
GOCC name	membrane-enclosed lumen	195	-0.280419	1.9592e-10	1.10107e-08	-0.179755	-0.361411
GOBP name	ion transport	83	-0.282494	1.41132e-05	0.000910543	-0.373543	-0.318348
GOBP name	monocarboxylic acid metabolic process	73	-0.282566	4.38452e-05	0.00241278	-0.303138	-0.345947
GOBP name	protein oligomerization	75	-0.283732	3.23511e-05	0.00185292	-0.180503	-0.237103
GOCC name	catalytic step 2 spliceosome	42	-0.288039	0.00141986	0.0181355	-0.148383	-0.287036
GOBP name	fatty acid metabolic process	48	-0.308208	0.00026963	0.011732	-0.435519	-0.407154
GOBP name	glucose metabolic process	58	-0.316819	4.07284e-05	0.00226345	-0.302961	-0.392368
GOBP name	cellular amino acid catabolic process	39	-0.330002	0.000422292	0.0173017	-0.300855	-0.293475
GOBP name	amine catabolic process	42	-0.333482	0.000220788	0.0100755	-0.302384	-0.260358
GOCC name	Z disc	25	-0.334786	0.00402399	0.0413686	-0.465716	-0.52436
GOBP name	purine ribonucleotide metabolic process	35	-0.342519	0.000518403	0.0202069	-0.320435	-0.644899
GOCC name	mitochondrial outer membrane	24	-0.34308	0.00386632	0.0407414	-0.44564	-0.495192
GOCC name	nuclear chromatin	27	-0.358913	0.00136223	0.0179432	-0.376703	-0.268221
GOBP name	small molecule catabolic process	102	-0.363701	7.308e-10	1.00048e-07	-0.365947	-0.464085
GOBP name	transcription initiation from RNA polymerase II promoter	30	-0.365673	0.000590035	0.0223775	-0.398287	-0.364954
GOBP name	purine ribonucleotide biosynthetic process	27	-0.368924	0.000995252	0.0353567	-0.322321	-0.771787
GOBP name	transcription initiation, DNA-dependent	34	-0.370156	0.000217039	0.00998558	-0.408632	-0.527321
GOBP name	ion transmembrane transport	35	-0.372425	0.000160565	0.00763772	-0.501478	-0.854593
GOBP name	lipid catabolic process	34	-0.378544	0.000155502	0.00746012	-0.528113	-0.643852
GOBP name	cellular lipid catabolic process	31	-0.383869	0.000246734	0.0108197	-0.542628	-0.651937
GOCC name	mitochondrion	314	-0.394818	1.24733e-27	2.10301e-25	-0.361325	-0.644812
GOCC name	protein-DNA complex	23	-0.398994	0.00100198	0.0136237	-0.426272	-0.537466
GOBP name	carboxylic acid catabolic process	63	-0.403106	5.55226e-08	5.37325e-06	-0.484934	-0.664193
GOBP name	organic acid catabolic process	63	-0.403106	5.55226e-08	5.28218e-06	-0.484934	-0.664193
GOCC name	chromatin	39	-0.4096	1.20784e-05	0.000308548	-0.541362	-0.358759
GOBP name	glucose catabolic process	21	-0.412747	0.00113774	0.0399132	-0.547399	-0.519917
Potential contaminant	+	32	-0.419932	4.6433e-05	4.6433e-05	-0.463666	-0.571043
GOCC name	cell-cell adherens junction	15	-0.423836	0.00466524	0.0473831	-0.573311	-0.653505
GOBP name	cellular component disassembly involved in apoptosis	19	-0.426085	0.00138764	0.0472049	-0.638917	-0.653505
GOBP name	nucleoside triphosphate biosynthetic process	21	-0.427689	0.000746666	0.0268656	-0.461048	-0.995809
Reactome pathway	TP53 Regulates Metabolic Genes	24	-0.429455	0.000298976	0.0106884	-0.529779	-0.588753
GOBP name	dicarboxylic acid metabolic process	21	-0.429513	0.000708622	0.0259967	-0.590993	-0.958779
GOBP name	nucleoside triphosphate metabolic process	30	-0.430807	5.16107e-05	0.00281253	-0.56098	-0.899011
GOCC name	chromosome	18	-0.439855	0.00131131	0.0175466	-0.608227	-0.670611
GOBP name	ribonucleoside triphosphate biosynthetic process	19	-0.442969	0.000887681	0.031736	-0.492617	-1.01861
GOBP name	lipid modification	26	-0.457869	6.06207e-05	0.00315059	-0.708198	-0.690328
GOBP name	monovalent inorganic cation transport	30	-0.460083	1.53709e-05	0.000980417	-0.696352	-1.00883
GOBP name	oxidation-reduction process	168	-0.464585	5.17283e-23	5.80702e-20	-0.586262	-0.84171
GOBP name	ribonucleoside triphosphate metabolic process	28	-0.468628	2.07256e-05	0.00123758	-0.642269	-0.969334
GOCC name	intermediate filament	22	-0.474716	0.000128409	0.00251741	-0.659919	-0.571043
Reactome pathway	Branched-chain amino acid catabolism	17	-0.478961	0.000669801	0.0216281	-0.764154	-0.946095
GOCC name	mitochondrial nucleoid	19	-0.480892	0.000308015	0.00519313	-0.602575	-0.945894
GOCC name	nucleoid	19	-0.480892	0.000308015	0.00509131	-0.602575	-0.945894
GOCC name	mitochondrial matrix	101	-0.481108	5.05547e-16	4.73529e-14	-0.640618	-0.883817
GOBP name	branched chain family amino acid catabolic process	18	-0.494588	0.000302249	0.0130502	-0.785452	-1.04681
GOBP name	branched chain family amino acid metabolic process	18	-0.494588	0.000302249	0.0129505	-0.785452	-1.04681
GOCC name	basolateral plasma membrane	20	-0.49642	0.000133145	0.00255093	-1.12787	-1.04598
GOBP name	purine nucleoside triphosphate biosynthetic process	18	-0.51466	0.000169912	0.00801443	-0.656875	-1.05072
GOBP name	purine ribonucleoside triphosphate biosynthetic process	18	-0.51466	0.000169912	0.00794764	-0.656875	-1.05072
GOBP name	purine nucleoside triphosphate metabolic process	27	-0.517439	3.89228e-06	0.000276549	-0.757317	-0.995809
GOBP name	purine ribonucleoside triphosphate metabolic process	27	-0.517439	3.89228e-06	0.000273092	-0.757317	-0.995809
GOBP name	mitochondrion organization	38	-0.521946	3.66578e-08	3.74109e-06	-0.811461	-1.0359
GOBP name	mitochondrial transport	31	-0.548066	1.66264e-07	1.5554e-05	-0.87742	-1.08283
GOBP name	monocarboxylic acid catabolic process	23	-0.551451	5.43972e-06	0.000372356	-0.893446	-0.734059
GOCC name	cell-cell contact zone	13	-0.553023	0.000584154	0.00879361	-0.990182	-1.40573
GOCC name	intercalated disc	12	-0.553337	0.000943521	0.0130392	-1.02283	-1.4266
GOBP name	generation of precursor metabolites and energy	118	-0.567652	8.16884e-25	1.52839e-21	-0.810062	-1.1057
GOBP name	hydrogen transport	23	-0.570057	2.59529e-06	0.000194232	-0.979365	-1.08283
GOBP name	proton transport	23	-0.570057	2.59529e-06	0.000191676	-0.979365	-1.08283
GOBP name	fatty acid oxidation	21	-0.570223	6.93868e-06	0.000469239	-0.948603	-0.734059
GOBP name	lipid oxidation	21	-0.570223	6.93868e-06	0.000463653	-0.948603	-0.734059
GOBP name	acetyl-CoA metabolic process	26	-0.574206	4.92116e-07	4.18522e-05	-1.03476	-1.33087
GOBP name	glycolysis	14	-0.590582	0.000139038	0.00678626	-0.9928	-0.932765
GOBP name	fatty acid catabolic process	21	-0.592988	2.93896e-06	0.000214239	-0.988522	-0.734059
GOBP name	regulation of mitochondrion organization	11	-0.595848	0.0006488	0.0244411	-1.01012	-0.945894
GOBP name	coenzyme catabolic process	26	-0.597274	1.68227e-07	1.54797e-05	-0.96153	-1.33087
GOBP name	fatty acid beta-oxidation	20	-0.598148	4.15461e-06	0.000287899	-1.01453	-0.917017
GOCC name	lateral plasma membrane	12	-0.599918	0.000336791	0.00535688	-1.3215	-1.33006
GOBP name	cofactor catabolic process	28	-0.60023	4.9701e-08	4.89424e-06	-0.954732	-1.29825
Reactome pathway	Glyoxylate metabolism and glycine degradation	11	-0.604442	0.000541104	0.0180549	-1.03069	-1.30125
GOCC name	mitochondrial part	231	-0.605197	2.55e-49	2.14965e-46	-0.845498	-1.09944
GOCC name	proton-transporting two-sector ATPase complex	19	-0.615312	3.89122e-06	0.000105816	-1.02623	-1.04657
GOBP name	ATP metabolic process	22	-0.61535	6.90665e-07	5.53815e-05	-0.996096	-1.00883
GOCC name	condensed chromosome	8	-0.631893	0.00202098	0.0239955	-1.0757	-1.01533
GOCC name	mitochondrial membrane	150	-0.63277	1.85056e-37	5.20007e-35	-0.975157	-1.13245
GOCC name	keratin filament	8	-0.633272	0.00197566	0.0237925	-0.98586	-0.753357
GOCC name	proton-transporting ATP synthase complex, coupling factor F(o)	7	-0.634153	0.00374402	0.039952	-0.971373	-1.2432
GOBP name	ATP biosynthetic process	15	-0.637744	2.06997e-05	0.00124933	-0.923878	-1.08283
GOBP name	ATP synthesis coupled proton transport	13	-0.648054	5.58248e-05	0.00298423	-0.964861	-1.11546
GOBP name	energy coupled proton transport, down electrochemical gradient	13	-0.648054	5.58248e-05	0.00295608	-0.964861	-1.11546
GOBP name	mitochondrial ATP synthesis coupled proton transport	13	-0.648054	5.58248e-05	0.00292845	-0.964861	-1.11546
GOCC name	organelle inner membrane	136	-0.662811	1.31548e-37	5.54477e-35	-1.04027	-1.14113
GOBP name	monovalent inorganic cation homeostasis	8	-0.664062	0.00117742	0.0407953	-1.91904	-1.95485
GOCC name	mitochondrial inner membrane	128	-0.677114	3.70775e-37	7.81408e-35	-1.08817	-1.18652
Reactome pathway	Formation of ATP by chemiosmotic coupling	12	-0.678133	5.06413e-05	0.00194969	-1.03334	-1.13158
GOCC name	mitochondrial proton-transporting ATP synthase complex	13	-0.680582	2.31553e-05	0.00054222	-1.03436	-1.11546
GOCC name	proton-transporting ATP synthase complex	13	-0.680582	2.31553e-05	0.000527566	-1.03436	-1.11546
Reactome pathway	Mitochondrial protein import	17	-0.685042	1.14298e-06	4.76717e-05	-1.29414	-1.1477
GOCC name	nuclear chromosome	9	-0.686763	0.000374205	0.00584176	-1.08861	-0.945894
GOCC name	proton-transporting two-sector ATPase complex, catalytic domain	9	-0.69344	0.00032787	0.00531527	-1.3657	-1.08283
GOBP name	oxidative phosphorylation	7	-0.708687	0.00119662	0.0409549	-1.06866	-1.01861
GOBP name	acetyl-CoA catabolic process	23	-0.711812	4.37487e-09	5.58094e-07	-1.35029	-1.36613
GOBP name	tricarboxylic acid cycle	23	-0.711812	4.37487e-09	5.45692e-07	-1.35029	-1.36613
Reactome pathway	Formation of the cornified envelope	24	-0.712923	1.93592e-09	1.07659e-07	-1.36124	-1.5415
Reactome pathway	Signaling by Retinoic Acid	7	-0.714636	0.0010874	0.0320143	-1.28446	-1.36989
Reactome pathway	Cristae formation	17	-0.717082	3.52769e-07	1.6051e-05	-1.14905	-1.15837
GOCC name	hemoglobin complex	6	-0.736842	0.0018117	0.0221342	-1.22231	-1.09836
GOBP name	cellular respiration	7	-0.737906	0.000742848	0.0270754	-1.2044	-1.21076
Reactome pathway	Keratinization	20	-0.746543	9.1607e-09	4.82624e-07	-1.49479	-1.6509
GOCC name	mitochondrial membrane part	57	-0.763828	1.01717e-22	1.42913e-20	-1.35663	-1.31548
GOBP name	electron transport chain	63	-0.767712	4.34326e-25	2.43787e-21	-1.29819	-1.31548
GOBP name	respiratory electron transport chain	63	-0.767712	4.34326e-25	1.21894e-21	-1.29819	-1.31548
Reactome pathway	Complex I biogenesis	27	-0.77268	5.40397e-12	7.72767e-10	-1.44842	-1.51961
GOCC name	mitochondrial proton-transporting ATP synthase complex, coupling factor F(o)	5	-0.785688	0.00238637	0.0271853	-1.32016	-1.34637
Reactome pathway	Respiratory electron transport	48	-0.790096	9.76807e-21	9.77784e-18	-1.38934	-1.36888
GOCC name	mitochondrial respiratory chain	5	-0.806972	0.00181052	0.0224452	-1.54874	-1.58807
Reactome pathway	Citric acid cycle (TCA cycle)	16	-0.815579	1.89689e-08	9.49393e-07	-1.62107	-1.36953
GOCC name	respiratory chain	11	-0.820749	2.63271e-06	7.65302e-05	-1.56047	-1.58807
Reactome pathway	Regulation of pyruvate dehydrogenase (PDH) complex	5	-0.822385	0.00147653	0.0399462	-1.51201	-1.36989
GOBP name	regulation of acetyl-CoA biosynthetic process from pyruvate	5	-0.822385	0.00147653	0.0487517	-1.51201	-1.36989
GOBP name	mitochondrial electron transport, NADH to ubiquinone	26	-0.826041	4.6507e-13	1.45024e-10	-1.5789	-1.58236
GOCC name	mitochondrial respiratory chain complex I	27	-0.829579	1.33905e-13	1.12882e-11	-1.57028	-1.61616
GOCC name	NADH dehydrogenase complex	27	-0.829579	1.33905e-13	1.0262e-11	-1.57028	-1.61616
GOCC name	respiratory chain complex I	27	-0.829579	1.33905e-13	9.40685e-12	-1.57028	-1.61616
GOCC name	catenin complex	4	-0.841993	0.00358776	0.039279	-1.58067	-1.61918
Reactome pathway	Mitochondrial Fatty Acid Beta-Oxidation	5	-0.874985	0.000718031	0.0224609	-2.29963	-2.12163
GOCC name	desmosome	7	-0.902021	3.73174e-05	0.000827856	-2.12072	-1.87164
GOCC name	sodium:potassium-exchanging ATPase complex	3	-0.96009	0.00401786	0.0418155	-2.65644	-2.74917
