# Supplementary material for: Deep Visual Proteomics defines single-cell identity and heterogeneity
Source: Nat Biotechnol. 2022 May 19;40(8):1231–40. doi: 10.1038/s41587-022-01302-5 (PMC9371970; doi:10.1038/s41587-022-01302-5)
Supplement: Supplementary file 10 — Proteins differentially regulated between acinic cell carcinoma and normal acinar cells. A two-sided t-test was performed with a permutation-based FDR < 0.05 [file 41587_2022_1302_MOESM10_ESM.xlsx]

## Sheet: Info
		This table contains the results of the proteomic comparison between normal appearing acinar cells and acinic carcinoma cells.
		A permutation-based false-discovery rate (FDR) of 0.05 was used to correct T-test p-values

## Sheet: T-test Cancer vs Normal
Genes	Protein names	Majority protein IDs	ENSG	T-test Difference Cancer vs Normal	T-test p-value (-log10)	T-test Significant	Potential contaminant	GOBP name	GOCC name	Hallmark	Reactome pathway	Peptides	Razor + unique peptides	Unique peptides	Sequence coverage [%]	Unique + razor sequence coverage [%]	Unique sequence coverage [%]	Mol. weight [kDa]	Q-value	Score	Intensity	MS/MS count	Student's T-test Test statistic Cancer vs Normal	T-test q-value	Test statistic
MYOF	Myoferlin	Q9NZM1-6;Q9NZM1;Q9NZM1-3;Q9NZM1-2;Q9NZM1-5;H0YD14	ENSG00000138119	8.79085	9.72561	+		anatomical structure formation involved in morphogenesis;biological regulation;blood circulation;cellular component organization;cellular component organization or biogenesis;cellular membrane organization;cellular process;cellular response to heat;cellular response to stimulus;cellular response to stress;circulatory system process;developmental process;membrane organization;multicellular organis…	caveola;cell part;cytoplasmic part;cytoplasmic vesicle;cytoplasmic vesicle membrane;cytoplasmic vesicle part;envelope;extracellular membrane-bounded organelle;extracellular organelle;extracellular region part;extracellular vesicular exosome;integral to membrane;intracellular membrane-bounded organelle;intracellular organelle;intracellular organelle part;intracellular part;intrinsic to membrane;me…	HALLMARK_ESTROGEN_RESPONSE_EARLY;HALLMARK_ESTROGEN_RESPONSE_LATE		55	55	52	30	30	28.5	233.47	0	323.31	11706000	244	5.86363	0	5.86363
NR4A3	Nuclear receptor subfamily 4 group A member 3	Q92570-3;Q92570	ENSG00000119508	6.38239	9.84494	+		adult behavior;anatomical structure development;anatomical structure formation involved in morphogenesis;anatomical structure morphogenesis;axon guidance;behavior;biological regulation;biosynthetic process;cellular biosynthetic process;cellular macromolecule metabolic process;cellular metabolic process;cellular nitrogen compound metabolic process;cellular process;cellular response to stimulus;che…	cell part;intracellular membrane-bounded organelle;intracellular organelle;intracellular organelle part;intracellular part;macromolecular complex;membrane-bounded organelle;nuclear part;nucleoplasm;nucleoplasm part;nucleus;organelle;organelle part;protein complex;transcription factor complex	HALLMARK_TNFA_SIGNALING_VIA_NFKB	RUNX1 regulates genes involved in megakaryocyte differentiation and platelet function	7	7	7	13	13	13	69.501	0	31.346	2219900	43	4.71172	0	4.71172
RBP1	Retinol-binding protein 1	A0A0A0MTB9;H0YAK8;P09455	ENSG00000114115	6.01076	12.4164	+		biological regulation;cellular lipid metabolic process;cellular metabolic process;cellular process;cellular response to stimulus;detection of abiotic stimulus;detection of external stimulus;detection of light stimulus;detection of stimulus;detection of visible light;diterpenoid metabolic process;fat-soluble vitamin metabolic process;isoprenoid metabolic process;lipid metabolic process;metabolic p…	cell part;cytoplasmic part;cytosol;intracellular part	HALLMARK_BILE_ACID_METABOLISM	Retinoid cycle disease events;Retinoid metabolism and transport;The canonical retinoid cycle in rods (twilight vision)	10	10	1	82.4	82.4	9.9	10.644	0	90.513	3505500	72	4.96988	0	4.96988
MVP	Major vault protein	Q14764	ENSG00000013364	5.2566	8.6413	+		biological regulation;cell proliferation;establishment of localization;establishment of protein localization;establishment of RNA localization;macromolecule metabolic process;metabolic process;mRNA transport;negative regulation of biological process;negative regulation of catalytic activity;negative regulation of cellular metabolic process;negative regulation of cellular process;negative regulati…	cell part;cytoplasm;cytoplasmic part;cytoskeleton;extracellular membrane-bounded organelle;extracellular organelle;extracellular region part;extracellular vesicular exosome;intracellular membrane-bounded organelle;intracellular non-membrane-bounded organelle;intracellular organelle;intracellular organelle part;intracellular part;macromolecular complex;membrane;membrane part;membrane-bounded organ…	HALLMARK_INTERFERON_GAMMA_RESPONSE;HALLMARK_PEROXISOME	Neutrophil degranulation	36	36	35	43.6	43.6	42.8	99.326	0	177.3	6395100	137	3.85079	0	3.85079
ERMP1	Endoplasmic reticulum metallopeptidase 1	Q7Z2K6;E7ER77	ENSG00000099219	5.20592	6.20232	+			cell part;cytoplasmic part;endoplasmic reticulum membrane;endoplasmic reticulum part;integral to membrane;intracellular organelle part;intracellular part;intrinsic to membrane;membrane;membrane part;organelle membrane;organelle part			18	18	18	21.5	21.5	21.5	100.23	0	73.687	3144400	72	3.29373	0	3.29373
LGALS3BP	Galectin-3-binding protein	Q08380;K7ESM3;K7EKQ5;K7EP36	ENSG00000108679	5.16756	9.14271	+		biological adhesion;biological regulation;cell adhesion;cellular component organization;cellular component organization or biogenesis;cellular defense response;cellular membrane organization;cellular process;cellular response to stimulus;defense response;endocytosis;establishment of localization;membrane invagination;membrane organization;receptor-mediated endocytosis;regulation of biological pro…	blood microparticle;cell part;extracellular matrix;extracellular membrane-bounded organelle;extracellular organelle;extracellular region part;extracellular space;extracellular vesicular exosome;membrane;membrane-bounded organelle;membrane-bounded vesicle;organelle;proteinaceous extracellular matrix;vesicle	HALLMARK_INTERFERON_ALPHA_RESPONSE;HALLMARK_INTERFERON_GAMMA_RESPONSE	Platelet degranulation	10	10	9	21	21	16.2	65.33	0	50.007	2527400	46	3.89464	0	3.89464
TUBB6	Tubulin beta-6 chain	Q9BUF5;K7ESM5	ENSG00000176014	5.07978	8.7949	+		cellular component assembly;cellular component assembly at cellular level;cellular component organization;cellular component organization at cellular level;cellular component organization or biogenesis;cellular component organization or biogenesis at cellular level;cellular macromolecular complex assembly;cellular macromolecular complex subunit organization;cellular macromolecule metabolic proces…	cell part;cytoplasm;cytoskeletal part;extracellular membrane-bounded organelle;extracellular organelle;extracellular region part;extracellular vesicular exosome;intracellular membrane-bounded organelle;intracellular organelle;intracellular organelle part;intracellular part;macromolecular complex;membrane-bounded organelle;membrane-bounded vesicle;microtubule;nucleus;organelle;organelle part;prote…		Carboxyterminal post-translational modifications of tubulin;Cilium Assembly;COPI-dependent Golgi-to-ER retrograde traffic;COPI-independent Golgi-to-ER retrograde traffic;COPI-mediated anterograde transport;Formation of tubulin folding intermediates by CCT/TriC;Gap junction assembly;Hedgehog 'off' state;HSP90 chaperone cycle for steroid hormone receptors (SHR);Intraflagellar transport;Kinesins;MHC…	13	3	3	27.8	9.4	9.4	49.857	0	18.142	1223200	18	3.783	0	3.783
FASN	Fatty acid synthase;[Acyl-carrier-protein] S-acetyltransferase;[Acyl-carrier-protein] S-malonyltransferase;3-oxoacyl-[acyl-carrier-protein] synthase;3-oxoacyl-[acyl-carrier-protein] reductase;3-hydroxyacyl-[acyl-carrier-protein] dehydratase;Enoyl-[acyl-carrier-protein] reductase;Oleoyl-[acyl-carrier-protein] hydrolase	P49327;A0A0U1RQF0	ENSG00000169710	4.99359	6.91735	+		acetyl-CoA metabolic process;acyl-CoA biosynthetic process;acyl-CoA metabolic process;acylglycerol biosynthetic process;acylglycerol metabolic process;amine metabolic process;biological regulation;biosynthetic process;carboxylic acid biosynthetic process;carboxylic acid metabolic process;cell differentiation;cellular amine metabolic process;cellular amino acid metabolic process;cellular biosynthe…	cell part;cytoplasm;cytoplasmic membrane-bounded vesicle;cytoplasmic part;cytoplasmic vesicle;cytosol;extracellular membrane-bounded organelle;extracellular organelle;extracellular region part;extracellular vesicular exosome;glycogen granule;Golgi apparatus;intracellular membrane-bounded organelle;intracellular organelle;intracellular part;melanosome;membrane;membrane-bounded organelle;membrane-b…	HALLMARK_CHOLESTEROL_HOMEOSTASIS;HALLMARK_ESTROGEN_RESPONSE_EARLY;HALLMARK_FATTY_ACID_METABOLISM	Activation of gene expression by SREBF (SREBP);ChREBP activates metabolic gene expression;Fatty acyl-CoA biosynthesis;Vitamin B5 (pantothenate) metabolism	28	28	28	16	16	16	273.42	0	116.11	2481900	90	3.36809	0	3.36809
CPQ	Carboxypeptidase Q	Q9Y646;E5RH35;E5RJZ7;E5RJP8;E5RJA8	ENSG00000104324	4.9088	9.72514	+		alcohol metabolic process;amine metabolic process;anatomical structure development;anatomical structure morphogenesis;benzene-containing compound metabolic process;biological regulation;carboxylic acid metabolic process;catabolic process;cellular amine metabolic process;cellular amino acid metabolic process;cellular aromatic compound metabolic process;cellular catabolic process;cellular ketone me…	cell part;cytoplasm;cytoplasmic part;endoplasmic reticulum;extracellular membrane-bounded organelle;extracellular organelle;extracellular region part;extracellular space;extracellular vesicular exosome;Golgi apparatus;intracellular membrane-bounded organelle;intracellular organelle;intracellular part;lysosome;lytic vacuole;membrane-bounded organelle;membrane-bounded vesicle;organelle;vacuole;vesi…			7	7	6	16.7	16.7	14.4	51.887	0	23.272	1231500	20	3.83864	0	3.83864
MAP1B	Microtubule-associated protein 1B;MAP1B heavy chain;MAP1 light chain LC1	P46821	ENSG00000131711	4.81839	6.90522	+		anatomical structure development;axon extension;biological regulation;cell growth;cell projection organization;cellular component movement;cellular component organization;cellular component organization at cellular level;cellular component organization or biogenesis;cellular component organization or biogenesis at cellular level;cellular process;cytoskeleton organization;cytoskeleton-dependent in…	cell junction;cell part;cell projection;cell projection part;cytoplasm;cytoplasmic part;cytoskeletal part;cytosol;dendritic spine;intracellular organelle part;intracellular part;macromolecular complex;membrane;microtubule;microtubule associated complex;neuron projection;neuron spine;organelle part;plasma membrane;postsynaptic density;protein complex;synapse part	HALLMARK_UV_RESPONSE_DN		22	22	21	13.1	13.1	11.9	270.63	0	115.58	1456600	62	3.28497	0	3.28497
LAMA1	Laminin subunit alpha-1	P25391	ENSG00000101680	4.77077	7.39043	+		anatomical structure morphogenesis;axon guidance;biological adhesion;biological regulation;blood vessel morphogenesis;branching involved in salivary gland morphogenesis;branching morphogenesis of a tube;cell adhesion;cell differentiation;cell surface receptor linked signaling pathway;cellular component organization;cellular component organization at cellular level;cellular component organization …	basement membrane;cell junction;cell-cell junction;extracellular matrix;extracellular matrix part;extracellular region;extracellular region part;extracellular space;laminin complex;laminin-1 complex;laminin-3 complex;macromolecular complex;protein complex;proteinaceous extracellular matrix	HALLMARK_EPITHELIAL_MESENCHYMAL_TRANSITION	ECM proteoglycans;L1CAM interactions;Laminin interactions;MET activates PTK2 signaling;Non-integrin membrane-ECM interactions	24	24	22	8.3	8.3	7.4	337.08	0	99.516	1921300	62	3.35878	0	3.35878
CTSZ	Cathepsin Z	Q9UBR2	ENSG00000101160	4.35215	7.14258	+		anatomical structure morphogenesis;angiotensin maturation;biological regulation;branching morphogenesis of a tube;cellular macromolecule metabolic process;cellular metabolic process;cellular process;cellular protein metabolic process;developmental process;epithelial tube branching involved in lung morphogenesis;epithelial tube morphogenesis;hormone metabolic process;macromolecule metabolic proces…	cell part;cytoplasmic part;endoplasmic reticulum;extracellular membrane-bounded organelle;extracellular organelle;extracellular region part;extracellular space;extracellular vesicular exosome;intracellular membrane-bounded organelle;intracellular organelle;intracellular part;lysosome;lytic vacuole;membrane;membrane-bounded organelle;membrane-bounded vesicle;organelle;plasma membrane;vacuole;vesic…	HALLMARK_IL2_STAT5_SIGNALING	Cargo concentration in the ER;COPII (Coat Protein 2) Mediated Vesicle Transport;Lysosome Vesicle Biogenesis;Metabolism of Angiotensinogen to Angiotensins;Neutrophil degranulation	4	4	4	10.2	10.2	10.2	33.868	0	14.089	960680	26	3.10327	0	3.10327
C4A	Complement C4-A;Complement C4 beta chain;Complement C4-A alpha chain;C4a anaphylatoxin;C4b-A;C4d-A;Complement C4 gamma chain	P0C0L4;A0A0G2JPR0;A0A140TA32;A0A140TA29;P0C0L4-2;A0A140TA44;A0A0G2JL54;A0A140TA49	ENSG00000206340;ENSG00000227746;ENSG00000244731	4.33016	6.86637	+		activation of immune response;biological regulation;complement activation;complement activation, classical pathway;defense response;humoral immune response;immune effector process;immune response;immune system process;inflammatory response;innate immune response;macromolecule metabolic process;metabolic process;positive regulation of apoptotic cell clearance;positive regulation of biological proc…	blood microparticle;cell part;extracellular membrane-bounded organelle;extracellular organelle;extracellular region;extracellular region part;extracellular vesicular exosome;membrane;membrane-bounded organelle;membrane-bounded vesicle;organelle;plasma membrane;vesicle		Activation of C3 and C5;Initial triggering of complement;Post-translational protein phosphorylation;Regulation of Complement cascade;Regulation of Insulin-like Growth Factor (IGF) transport and uptake by Insulin-like Growth Factor Binding Proteins (IGFBPs)	50	50	2	34.4	34.4	1.4	192.78	0	323.31	10932000	207	3.04356	0	3.04356
GUSB	Beta-glucuronidase	P08236;P08236-3;P08236-2	ENSG00000169919	4.25527	6.45508	+		amine metabolic process;aminoglycan catabolic process;aminoglycan metabolic process;carbohydrate catabolic process;carbohydrate metabolic process;catabolic process;glycosaminoglycan catabolic process;glycosaminoglycan metabolic process;hyaluronan catabolic process;hyaluronan metabolic process;macromolecule catabolic process;macromolecule metabolic process;metabolic process;nitrogen compound metab…	cell part;cytoplasmic part;extracellular membrane-bounded organelle;extracellular organelle;extracellular region part;extracellular vesicular exosome;intracellular membrane-bounded organelle;intracellular organelle;intracellular organelle lumen;intracellular organelle part;intracellular part;lysosomal lumen;membrane;membrane-bounded organelle;membrane-bounded vesicle;membrane-enclosed lumen;organ…	HALLMARK_CHOLESTEROL_HOMEOSTASIS;HALLMARK_GLYCOLYSIS	HS-GAG degradation;Hyaluronan uptake and degradation;MPS VII - Sly syndrome;Neutrophil degranulation	8	8	8	10.8	10.8	10.8	74.731	0	34.545	1129600	24	2.93288	0	2.93288
CKMT2	Creatine kinase S-type, mitochondrial	P17540	ENSG00000131730	4.09261	6.36017	+		amine metabolic process;carboxylic acid metabolic process;cellular amine metabolic process;cellular amino acid metabolic process;cellular ketone metabolic process;cellular metabolic process;cellular modified amino acid metabolic process;cellular nitrogen compound metabolic process;cellular process;creatine metabolic process;metabolic process;multicellular organismal process;muscle contraction;mus…	cell part;cytoplasmic part;intracellular membrane-bounded organelle;intracellular organelle;intracellular organelle part;intracellular part;membrane;membrane-bounded organelle;mitochondrial inner membrane;mitochondrial membrane;mitochondrial part;mitochondrion;organelle;organelle inner membrane;organelle membrane;organelle part	HALLMARK_MYOGENESIS	Creatine metabolism	11	11	10	31	31	28.9	47.504	0	107.93	2665600	57	2.8381	0	2.8381
LRP2	Low-density lipoprotein receptor-related protein 2	P98164	ENSG00000081479	4.0723	3.57083	+		anatomical structure development;biological regulation;carbohydrate metabolic process;cell proliferation;cellular carbohydrate metabolic process;cellular component organization;cellular component organization or biogenesis;cellular lipid metabolic process;cellular macromolecule metabolic process;cellular membrane organization;cellular metabolic process;cellular process;cellular protein metabolic …	apical plasma membrane;brush border membrane;cell part;cell projection membrane;cell projection part;coated pit;cytoplasmic membrane-bounded vesicle;cytoplasmic part;cytoplasmic vesicle;endocytic vesicle;endoplasmic reticulum;endosome;extracellular membrane-bounded organelle;extracellular organelle;extracellular region part;extracellular vesicular exosome;Golgi apparatus;integral to membrane;intr…		Cargo recognition for clathrin-mediated endocytosis;Clathrin-mediated endocytosis;Retinoid metabolism and transport;Vitamin D (calciferol) metabolism	23	23	22	6.5	6.5	6	521.95	0	85.359	1589800	54	2.23285	0	2.23285
PYGM	Glycogen phosphorylase, muscle form	P11217;P11217-2	ENSG00000068976	3.99894	11.0689	+		alcohol metabolic process;carbohydrate catabolic process;carbohydrate metabolic process;catabolic process;cellular carbohydrate catabolic process;cellular carbohydrate metabolic process;cellular glucan metabolic process;cellular macromolecule metabolic process;cellular metabolic process;cellular polysaccharide catabolic process;cellular polysaccharide metabolic process;cellular process;energy der…	cell part;cytoplasm;cytoplasmic part;cytosol;extracellular membrane-bounded organelle;extracellular organelle;extracellular region part;extracellular vesicular exosome;intracellular part;membrane-bounded organelle;membrane-bounded vesicle;organelle;vesicle	HALLMARK_HYPOXIA;HALLMARK_MYOGENESIS	Glycogen breakdown (glycogenolysis)	52	52	35	58.4	58.4	41.7	97.091	0	246.29	17145000	286	3.39555	0	3.39555
AOX1	Aldehyde oxidase	Q06278	ENSG00000138356	3.97018	7.8173	+		cellular metabolic process;cellular process;defense response;heterocycle metabolic process;inflammatory response;metabolic process;reactive oxygen species metabolic process;response to stimulus;response to stress;response to wounding;small molecule metabolic process;vitamin B6 metabolic process;vitamin metabolic process;water-soluble vitamin metabolic process	cell part;cytoplasm;cytoplasmic part;cytosol;extracellular membrane-bounded organelle;extracellular organelle;extracellular region part;extracellular vesicular exosome;intracellular part;membrane-bounded organelle;membrane-bounded vesicle;organelle;vesicle	HALLMARK_XENOBIOTIC_METABOLISM	Vitamins B6 activation to pyridoxal phosphate	13	13	11	12.6	12.6	10.9	147.92	0	80.193	778030	28	3.00259	0	3.00259
GAA	Lysosomal alpha-glucosidase;76 kDa lysosomal alpha-glucosidase;70 kDa lysosomal alpha-glucosidase	P10253	ENSG00000171298	3.94287	5.11421	+		alcohol metabolic process;anatomical structure development;anatomical structure homeostasis;anatomical structure morphogenesis;behavior;biological regulation;carbohydrate catabolic process;carbohydrate metabolic process;cardiac muscle contraction;catabolic process;cellular carbohydrate catabolic process;cellular carbohydrate metabolic process;cellular component organization;cellular component org…	cell part;cytoplasmic part;extracellular membrane-bounded organelle;extracellular organelle;extracellular region part;extracellular vesicular exosome;intracellular membrane-bounded organelle;intracellular organelle;intracellular organelle lumen;intracellular organelle part;intracellular part;lysosomal lumen;lysosomal membrane;lysosome;lytic vacuole;membrane;membrane-bounded organelle;membrane-bou…	HALLMARK_HYPOXIA;HALLMARK_MYOGENESIS	Glycogen storage disease type II (GAA);Lysosomal glycogen catabolism;Neutrophil degranulation	14	14	10	19.3	19.3	11.9	105.32	0	64.564	2587600	37	2.53903	0	2.53903
NAGLU	Alpha-N-acetylglucosaminidase;Alpha-N-acetylglucosaminidase 82 kDa form;Alpha-N-acetylglucosaminidase 77 kDa form	P54802	ENSG00000108784	3.88384	9.79014	+		amine metabolic process;aminoglycan catabolic process;aminoglycan metabolic process;anatomical structure development;anatomical structure morphogenesis;behavior;carbohydrate catabolic process;carbohydrate metabolic process;catabolic process;cell development;cellular component organization;cellular component organization at cellular level;cellular component organization or biogenesis;cellular comp…	cell part;cytoplasmic part;extracellular membrane-bounded organelle;extracellular organelle;extracellular region part;extracellular vesicular exosome;intracellular membrane-bounded organelle;intracellular organelle;intracellular organelle lumen;intracellular organelle part;intracellular part;lysosomal lumen;lysosome;lytic vacuole;membrane-bounded organelle;membrane-bounded vesicle;membrane-enclos…		HS-GAG degradation;MPS IIIB - Sanfilippo syndrome B	6	6	6	12.9	12.9	12.9	82.265	0	43.26	569150	15	3.18883	0	3.18883
ST3GAL1	CMP-N-acetylneuraminate-beta-galactosamide-alpha-2,3-sialyltransferase 1	Q11201;E5RHV6	ENSG00000008513	3.82294	7.32001	+		alcohol metabolic process;amine metabolic process;amino sugar metabolic process;aminoglycan biosynthetic process;aminoglycan metabolic process;biosynthetic process;carbohydrate biosynthetic process;carbohydrate metabolic process;carboxylic acid metabolic process;cellular biosynthetic process;cellular carbohydrate metabolic process;cellular ketone metabolic process;cellular macromolecule metabolic…	cell part;cytoplasmic part;extracellular membrane-bounded organelle;extracellular organelle;extracellular region part;extracellular vesicular exosome;Golgi apparatus;Golgi apparatus part;Golgi cisterna membrane;Golgi membrane;integral to Golgi membrane;integral to membrane;integral to organelle membrane;intracellular membrane-bounded organelle;intracellular organelle;intracellular organelle part;…		Keratan sulfate biosynthesis;Sialic acid metabolism;Termination of O-glycan biosynthesis	4	4	4	15	15	15	39.075	0	17.277	651650	19	2.84975	0	2.84975
PRDX4	Peroxiredoxin-4	Q13162;H7C3T4	ENSG00000123131	3.75359	8.00068	+		4-hydroxyproline metabolic process;amine metabolic process;anatomical structure development;biological regulation;carboxylic acid metabolic process;cell redox homeostasis;cellular amine metabolic process;cellular amino acid metabolic process;cellular component organization;cellular component organization at cellular level;cellular component organization or biogenesis;cellular component organizati…	cell part;cytoplasmic part;cytosol;endoplasmic reticulum;extracellular membrane-bounded organelle;extracellular organelle;extracellular region part;extracellular space;extracellular vesicular exosome;intracellular membrane-bounded organelle;intracellular organelle;intracellular part;membrane-bounded organelle;membrane-bounded vesicle;mitochondrion;nucleus;organelle;smooth endoplasmic reticulum;ve…	HALLMARK_E2F_TARGETS;HALLMARK_MYC_TARGETS_V1;HALLMARK_REACTIVE_OXIGEN_SPECIES_PATHWAY	Neutrophil degranulation	11	8	8	38	33.6	33.6	30.54	0	36.088	2257500	58	2.90031	0	2.90031
		A0A0M3HER2;Q7Z7K6-3	ENSG00000166582	3.73932	7.71013	+		ameboidal cell migration;biological regulation;cell cycle phase;cell cycle process;cell division;cell migration;cell motility;cellular component assembly;cellular component assembly at cellular level;cellular component movement;cellular component organization;cellular component organization at cellular level;cellular component organization or biogenesis;cellular component organization or biogenes…	cell part;chromosomal part;condensed chromosome kinetochore;cytoplasm;cytoskeletal part;cytoskeleton;intracellular membrane-bounded organelle;intracellular non-membrane-bounded organelle;intracellular organelle;intracellular organelle part;intracellular part;kinetochore;macromolecular complex;membrane-bounded organelle;microtubule cytoskeleton;non-membrane-bounded organelle;nuclear part;nucleopla…			1	1	1	12	12	12	18.807	0	30.875	407300	13	2.85486	0	2.85486
SCPEP1	Retinoid-inducible serine carboxypeptidase	Q9HB40;Q9HB40-2;I3L4Z3	ENSG00000121064	3.72814	8.26926	+		biological regulation;carboxylic acid metabolic process;cellular hormone metabolic process;cellular ketone metabolic process;cellular lipid metabolic process;cellular metabolic process;cellular process;diterpenoid metabolic process;fat-soluble vitamin metabolic process;hormone metabolic process;isoprenoid metabolic process;lipid metabolic process;metabolic process;monocarboxylic acid metabolic pr…	cell part;cytoplasmic part;cytosol;extracellular membrane-bounded organelle;extracellular organelle;extracellular region part;extracellular vesicular exosome;intracellular part;membrane-bounded organelle;membrane-bounded vesicle;organelle;vesicle			4	4	4	10	10	10	50.83	0	18.066	717550	18	2.91786	0	2.91786
HNMT	Histamine N-methyltransferase	P50135	ENSG00000150540	3.64751	6.80524	+		anatomical structure development;brain development;cellular metabolic process;cellular process;developmental process;hyperosmotic response;metabolic process;methylation;multicellular organismal process;one-carbon metabolic process;organ development;respiratory gaseous exchange;response to abiotic stimulus;response to alkaloid;response to amine stimulus;response to biotic stimulus;response to chem…	cell part;cell projection;cytoplasm;extracellular membrane-bounded organelle;extracellular organelle;extracellular region part;extracellular vesicular exosome;intracellular organelle part;intracellular part;membrane-bounded organelle;membrane-bounded vesicle;neuron projection;nuclear part;nucleoplasm;organelle;organelle part;vesicle		Histidine catabolism;Metabolism of ingested SeMet, Sec, MeSec into H2Se	6	6	6	23.3	23.3	23.3	33.295	0	27.782	566580	19	2.68117	0	2.68117
MX1	Interferon-induced GTP-binding protein Mx1;Interferon-induced GTP-binding protein Mx1, N-terminally processed	P20591;F8W8T1;P20591-2	ENSG00000157601	3.57336	7.11747	+		apoptosis;biological regulation;cell death;cell surface receptor linked signaling pathway;cellular process;cellular response to chemical stimulus;cellular response to cytokine stimulus;cellular response to organic substance;cellular response to stimulus;cellular response to type I interferon;cytokine-mediated signaling pathway;death;defense response;defense response to virus;immune effector proce…	cell part;cytoplasm;cytoplasmic part;cytosol;endoplasmic reticulum membrane;endoplasmic reticulum part;intracellular organelle part;intracellular part;membrane;membrane part;nuclear membrane;nuclear part;organelle membrane;organelle part;perinuclear region of cytoplasm	HALLMARK_INTERFERON_ALPHA_RESPONSE;HALLMARK_INTERFERON_GAMMA_RESPONSE;HALLMARK_KRAS_SIGNALING_DN	Interferon alpha/beta signaling;ISG15 antiviral mechanism	7	7	7	11.6	11.6	11.6	75.519	0	37.217	595570	29	2.6826	0	2.6826
HLA-A;HLA-C	HLA class I histocompatibility antigen, A-3 alpha chain;HLA class I histocompatibility antigen, A-30 alpha chain;HLA class I histocompatibility antigen, A-1 alpha chain;HLA class I histocompatibility antigen, A-36 alpha chain;HLA class I histocompatibility antigen, Cw-16 alpha chain;HLA class I histocompatibility antigen, Cw-12 alpha chain	A0A1W2PS24;P04439;Q5SRN5;Q5SRN7;P16188;A0A1W2PSE7;P30443;A0A0G2JL56;A0A0G2JIF2;A0A0G2JI36;P30455;A0A1W2PRZ0;A0A140T930;Q29960-2;A0A1W2PQD0;A0A140T912;Q29960;P30508;A0A140T937	ENSG00000206503;ENSG00000224320;ENSG00000228299;ENSG00000229215;ENSG00000237022	3.53936	7.89114	+		antigen processing and presentation;antigen processing and presentation of exogenous antigen;antigen processing and presentation of exogenous peptide antigen;antigen processing and presentation of exogenous peptide antigen via MHC class I;antigen processing and presentation of exogenous peptide antigen via MHC class I, TAP-dependent;antigen processing and presentation of exogenous peptide antigen…	cell part;cell surface;coated vesicle membrane;cytoplasmic part;cytoplasmic vesicle membrane;cytoplasmic vesicle part;early endosome membrane;endocytic vesicle membrane;endoplasmic reticulum;endoplasmic reticulum part;endosomal part;endosome membrane;ER to Golgi transport vesicle membrane;extracellular membrane-bounded organelle;extracellular organelle;extracellular region;extracellular region pa…	HALLMARK_ALLOGRAFT_REJECTION;HALLMARK_INTERFERON_ALPHA_RESPONSE;HALLMARK_INTERFERON_GAMMA_RESPONSE	Antigen Presentation: Folding, assembly and peptide loading of class I MHC;DAP12 interactions;E3 ubiquitin ligases ubiquitinate target proteins;Endosomal/Vacuolar pathway;ER-Phagosome pathway;Immunoregulatory interactions between a Lymphoid and a non-Lymphoid cell;Interferon alpha/beta signaling;Interferon gamma signaling	6	6	0	24	24	0	36.784	0	23.948	514820	16	2.7581	0	2.7581
CSE1L	Exportin-2	P55060-4;P55060-3;P55060	ENSG00000124207	3.4743	3.07847	+		apoptosis;cell death;cell proliferation;cellular process;death;establishment of localization;establishment of localization in cell;establishment of protein localization;intracellular protein transport;intracellular transport;nuclear export;nuclear transport;nucleocytoplasmic transport;programmed cell death;protein export from nucleus;protein targeting;protein transport;transport	cell part;cytoplasm;extracellular membrane-bounded organelle;extracellular organelle;extracellular region part;extracellular vesicular exosome;intracellular membrane-bounded organelle;intracellular organelle;intracellular organelle part;intracellular part;membrane;membrane-bounded organelle;membrane-bounded vesicle;nuclear part;nucleoplasm;nucleus;organelle;organelle part;vesicle	HALLMARK_E2F_TARGETS		6	6	5	7.5	7.5	5.9	103.88	0	16.279	47367000	14	1.92527	0	1.92527
ECHDC2	Enoyl-CoA hydratase domain-containing protein 2, mitochondrial	Q86YB7-2;Q86YB7;F5GWU3;F6RJU0	ENSG00000121310	3.34942	3.46323	+		carboxylic acid metabolic process;cellular ketone metabolic process;cellular lipid metabolic process;cellular metabolic process;cellular process;fatty acid metabolic process;lipid metabolic process;metabolic process;monocarboxylic acid metabolic process;organic acid metabolic process;oxoacid metabolic process;primary metabolic process;small molecule metabolic process	cell part;cytoplasmic part;intracellular membrane-bounded organelle;intracellular organelle;intracellular part;membrane-bounded organelle;mitochondrion;organelle			5	5	4	33.7	33.7	26.1	28.14	0	27.249	702440	17	1.97353	0	1.97353
ACOT9	Acyl-coenzyme A thioesterase 9, mitochondrial	H7C5Q2;Q9Y305-3;Q9Y305-2;Q9Y305;Q9Y305-4;C9J7L8	ENSG00000123130	3.33112	5.64879	+		acyl-CoA metabolic process;cellular metabolic process;cellular process;coenzyme metabolic process;cofactor metabolic process;metabolic process;thioester metabolic process	cell part;cytoplasmic part;intracellular membrane-bounded organelle;intracellular organelle;intracellular part;membrane-bounded organelle;mitochondrion;organelle		Mitochondrial Fatty Acid Beta-Oxidation	4	4	4	17.4	17.4	17.4	30.047	0	13.902	631430	18	2.35159	0	2.35159
FABP5	Fatty acid-binding protein, epidermal	Q01469	ENSG00000164687	3.30045	14.2908	+		acylglycerol catabolic process;acylglycerol metabolic process;alcohol metabolic process;amine metabolic process;anatomical structure development;biosynthetic process;carbohydrate metabolic process;carbohydrate transport;catabolic process;cellular amine metabolic process;cellular biogenic amine metabolic process;cellular biosynthetic process;cellular carbohydrate metabolic process;cellular catabol…	cell part;cytoplasm;cytoplasmic part;cytosol;extracellular membrane-bounded organelle;extracellular organelle;extracellular region part;extracellular vesicular exosome;intracellular organelle part;intracellular part;membrane-bounded organelle;membrane-bounded vesicle;nuclear part;nucleoplasm;organelle;organelle part;vesicle	HALLMARK_CHOLESTEROL_HOMEOSTASIS;HALLMARK_ESTROGEN_RESPONSE_LATE	Neutrophil degranulation;Signaling by Retinoic Acid;Triglyceride catabolism	6	6	6	26.7	26.7	26.7	15.164	0	50.37	10965000	88	3.04971	0	3.04971
FAHD1	Acylpyruvase FAHD1, mitochondrial	Q6P587;Q6P587-2;Q6P587-3	ENSG00000180185	3.28425	6.89219	+			cell part;cytoplasm;cytoplasmic part;cytosol;intracellular membrane-bounded organelle;intracellular organelle;intracellular organelle part;intracellular part;membrane;membrane-bounded organelle;mitochondrial inner membrane;mitochondrial membrane;mitochondrial part;mitochondrion;nuclear part;nucleoplasm;organelle;organelle inner membrane;organelle membrane;organelle part			2	2	2	12.5	12.5	12.5	24.843	0	22.531	340310	15	2.48997	0	2.48997
HSPA12A	Heat shock 70 kDa protein 12A	A0A1B0GTF3;O43301	ENSG00000165868	3.15431	7.35056	+			extracellular membrane-bounded organelle;extracellular organelle;extracellular region part;extracellular vesicular exosome;membrane-bounded organelle;membrane-bounded vesicle;organelle;vesicle		Regulation of HSF1-mediated heat shock response	6	6	6	10	10	10	77.018	0	28.914	422650	18	2.4641	0	2.4641
LMCD1	LIM and cysteine-rich domains protein 1	Q9NZU5;H7C3D2;Q9NZU5-2;C9IYS1;B4DEY6	ENSG00000071282	3.15174	8.4466	+		biological regulation;biosynthetic process;cellular biosynthetic process;cellular macromolecule biosynthetic process;cellular macromolecule metabolic process;cellular metabolic process;cellular nitrogen compound metabolic process;cellular process;macromolecule biosynthetic process;macromolecule metabolic process;metabolic process;negative regulation of biological process;negative regulation of bi…	cell part;cytoplasm;extracellular region part;extracellular space;intracellular membrane-bounded organelle;intracellular organelle;intracellular part;membrane-bounded organelle;nucleus;organelle		Surfactant metabolism	8	8	7	24.9	24.9	21.9	40.832	0	56.727	1283000	38	2.56857	0	2.56857
GLB1	Beta-galactosidase	P16278-3;P16278;E7EQ29;P16278-2	ENSG00000170266	3.13769	4.37525	+		alcohol catabolic process;alcohol metabolic process;amine metabolic process;aminoglycan catabolic process;aminoglycan metabolic process;biosynthetic process;carbohydrate biosynthetic process;carbohydrate catabolic process;carbohydrate metabolic process;catabolic process;cellular carbohydrate catabolic process;cellular carbohydrate metabolic process;cellular catabolic process;cellular lipid metabo…	cell part;cytoplasm;cytoplasmic part;extracellular membrane-bounded organelle;extracellular organelle;extracellular region part;extracellular vesicular exosome;Golgi apparatus;intracellular membrane-bounded organelle;intracellular organelle;intracellular organelle lumen;intracellular organelle part;intracellular part;lysosomal lumen;membrane-bounded organelle;membrane-bounded vesicle;membrane-enc…		Glycosphingolipid metabolism;HS-GAG degradation;Keratan sulfate degradation;MPS IV - Morquio syndrome B;Neutrophil degranulation;Sialic acid metabolism	4	4	4	7.9	7.9	7.9	72.75	0	18.414	379970	15	2.06414	0	2.06414
PDLIM2	PDZ and LIM domain protein 2	Q96JY6;A0A087WVI1;Q96JY6-5;Q96JY6-3;H0YBP7;C9JS55;B3KPU0;Q96JY6-4	ENSG00000120913;ENSG00000248235	3.11538	4.89124	+			actin cytoskeleton;actin filament bundle;actomyosin;adherens junction;anchoring junction;cell cortex part;cell junction;cell part;cell-substrate adherens junction;cell-substrate junction;cortical actin cytoskeleton;cortical cytoskeleton;cytoplasmic part;cytoskeletal part;cytoskeleton;extracellular membrane-bounded organelle;extracellular organelle;extracellular region part;extracellular vesicular…			7	7	7	25.9	25.9	25.9	37.458	0	50.31	323430	11	2.13541	0	2.13541
FHL3	Four and a half LIM domains protein 3	Q13643	ENSG00000183386	3.09702	6.87234	+		actin cytoskeleton organization;actin filament-based process;anatomical structure development;cellular component organization;cellular component organization at cellular level;cellular component organization or biogenesis;cellular component organization or biogenesis at cellular level;cellular process;cytoskeleton organization;developmental process;muscle organ development;muscle structure develo…	actin filament bundle;actomyosin;adherens junction;anchoring junction;cell junction;cell part;cell-substrate adherens junction;cell-substrate junction;contractile fiber part;cytoplasmic part;cytoskeletal part;focal adhesion;intracellular membrane-bounded organelle;intracellular organelle;intracellular organelle part;intracellular part;membrane-bounded organelle;nucleus;organelle;organelle part;st…			3	3	3	9.6	9.6	9.6	31.192	0	9.884	283260	7	2.37869	0	2.37869
NT5DC3	5-nucleotidase domain-containing protein 3	Q86UY8;Q86UY8-2	ENSG00000111696	3.08407	4.05613	+		cellular metabolic process;cellular process;dephosphorylation;metabolic process;phosphate-containing compound metabolic process;phosphorus metabolic process	cell part;cytoplasmic part;cytosol;intracellular membrane-bounded organelle;intracellular organelle;intracellular part;macromolecular complex;membrane-bounded organelle;mitochondrion;organelle;protein complex;receptor complex			10	10	10	18.2	18.2	18.2	63.419	0	42.694	645830	26	1.98739	0	1.98739
SRC	Proto-oncogene tyrosine-protein kinase Src	P12931;P12931-2	ENSG00000197122	3.06437	5.35299	+		actin cytoskeleton organization;actin filament bundle assembly;actin filament organization;actin filament-based process;activation of immune response;activation of innate immune response;activation of protein kinase activity;activation of protein kinase B activity;adherens junction organization;anatomical structure development;anatomical structure homeostasis;anatomical structure morphogenesis;ax…	actin filament;caveola;cell part;cell projection;cell projection membrane;cell projection part;cytoplasm;cytoplasmic part;cytoskeletal part;cytosol;endosome;extracellular membrane-bounded organelle;extracellular organelle;extracellular region part;extracellular vesicular exosome;extrinsic to internal side of plasma membrane;extrinsic to membrane;extrinsic to plasma membrane;intracellular membrane…	HALLMARK_ALLOGRAFT_REJECTION;HALLMARK_APICAL_JUNCTION;HALLMARK_BILE_ACID_METABOLISM;HALLMARK_COAGULATION;HALLMARK_COMPLEMENT;HALLMARK_INFLAMMATORY_RESPONSE;HALLMARK_PI3K_AKT_MTOR_SIGNALING;HALLMARK_UV_RESPONSE_DN	Antigen activates B Cell Receptor (BCR) leading to generation of second messengers;CD209 (DC-SIGN) signaling;CD28 co-stimulation;CD28 dependent PI3K/Akt signaling;CD28 dependent Vav1 pathway;Cell surface interactions at the vascular wall;Constitutive Signaling by Aberrant PI3K in Cancer;CRMPs in Sema3A signaling;CTLA4 inhibitory signaling;DAP12 signaling;DCC mediated attractive signaling;Dectin-2…	4	4	4	8	8	8	59.834	0	17.984	626730	15	2.17634	0	2.17634
DCD	Dermcidin;Survival-promoting peptide;DCD-1	P81605;P81605-2	ENSG00000161634	3.05995	1.13451	+		cell killing;defense response;defense response to bacterium;defense response to fungus;killing of cells of other organism;multi-organism process;response to bacterium;response to biotic stimulus;response to fungus;response to other organism;response to stimulus;response to stress	extracellular membrane-bounded organelle;extracellular organelle;extracellular region;extracellular region part;extracellular vesicular exosome;membrane-bounded organelle;membrane-bounded vesicle;organelle;vesicle		Antimicrobial peptides	7	7	7	47.3	47.3	47.3	11.284	0	43.577	6806700	19	1.19018	0.00135556	1.19018
PCBD1	Pterin-4-alpha-carbinolamine dehydratase	P61457	ENSG00000166228	3.04467	6.24326	+		amine catabolic process;amine metabolic process;aromatic amino acid family catabolic process;aromatic amino acid family metabolic process;aromatic compound biosynthetic process;aromatic compound catabolic process;biological regulation;biosynthetic process;carboxylic acid catabolic process;carboxylic acid metabolic process;catabolic process;cellular amine metabolic process;cellular amino acid cata…	cell part;cytoplasm;cytoplasmic part;cytosol;extracellular membrane-bounded organelle;extracellular organelle;extracellular region part;extracellular vesicular exosome;intracellular organelle part;intracellular part;membrane-bounded organelle;membrane-bounded vesicle;nuclear part;nucleoplasm;organelle;organelle part;vesicle	HALLMARK_FATTY_ACID_METABOLISM	Phenylalanine and tyrosine catabolism	2	2	2	28.8	28.8	28.8	11.999	0	66.393	367880	16	2.27771	0	2.27771
H2AFY2	Core histone macro-H2A.2	Q9P0M6	ENSG00000099284	2.97814	8.76787	+		anatomical structure development;biological regulation;brain development;cellular component assembly;cellular component assembly at cellular level;cellular component organization;cellular component organization at cellular level;cellular component organization or biogenesis;cellular component organization or biogenesis at cellular level;cellular macromolecular complex assembly;cellular macromolec…	Barr body;cell part;chromatin;chromosomal part;chromosome;extracellular membrane-bounded organelle;extracellular organelle;extracellular region part;extracellular vesicular exosome;intracellular membrane-bounded organelle;intracellular non-membrane-bounded organelle;intracellular organelle;intracellular organelle part;intracellular part;macromolecular complex;membrane-bounded organelle;membrane-b…	HALLMARK_KRAS_SIGNALING_DN		13	11	11	41.1	36.6	36.6	40.058	0	64.389	3957500	87	2.47768	0	2.47768
NDUFC2;NDUFC2-KCTD14;KCTD14	NADH dehydrogenase [ubiquinone] 1 subunit C2;NADH dehydrogenase [ubiquinone] 1 subunit C2, isoform 2	O95298-2;O95298;E9PRQ4;E9PRJ5;A0A087WY27;E9PM14;A0A087WUM3;O95298-3;E9PQ53	ENSG00000151364;ENSG00000151366;ENSG00000259112	2.96687	4.30998	+		cellular metabolic process;cellular process;electron transport chain;generation of precursor metabolites and energy;metabolic process;mitochondrial electron transport, NADH to ubiquinone;oxidation-reduction process;respiratory electron transport chain;small molecule metabolic process	cell part;cytoplasm;cytoplasmic part;integral to membrane;intracellular organelle part;intracellular part;intrinsic to membrane;macromolecular complex;membrane;membrane part;mitochondrial inner membrane;mitochondrial membrane;mitochondrial membrane part;mitochondrial part;mitochondrial respiratory chain complex I;NADH dehydrogenase complex;organelle inner membrane;organelle membrane;organelle par…	HALLMARK_OXIDATIVE_PHOSPHORYLATION	Complex I biogenesis;Neutrophil degranulation;Respiratory electron transport	2	2	2	19.8	19.8	19.8	11.399	0.0044379	5.0224	477370	2	1.97869	0	1.97869
HLA-B	HLA class I histocompatibility antigen, B-7 alpha chain;HLA class I histocompatibility antigen, B-67 alpha chain;HLA class I histocompatibility antigen, B-42 alpha chain;HLA class I histocompatibility antigen, B-14 alpha chain;HLA class I histocompatibility antigen, B-81 alpha chain;HLA class I histocompatibility antigen, B-82 alpha chain;HLA class I histocompatibility antigen, B-39 alpha chain;H…	P01889;Q29836;A0A1W2PPR8;P30480;P30462;Q31610;Q29718;P30475;Q95365;P30460;P30486;F6U0H7;P18463	ENSG00000206450;ENSG00000223532;ENSG00000234745	2.94905	5.1614	+		antigen processing and presentation;antigen processing and presentation of exogenous antigen;antigen processing and presentation of exogenous peptide antigen;antigen processing and presentation of exogenous peptide antigen via MHC class I;antigen processing and presentation of exogenous peptide antigen via MHC class I, TAP-dependent;antigen processing and presentation of exogenous peptide antigen…	cell part;cell surface;coated vesicle membrane;cytoplasmic part;cytoplasmic vesicle membrane;cytoplasmic vesicle part;early endosome membrane;endocytic vesicle membrane;endoplasmic reticulum;endoplasmic reticulum part;endosomal part;endosome membrane;ER to Golgi transport vesicle membrane;extracellular membrane-bounded organelle;extracellular organelle;extracellular region part;extracellular vesi…	HALLMARK_ALLOGRAFT_REJECTION;HALLMARK_INTERFERON_ALPHA_RESPONSE;HALLMARK_INTERFERON_GAMMA_RESPONSE	Antigen Presentation: Folding, assembly and peptide loading of class I MHC;DAP12 interactions;DAP12 signaling;Endosomal/Vacuolar pathway;ER-Phagosome pathway;Immunoregulatory interactions between a Lymphoid and a non-Lymphoid cell;Interferon alpha/beta signaling;Interferon gamma signaling;Neutrophil degranulation	5	4	0	19.1	15.5	0	40.46	0	12.797	297630	14	2.09256	0	2.09256
CNN3	Calponin-3;Calponin	Q15417-3;Q15417;Q15417-2;E9PDU6	ENSG00000117519	2.93488	4.86647	+		actin cytoskeleton organization;actin filament-based process;actomyosin structure organization;cell differentiation;cellular component organization;cellular component organization at cellular level;cellular component organization or biogenesis;cellular component organization or biogenesis at cellular level;cellular developmental process;cellular process;cytoskeleton organization;developmental pro…	actin cytoskeleton;adherens junction;anchoring junction;cell junction;cell part;cell-substrate adherens junction;cell-substrate junction;cytoplasm;cytoskeleton;focal adhesion;intracellular non-membrane-bounded organelle;intracellular organelle;intracellular part;non-membrane-bounded organelle;organelle	HALLMARK_APICAL_JUNCTION;HALLMARK_MYOGENESIS	Gene and protein expression by JAK-STAT signaling after Interleukin-12 stimulation;Neutrophil degranulation	7	7	5	34.3	34.3	23.3	31.38	0	49.116	1459700	42	2.04561	0	2.04561
CALU	Calumenin	O43852-2;O43852;O43852-4;O43852-3;H0Y875;O43852-15;O43852-9;O43852-10;O43852-5;O43852-6	ENSG00000128595	2.93464	5.75511	+		biological regulation;blood coagulation;cell activation;cellular process;coagulation;establishment of localization;establishment of localization in cell;exocytosis;hemostasis;multicellular organismal process;platelet activation;platelet degranulation;regulation of biological quality;regulation of body fluid levels;secretion;secretion by cell;transport;vesicle-mediated transport	cell part;cytoplasmic membrane-bounded vesicle;cytoplasmic part;cytoplasmic vesicle;endoplasmic reticulum;endoplasmic reticulum lumen;endoplasmic reticulum part;extracellular region;Golgi apparatus;intracellular membrane-bounded organelle;intracellular organelle;intracellular organelle lumen;intracellular organelle part;intracellular part;melanosome;membrane;membrane-bounded organelle;membrane-bo…	HALLMARK_EPITHELIAL_MESENCHYMAL_TRANSITION	Platelet degranulation;Post-translational protein phosphorylation;Regulation of Insulin-like Growth Factor (IGF) transport and uptake by Insulin-like Growth Factor Binding Proteins (IGFBPs)	4	4	4	13	13	13	37.134	0	17.22	717540	22	2.15961	0	2.15961
SGSH	N-sulphoglucosamine sulphohydrolase	P51688;I3L2I6;I3L4B7;I3L2L4;I3NI22	ENSG00000181523	2.93159	9.13154	+		amine metabolic process;aminoglycan catabolic process;aminoglycan metabolic process;carbohydrate catabolic process;carbohydrate metabolic process;catabolic process;cellular macromolecule metabolic process;cellular metabolic process;cellular process;glycoprotein metabolic process;glycosaminoglycan catabolic process;glycosaminoglycan metabolic process;macromolecule catabolic process;macromolecule m…	cell part;cytoplasmic part;extracellular membrane-bounded organelle;extracellular organelle;extracellular region part;extracellular vesicular exosome;intracellular organelle lumen;intracellular organelle part;intracellular part;lysosomal lumen;membrane-bounded organelle;membrane-bounded vesicle;membrane-enclosed lumen;organelle;organelle lumen;organelle part;vacuolar lumen;vacuolar part;vesicle		HS-GAG degradation;MPS IIIA - Sanfilippo syndrome A	2	2	2	4.8	4.8	4.8	56.695	0	9.2424	231750	11	2.47224	0	2.47224
OSMR	Oncostatin-M-specific receptor subunit beta	Q99650-2;Q99650	ENSG00000145623	2.92864	1.85912	+		biological regulation;positive regulation of acute inflammatory response;positive regulation of biological process;positive regulation of cell proliferation;positive regulation of cellular process;positive regulation of defense response;positive regulation of inflammatory response;positive regulation of response to external stimulus;positive regulation of response to stimulus;regulation of acute …	apical plasma membrane;cell part;macromolecular complex;membrane part;oncostatin-M receptor complex;plasma membrane part;protein complex;receptor complex	HALLMARK_IL6_JAK_STAT3_SIGNALING;HALLMARK_INFLAMMATORY_RESPONSE	IL-6-type cytokine receptor ligand interactions	1	1	1	3.8	3.8	3.8	39.503	0.0088661	3.9576	1569900	6	1.44269	0.000223108	1.44269
PLD3	Phospholipase D3	Q8IV08	ENSG00000105223	2.92325	3.6915	+		biosynthetic process;catabolic process;cellular biosynthetic process;cellular lipid metabolic process;cellular metabolic process;cellular process;glycerolipid biosynthetic process;glycerolipid metabolic process;glycerophospholipid biosynthetic process;glycerophospholipid metabolic process;lipid biosynthetic process;lipid catabolic process;lipid metabolic process;metabolic process;organophosphate …	cell part;cytoplasmic part;endoplasmic reticulum membrane;endoplasmic reticulum part;extracellular membrane-bounded organelle;extracellular organelle;extracellular region part;extracellular vesicular exosome;integral to membrane;intracellular organelle part;intracellular part;intrinsic to membrane;membrane;membrane part;membrane-bounded organelle;membrane-bounded vesicle;organelle;organelle membr…		Role of phospholipids in phagocytosis;Synthesis of PG	3	3	3	8.8	8.8	8.8	54.705	0	12.144	528180	15	1.85827	0	1.85827
EI24	Etoposide-induced protein 2.4 homolog	E9PLB8;E9PL33;E9PM05;E9PS58;E9PK61;O14681-3;O14681;E9PQN7;A0A087WV44	ENSG00000149547	2.87862	7.50514	+		apoptosis;autophagy;biological regulation;catabolic process;cell death;cellular catabolic process;cellular metabolic process;cellular process;cellular response to stimulus;cellular response to stress;death;DNA damage response, signal transduction resulting in induction of apoptosis;induction of apoptosis;induction of apoptosis by intracellular signals;induction of programmed cell death;intracellu…	cell part;cytoplasm;cytoplasmic part;endoplasmic reticulum;endoplasmic reticulum membrane;endoplasmic reticulum part;Golgi apparatus;integral to membrane;intracellular membrane-bounded organelle;intracellular organelle;intracellular organelle part;intracellular part;intrinsic to membrane;membrane;membrane part;membrane-bounded organelle;nuclear membrane;nuclear part;organelle;organelle membrane;o…	HALLMARK_P53_PATHWAY		2	2	2	17.6	17.6	17.6	10.77	0	6.6296	375850	10	2.30642	0	2.30642
SUN2	SUN domain-containing protein 2	Q9UH99-3;Q9UH99;Q9UH99-2	ENSG00000100242	2.87278	5.32249	+		actin filament-based movement;actin filament-based process;biological regulation;cell cycle process;cellular component movement;cellular component organization;cellular component organization at cellular level;cellular component organization or biogenesis;cellular component organization or biogenesis at cellular level;cellular localization;cellular membrane organization;cellular process;centrosom…	cell part;chromosomal part;chromosome;chromosome, telomeric region;condensed chromosome;condensed nuclear chromosome;cytoplasmic part;endosomal part;endosome membrane;envelope;integral to membrane;integral to nuclear inner membrane;integral to organelle membrane;intracellular non-membrane-bounded organelle;intracellular organelle;intracellular organelle part;intracellular part;intrinsic to membra…	HALLMARK_MITOTIC_SPINDLE	Meiotic synapsis	5	5	5	12.3	12.3	12.3	79.611	0	20.376	366760	17	2.07414	0	2.07414
HYI	Hydroxypyruvate isomerase;Putative hydroxypyruvate isomerase	F6UJY9;J9JIE9;A0A0A0MTR5;E7EWH8;F6UJY1;Q5T013-3;Q5T013	ENSG00000178922	2.85494	5.30765	+						3	3	3	16.9	16.9	16.9	23.031	0	16.391	536380	18	2.063	0	2.063
HEXA	Beta-hexosaminidase;Beta-hexosaminidase subunit alpha	H3BS10;H3BP20;P06865;H3BU85;H3BTD4	ENSG00000213614	2.85202	4.78596	+		amine metabolic process;aminoglycan catabolic process;aminoglycan metabolic process;carbohydrate catabolic process;carbohydrate metabolic process;catabolic process;cellular catabolic process;cellular lipid metabolic process;cellular metabolic process;cellular process;chondroitin sulfate catabolic process;chondroitin sulfate metabolic process;glycolipid metabolic process;glycosaminoglycan cataboli…	cell part;cytoplasmic part;extracellular membrane-bounded organelle;extracellular organelle;extracellular region part;extracellular vesicular exosome;intracellular organelle lumen;intracellular organelle part;intracellular part;lysosomal lumen;membrane;membrane-bounded organelle;membrane-bounded vesicle;membrane-enclosed lumen;organelle;organelle lumen;organelle part;vacuolar lumen;vacuolar part;…	HALLMARK_HYPOXIA	CS/DS degradation;Glycosphingolipid metabolism;Hyaluronan uptake and degradation;Keratan sulfate degradation	5	5	5	9.2	9.2	9.2	58.44	0	15.907	348430	11	1.99421	0	1.99421
CLIC6	Chloride intracellular channel protein 6	Q96NY7-2;Q96NY7	ENSG00000159212	2.83395	3.28753	+			cell part;chloride channel complex;cytoplasm;extracellular membrane-bounded organelle;extracellular organelle;extracellular region part;extracellular vesicular exosome;intracellular part;ion channel complex;macromolecular complex;membrane;membrane part;membrane-bounded organelle;membrane-bounded vesicle;organelle;plasma membrane;protein complex;vesicle			6	6	6	15	15	15	70.995	0	24.195	366770	14	1.75074	0	1.75074
ASAH1	Acid ceramidase;Acid ceramidase subunit alpha;Acid ceramidase subunit beta	Q13510-2;A0A1B0GUE3;Q13510;A0A1B0GTZ5;A0A1B0GTM3;A0A1B0GUA4;A0A1B0GW68;E7EMM4;A0A1B0GUW4;A0A1B0GUH5;A0A1B0GTP7;A0A1B0GUG1;Q13510-3;A0A1B0GV06;A0A1B0GVG2;A0A1B0GU62;A0A1B0GUJ3	ENSG00000104763	2.81467	8.39845	+		anatomical structure development;cellular lipid metabolic process;cellular metabolic process;cellular process;ceramide metabolic process;developmental process;glycolipid metabolic process;glycosphingolipid metabolic process;lipid metabolic process;lung development;membrane lipid metabolic process;metabolic process;organ development;primary metabolic process;response to chemical stimulus;response …	cell part;cytoplasmic part;extracellular membrane-bounded organelle;extracellular organelle;extracellular region part;extracellular vesicular exosome;intracellular organelle lumen;intracellular organelle part;intracellular part;lysosomal lumen;membrane-bounded organelle;membrane-bounded vesicle;membrane-enclosed lumen;organelle;organelle lumen;organelle part;vacuolar lumen;vacuolar part;vesicle		Glycosphingolipid metabolism;Neutrophil degranulation	6	6	5	18	18	12.4	46.503	0	22.617	882580	24	2.33659	0	2.33659
SERPINH1	Serpin H1	P50454;E9PR70;E9PPV6;E9PJH8;E9PIG2;E9PRS3;E9PKH2;E9PNX1;E9PK86;E9PMI5	ENSG00000149257	2.81165	5.95699	+		anatomical structure development;biological regulation;biosynthetic process;cell development;cellular component organization;cellular component organization at cellular level;cellular component organization or biogenesis;cellular component organization or biogenesis at cellular level;cellular developmental process;cellular process;chondrocyte development;chondrocyte development involved in endoch…	cell part;cytoplasmic part;endoplasmic reticulum;endoplasmic reticulum lumen;endoplasmic reticulum part;endoplasmic reticulum-Golgi intermediate compartment;extracellular membrane-bounded organelle;extracellular organelle;extracellular region part;extracellular space;extracellular vesicular exosome;intracellular membrane-bounded organelle;intracellular organelle;intracellular organelle lumen;intr…	HALLMARK_EPITHELIAL_MESENCHYMAL_TRANSITION;HALLMARK_MTORC1_SIGNALING	Collagen biosynthesis and modifying enzymes	8	8	8	29.7	29.7	29.7	46.44	0	38.303	1015800	28	2.11447	0	2.11447
FHL1	Four and a half LIM domains protein 1	Q13642-4;Q13642-5;Q13642-1;Q5JXI8;Q13642;A0A0D9SFZ9;A0A494C0D6;Q5JXI2;Q5JXI3;Q5JXH7;Q5JXH9;Q5JXH8;A0A0D9SFB0;A0A0D9SFI6;Q13642-3	ENSG00000022267	2.78788	6.79028	+		anatomical structure development;anatomical structure morphogenesis;biological regulation;cell differentiation;cellular developmental process;cellular process;developmental process;muscle organ development;muscle structure development;negative regulation of biological process;negative regulation of cell cycle;negative regulation of cell cycle process;negative regulation of cell growth;negative re…	adherens junction;anchoring junction;cell junction;cell part;cell-substrate adherens junction;cell-substrate junction;cytoplasm;cytoplasmic part;cytosol;focal adhesion;intracellular membrane-bounded organelle;intracellular organelle;intracellular part;membrane;membrane-bounded organelle;nucleus;organelle;plasma membrane	HALLMARK_MYOGENESIS		3	3	3	10	10	10	34.997	0	11.698	638110	16	2.18436	0	2.18436
GSTM3	Glutathione S-transferase Mu 3	A0A0A0MTN3;P21266	ENSG00000134202	2.7629	7.51073	+		amine metabolic process;anatomical structure development;benzene-containing compound metabolic process;carboxylic acid metabolic process;catabolic process;cell development;cellular amine metabolic process;cellular amino acid metabolic process;cellular aromatic compound metabolic process;cellular catabolic process;cellular detoxification of nitrogen compound;cellular developmental process;cellular…	cell part;cell projection part;cytoplasm;cytoplasmic part;cytosol;extracellular membrane-bounded organelle;extracellular organelle;extracellular region part;extracellular vesicular exosome;flagellar fibrous sheath;flagellum part;intracellular membrane-bounded organelle;intracellular organelle;intracellular organelle part;intracellular part;membrane-bounded organelle;membrane-bounded vesicle;micro…	HALLMARK_APICAL_SURFACE;HALLMARK_SPERMATOGENESIS	Glutathione conjugation	14	14	11	58.5	58.5	47.2	24.914	0	139.58	9239200	102	2.23199	0	2.23199
GLA	Alpha-galactosidase A	A0A3B3IUC4;P06280	ENSG00000102393	2.70639	3.8226	+		biological regulation;carbohydrate catabolic process;carbohydrate metabolic process;catabolic process;cellular carbohydrate catabolic process;cellular carbohydrate metabolic process;cellular catabolic process;cellular lipid catabolic process;cellular lipid metabolic process;cellular metabolic process;cellular process;ceramide catabolic process;ceramide metabolic process;glycolipid catabolic proce…	cell part;cytoplasm;cytoplasmic part;extracellular membrane-bounded organelle;extracellular organelle;extracellular region;extracellular region part;extracellular vesicular exosome;Golgi apparatus;intracellular membrane-bounded organelle;intracellular organelle;intracellular organelle lumen;intracellular organelle part;intracellular part;lysosomal lumen;lysosome;lytic vacuole;membrane-bounded org…	HALLMARK_ESTROGEN_RESPONSE_EARLY;HALLMARK_ESTROGEN_RESPONSE_LATE;HALLMARK_MTORC1_SIGNALING;HALLMARK_PROTEIN_SECRETION	Glycosphingolipid metabolism;Neutrophil degranulation	3	3	3	7.9	7.9	7.9	53.283	0	12.904	335450	16	1.78858	0	1.78858
TPP1	Tripeptidyl-peptidase 1	A0A2R8YGD1;O14773-2;O14773;A0A2R8Y7U1;A0A2R8YD45;A0A2R8Y7I4	ENSG00000166340	2.69925	5.13004	+		anatomical structure development;anatomical structure homeostasis;biological regulation;bone resorption;catabolic process;cell differentiation;cellular catabolic process;cellular component organization;cellular component organization at cellular level;cellular component organization or biogenesis;cellular component organization or biogenesis at cellular level;cellular developmental process;cellul…	cell part;cytoplasmic membrane-bounded vesicle;cytoplasmic part;cytoplasmic vesicle;extracellular membrane-bounded organelle;extracellular organelle;extracellular region part;extracellular vesicular exosome;intracellular membrane-bounded organelle;intracellular organelle;intracellular organelle lumen;intracellular organelle part;intracellular part;lysosomal lumen;lysosome;lytic vacuole;melanosome…		XBP1(S) activates chaperone genes	4	4	4	10.4	10.4	10.4	50.889	0	16.385	1109100	23	1.95995	0	1.95995
RBBP9	Putative hydrolase RBBP9	O75884;O75884-2	ENSG00000089050	2.66841	7.75242	+		biological regulation;regulation of biological process;regulation of cell proliferation;regulation of cellular process	cell part;cytoplasm;extracellular membrane-bounded organelle;extracellular organelle;extracellular region part;extracellular vesicular exosome;intracellular membrane-bounded organelle;intracellular non-membrane-bounded organelle;intracellular organelle;intracellular organelle part;intracellular part;membrane-bounded organelle;membrane-bounded vesicle;non-membrane-bounded organelle;nuclear part;nu…			3	3	2	19.4	19.4	14.5	21	0	9.8263	855260	12	2.18848	0	2.18848
PLLP	Plasmolipin	H3BN27;Q9Y342;A0A087WYE0	ENSG00000102934	2.66795	2.85717	+		axon ensheathment;cellular process;ensheathment of neurons;establishment of localization;ion transport;myelination;response to stimulus;response to stress;response to wounding;transport	cell part;compact myelin;extracellular membrane-bounded organelle;extracellular organelle;extracellular region part;extracellular vesicular exosome;integral to membrane;intrinsic to membrane;membrane part;membrane raft;membrane-bounded organelle;membrane-bounded vesicle;organelle;vesicle			2	2	2	31.5	31.5	31.5	13.105	0	38.919	688250	13	1.60762	1.94175e-05	1.60762
PYGL	Alpha-1,4 glucan phosphorylase;Glycogen phosphorylase, liver form	E9PK47;P06737;P06737-2	ENSG00000100504	2.65708	2.81711	+		5-phosphoribose 1-diphosphate biosynthetic process;5-phosphoribose 1-diphosphate metabolic process;alcohol biosynthetic process;alcohol metabolic process;biological regulation;biosynthetic process;carbohydrate biosynthetic process;carbohydrate catabolic process;carbohydrate homeostasis;carbohydrate metabolic process;catabolic process;cell death;cellular biosynthetic process;cellular carbohydrate …	cell part;cytoplasm;cytoplasmic part;cytosol;extracellular membrane-bounded organelle;extracellular organelle;extracellular region part;extracellular vesicular exosome;intracellular part;membrane;membrane-bounded organelle;membrane-bounded vesicle;organelle;plasma membrane;vesicle	HALLMARK_GLYCOLYSIS	Glycogen breakdown (glycogenolysis);Neutrophil degranulation	24	13	12	29.9	18.4	17.2	94.069	0	58.059	790750	26	1.5959	1.90476e-05	1.5959
TRIM72	Tripartite motif-containing protein 72	Q6ZMU5;Q6ZMU5-2	ENSG00000177238	2.6368	2.4974	+		anatomical structure development;cellular component assembly;cellular component organization;cellular component organization or biogenesis;cellular membrane organization;cellular process;developmental process;establishment of localization;establishment of localization in cell;exocytosis;macromolecular complex assembly;macromolecular complex subunit organization;membrane organization;multicellular…	cell part;cytoplasmic part;cytoplasmic vesicle membrane;cytoplasmic vesicle part;intracellular organelle part;intracellular part;membrane;organelle membrane;organelle part;plasma membrane;sarcolemma;vesicle membrane		Smooth Muscle Contraction	8	8	6	23.3	23.3	14	52.73	0	22.301	297730	14	1.52348	7.17489e-05	1.52348
AGA	N(4)-(beta-N-acetylglucosaminyl)-L-asparaginase;Glycosylasparaginase alpha chain;Glycosylasparaginase beta chain	P20933;H0Y9C7	ENSG00000038002	2.61059	4.33244	+		cellular macromolecule metabolic process;cellular metabolic process;cellular process;cellular protein metabolic process;macromolecule metabolic process;macromolecule modification;metabolic process;primary metabolic process;protein deglycosylation;protein maturation;protein metabolic process;protein modification process	cell part;cytoplasmic part;endoplasmic reticulum;extracellular membrane-bounded organelle;extracellular organelle;extracellular region part;extracellular vesicular exosome;intracellular membrane-bounded organelle;intracellular organelle;intracellular part;lysosome;lytic vacuole;membrane-bounded organelle;membrane-bounded vesicle;organelle;vacuole;vesicle		Neutrophil degranulation	2	2	2	12.4	12.4	12.4	37.208	0	12.623	246000	5	1.81655	0	1.81655
SLC25A24	Calcium-binding mitochondrial carrier protein SCaMC-1	A0A3B3IU96;Q6NUK1-2;Q6NUK1	ENSG00000085491	2.5972	5.86448	+		adenine nucleotide transport;ATP transport;biological regulation;cellular process;cellular response to calcium ion;cellular response to chemical stimulus;cellular response to inorganic substance;cellular response to metal ion;cellular response to oxidative stress;cellular response to stimulus;cellular response to stress;establishment of localization;establishment of localization in cell;intracell…	cell part;cytoplasm;cytoplasmic part;integral to membrane;intracellular membrane-bounded organelle;intracellular organelle;intracellular organelle part;intracellular part;intrinsic to membrane;membrane;membrane part;membrane-bounded organelle;mitochondrial inner membrane;mitochondrial membrane;mitochondrial part;mitochondrion;organelle;organelle inner membrane;organelle membrane;organelle part			2	2	2	7.8	7.8	7.8	30.571	0	9.1352	353210	10	1.9819	0	1.9819
PSME2	Proteasome activator complex subunit 2	A0A087X1Z3;Q9UL46;H0YM70	ENSG00000100911	2.56256	5.44456	+		activation of immune response;activation of innate immune response;anaphase-promoting complex-dependent proteasomal ubiquitin-dependent protein catabolic process;antigen processing and presentation;antigen processing and presentation of exogenous antigen;antigen processing and presentation of exogenous peptide antigen;antigen processing and presentation of exogenous peptide antigen via MHC class …	cell part;cytoplasmic part;cytosol;extracellular membrane-bounded organelle;extracellular organelle;extracellular region part;extracellular vesicular exosome;intracellular organelle part;intracellular part;macromolecular complex;membrane;membrane-bounded organelle;membrane-bounded vesicle;nuclear part;nucleoplasm;organelle;organelle part;proteasome activator complex;proteasome complex;protein com…	HALLMARK_INTERFERON_ALPHA_RESPONSE;HALLMARK_INTERFERON_GAMMA_RESPONSE	ABC-family proteins mediated transport;Activation of NF-kappaB in B cells;Antigen processing: Ubiquitination & Proteasome degradation;APC/C:Cdc20 mediated degradation of Securin;APC/C:Cdh1 mediated degradation of Cdc20 and other APC/C:Cdh1 targeted proteins in late mitosis/early G1;Asymmetric localization of PCP proteins;AUF1 (hnRNP D0) binds and destabilizes mRNA;Autodegradation of Cdh1 by Cdh1:…	12	12	12	51.6	51.6	51.6	29.126	0	86.895	3257700	64	1.9201	0	1.9201
ARF5	ADP-ribosylation factor 5	P84085;C9J1Z8	ENSG00000004059	2.55376	3.5099	+		biological regulation;cellular process;cellular response to stimulus;establishment of localization;establishment of protein localization;intracellular signal transduction;metabolic process;protein transport;regulation of biological process;regulation of cellular process;response to stimulus;signal transduction;small GTPase mediated signal transduction;transport;vesicle-mediated transport	cell part;cytoplasmic part;extracellular membrane-bounded organelle;extracellular organelle;extracellular region part;extracellular vesicular exosome;Golgi apparatus;intracellular;intracellular membrane-bounded organelle;intracellular organelle;intracellular part;membrane;membrane-bounded organelle;membrane-bounded vesicle;organelle;perinuclear region of cytoplasm;plasma membrane;vesicle		COPI-dependent Golgi-to-ER retrograde traffic;COPI-mediated anterograde transport	9	4	4	56.7	27.8	27.8	20.529	0	23.091	449930	14	1.67461	0	1.67461
GALNT6	Polypeptide N-acetylgalactosaminyltransferase 6	Q8NCL4;S4R3S5	ENSG00000139629	2.53227	5.40013	+		carbohydrate metabolic process;cellular carbohydrate metabolic process;cellular macromolecule metabolic process;cellular metabolic process;cellular process;cellular protein metabolic process;glycosylation;macromolecule glycosylation;macromolecule metabolic process;macromolecule modification;metabolic process;O-glycan processing;post-translational protein modification;primary metabolic process;pro…	cell part;cytoplasmic part;Golgi apparatus;Golgi apparatus part;Golgi membrane;integral to membrane;intracellular membrane-bounded organelle;intracellular organelle;intracellular organelle part;intracellular part;intrinsic to membrane;membrane;membrane part;membrane-bounded organelle;organelle;organelle membrane;organelle part;perinuclear region of cytoplasm		O-linked glycosylation of mucins	4	4	4	8.2	8.2	8.2	71.158	0	22.822	811770	23	1.89854	0	1.89854
CLPP	ATP-dependent Clp protease proteolytic subunit, mitochondrial;ATP-dependent Clp protease proteolytic subunit	Q16740;M0R208	ENSG00000125656	2.51352	4.34337	+		cellular component assembly;cellular component organization;cellular component organization or biogenesis;macromolecular complex assembly;macromolecular complex subunit organization;macromolecule metabolic process;metabolic process;primary metabolic process;protein complex assembly;protein complex subunit organization;protein homooligomerization;protein metabolic process;protein oligomerization;p…	cell part;cytoplasmic part;endopeptidase Clp complex;intracellular membrane-bounded organelle;intracellular organelle;intracellular organelle lumen;intracellular organelle part;intracellular part;macromolecular complex;membrane-bounded organelle;membrane-enclosed lumen;mitochondrial matrix;mitochondrial part;mitochondrion;organelle;organelle lumen;organelle part;protein complex			3	3	3	13.7	13.7	13.7	30.18	0	25.863	547730	20	1.77036	0	1.77036
ABHD11	Alpha/beta hydrolase domain-containing protein 11	Q8NFV4;Q8NFV4-4;Q8NFV4-6	ENSG00000106077	2.51131	4.28506	+			cell part;cytoplasmic part;intracellular membrane-bounded organelle;intracellular organelle;intracellular part;membrane-bounded organelle;mitochondrion;organelle			9	9	8	39	39	31.1	34.69	0	25.742	1083200	26	1.76203	0	1.76203
TYMP	Thymidine phosphorylase	P19971;P19971-2;C9JGI3;A0A494C0L6	ENSG00000025708	2.47971	3.42932	+		anatomical structure formation involved in morphogenesis;angiogenesis;biosynthetic process;catabolic process;cell differentiation;cellular aromatic compound metabolic process;cellular biosynthetic process;cellular catabolic process;cellular component organization;cellular component organization at cellular level;cellular component organization or biogenesis;cellular component organization or biog…	cell part;cytoplasmic part;cytosol;intracellular part		Pyrimidine catabolism;Pyrimidine salvage	12	12	11	42.1	42.1	35.3	49.955	0	45.878	1273700	42	1.63047	2.01005e-05	1.63047
PON2	Serum paraoxonase/arylesterase 2	J3QT77;A0A0J9YYG4;A0A0J9YXF2;Q15165-3;Q15165-1;Q15165	ENSG00000105854	2.47814	8.27351	+		aromatic compound catabolic process;catabolic process;cellular aromatic compound metabolic process;cellular catabolic process;cellular metabolic process;cellular process;metabolic process;response to chemical stimulus;response to oxidative stress;response to stimulus;response to stress	cell part;cytoplasmic part;extracellular region;intracellular membrane-bounded organelle;intracellular organelle;intracellular part;lysosome;lytic vacuole;membrane;membrane-bounded organelle;mitochondrion;nucleus;organelle;plasma membrane;vacuole		Synthesis of 5-eicosatetraenoic acids	1	1	1	4.7	4.7	4.7	37.98	0	6.4013	272730	10	2.09224	0	2.09224
ASB9	Ankyrin repeat and SOCS box protein 9	R4GN94;Q96DX5-3;Q96DX5-2;Q96DX5	ENSG00000102048	2.46866	3.0844	+		biological regulation;cellular macromolecule metabolic process;cellular metabolic process;cellular process;cellular protein metabolic process;cellular response to stimulus;intracellular signal transduction;macromolecule metabolic process;macromolecule modification;metabolic process;positive regulation of biological process;positive regulation of catabolic process;positive regulation of macromolec…	cell part;cytoplasmic part;intracellular membrane-bounded organelle;intracellular organelle;intracellular part;membrane-bounded organelle;mitochondrion;organelle		Antigen processing: Ubiquitination & Proteasome degradation;Neddylation	2	2	2	14.2	14.2	14.2	22.545	0	21.204	199820	10	1.57168	3.75587e-05	1.57168
NUCB1	Nucleobindin-1	Q02818;C9JKZ2;H7BZI1	ENSG00000104805	2.46588	4.08175	+			cell part;cytoplasmic part;cytoskeleton;endoplasmic reticulum-Golgi intermediate compartment;extracellular membrane-bounded organelle;extracellular organelle;extracellular region part;extracellular space;extracellular vesicular exosome;Golgi apparatus;intracellular membrane-bounded organelle;intracellular non-membrane-bounded organelle;intracellular organelle;intracellular part;membrane;membrane-…		Post-translational protein phosphorylation;Regulation of Insulin-like Growth Factor (IGF) transport and uptake by Insulin-like Growth Factor Binding Proteins (IGFBPs)	7	6	6	16.1	14.3	14.3	53.879	0	24.346	555110	22	1.71425	0	1.71425
DNAJB2	DnaJ homolog subfamily B member 2	C9JXB9;P25686-2;P25686;C9JRD2;C9J1G2;E7ETU0;C9JX00	ENSG00000135924	2.41858	4.58457	+		biological regulation;catabolic process;cellular catabolic process;cellular macromolecule catabolic process;cellular macromolecule metabolic process;cellular metabolic process;cellular process;cellular protein metabolic process;ER-associated protein catabolic process;macromolecule catabolic process;macromolecule metabolic process;metabolic process;modification-dependent macromolecule catabolic pr…	cell part;cytoplasmic part;cytosol;inclusion body;intracellular membrane-bounded organelle;intracellular organelle;intracellular part;membrane-bounded organelle;nucleus;organelle			4	4	3	21.7	21.7	13.5	26.883	0	11.95	190790	11	1.75022	0	1.75022
NIPSNAP1	Protein NipSnap homolog 1	H7C2U6;Q9BPW8;F8WCR5	ENSG00000184117	2.39129	1.73211	+		multicellular organismal process;neurological system process;sensory perception;sensory perception of pain;system process	cell part;cytoplasmic part;intracellular membrane-bounded organelle;intracellular organelle;intracellular organelle part;intracellular part;membrane;membrane-bounded organelle;mitochondrial inner membrane;mitochondrial membrane;mitochondrial part;mitochondrion;organelle;organelle inner membrane;organelle membrane;organelle part;synapse part;synaptic membrane			5	3	2	14.9	11.3	8.1	25.497	0	8.6117	770130	12	1.26602	0.000832808	1.26602
LMO7	LIM domain only protein 7	E9PMS6;A0A0A0MTE2;E9PMT2;F8WD26;J3KP06;Q8WWI1-3;Q8WWI1-5;Q8WWI1-4;Q8WWI1-2;Q8WWI1;E9PMP7;H0Y424	ENSG00000136153	2.37105	3.33265	+		biological adhesion;biological regulation;cell adhesion;cell-cell adhesion;cellular macromolecule metabolic process;cellular metabolic process;cellular process;cellular protein metabolic process;macromolecule metabolic process;macromolecule modification;metabolic process;primary metabolic process;protein metabolic process;protein modification by small protein conjugation;protein modification by s…	adherens junction;anchoring junction;apical plasma membrane;cell junction;cell part;cell-cell adherens junction;cell-cell junction;cell-substrate adherens junction;cell-substrate junction;cytoplasm;focal adhesion;intracellular membrane-bounded organelle;intracellular organelle;intracellular part;macromolecular complex;membrane part;membrane-bounded organelle;nucleus;organelle;plasma membrane part…		Antigen processing: Ubiquitination & Proteasome degradation;Neddylation	6	6	6	7.7	7.7	7.7	145.42	0	44.61	248960	12	1.56891	3.73832e-05	1.56891
HIBCH	3-hydroxyisobutyryl-CoA hydrolase, mitochondrial	Q6NVY1;Q6NVY1-2;B9A058	ENSG00000198130	2.36841	9.62191	+		amine catabolic process;amine metabolic process;branched chain family amino acid catabolic process;branched chain family amino acid metabolic process;carboxylic acid catabolic process;carboxylic acid metabolic process;catabolic process;cellular amine metabolic process;cellular amino acid catabolic process;cellular amino acid metabolic process;cellular catabolic process;cellular ketone metabolic p…	cell part;cytoplasmic part;extracellular membrane-bounded organelle;extracellular organelle;extracellular region part;extracellular vesicular exosome;intracellular organelle lumen;intracellular organelle part;intracellular part;membrane-bounded organelle;membrane-bounded vesicle;membrane-enclosed lumen;mitochondrial matrix;mitochondrial part;organelle;organelle lumen;organelle part;vesicle	HALLMARK_ADIPOGENESIS;HALLMARK_FATTY_ACID_METABOLISM	Branched-chain amino acid catabolism	14	14	13	40.7	40.7	34.5	43.482	0	66.954	9309200	144	2.08287	0	2.08287
PFN2	Profilin;Profilin-2	C9J0J7;G5E9Q6;P35080-2	ENSG00000070087	2.35902	8.52724	+		actin cytoskeleton organization;actin filament-based process;biological regulation;cellular component organization;cellular component organization at cellular level;cellular component organization or biogenesis;cellular component organization or biogenesis at cellular level;cellular process;cytoskeleton organization;negative regulation of actin filament polymerization;negative regulation of biolo…	axon part;cell part;cell projection part;cytoplasm;cytoskeleton;extracellular membrane-bounded organelle;extracellular organelle;extracellular region part;extracellular vesicular exosome;intracellular non-membrane-bounded organelle;intracellular organelle;intracellular part;membrane-bounded organelle;membrane-bounded vesicle;non-membrane-bounded organelle;organelle;synapse part;terminal button;ve…	HALLMARK_EPITHELIAL_MESENCHYMAL_TRANSITION	RHO GTPases Activate Formins;Signaling by ROBO receptors	5	5	2	42.9	42.9	11	9.8402	0	61.522	2007400	32	2.02078	0	2.02078
RCC1	Regulator of chromosome condensation	P18754;P18754-2;C9JW69;C9JRH2;C9JMJ4;C9JQZ4	ENSG00000180198	2.3546	4.76601	+		biological regulation;cell cycle phase;cell cycle process;cell division;cellular component assembly;cellular component assembly at cellular level;cellular component organization;cellular component organization at cellular level;cellular component organization or biogenesis;cellular component organization or biogenesis at cellular level;cellular process;chromosome segregation;cytoskeleton organiza…	cell part;chromatin;chromosomal part;chromosome;condensed chromosome;condensed nuclear chromosome;cytoplasm;intracellular membrane-bounded organelle;intracellular non-membrane-bounded organelle;intracellular organelle;intracellular organelle part;intracellular part;membrane;membrane-bounded organelle;non-membrane-bounded organelle;nuclear chromatin;nuclear chromosome;nuclear chromosome part;nucle…		Nuclear import of Rev protein;Rev-mediated nuclear export of HIV RNA	8	8	4	24.9	24.9	9.5	44.969	0	83.123	2343100	30	1.7355	0	1.7355
PBXIP1	Pre-B-cell leukemia transcription factor-interacting protein 1	Q96AQ6-3;Q96AQ6-2;Q96AQ6	ENSG00000163346	2.34791	3.00071	+		biological regulation;cell differentiation;cellular developmental process;cellular process;developmental process;multicellular organismal development;multicellular organismal process;negative regulation of biological process;negative regulation of biosynthetic process;negative regulation of cellular biosynthetic process;negative regulation of cellular macromolecule biosynthetic process;negative r…	cell part;cytoplasmic part;cytoskeletal part;cytosol;intracellular membrane-bounded organelle;intracellular organelle;intracellular organelle part;intracellular part;macromolecular complex;membrane-bounded organelle;microtubule;nucleus;organelle;organelle part;protein complex			3	3	3	4.7	4.7	4.7	72.92	0	16.003	170780	10	1.50879	0.000104803	1.50879
SCO1	Protein SCO1 homolog, mitochondrial	J3QL56;O75880	ENSG00000133028	2.33848	5.38329	+		biological regulation;cation homeostasis;cation transport;cellular cation homeostasis;cellular chemical homeostasis;cellular component assembly;cellular component assembly at cellular level;cellular component organization;cellular component organization at cellular level;cellular component organization or biogenesis;cellular component organization or biogenesis at cellular level;cellular copper i…	cell part;contractile fiber;cytoplasmic part;intracellular membrane-bounded organelle;intracellular non-membrane-bounded organelle;intracellular organelle;intracellular organelle part;intracellular part;membrane;membrane-bounded organelle;mitochondrial inner membrane;mitochondrial membrane;mitochondrial part;mitochondrion;myofibril;non-membrane-bounded organelle;organelle;organelle inner membrane…		Respiratory electron transport;TP53 Regulates Metabolic Genes	2	2	2	11.9	11.9	11.9	30.178	0	8.6159	308110	11	1.78596	0	1.78596
PKM	Pyruvate kinase PKM;Pyruvate kinase	P14618;P14618-3;B4DNK4;H3BQ34	ENSG00000067225	2.26996	12.414	+		alcohol catabolic process;alcohol metabolic process;carbohydrate catabolic process;carbohydrate metabolic process;catabolic process;cell death;cellular carbohydrate catabolic process;cellular carbohydrate metabolic process;cellular metabolic process;cellular process;death;generation of precursor metabolites and energy;glucose catabolic process;glucose metabolic process;glycolysis;hexose catabolic…	cell part;cell projection;cilium;cytoplasm;cytoplasmic part;cytosol;extracellular matrix;extracellular membrane-bounded organelle;extracellular organelle;extracellular region part;extracellular vesicular exosome;intracellular membrane-bounded organelle;intracellular organelle;intracellular part;membrane;membrane-bounded organelle;membrane-bounded vesicle;mitochondrion;nucleus;organelle;plasma mem…	HALLMARK_HYPOXIA;HALLMARK_PANCREAS_BETA_CELLS	Neutrophil degranulation	47	47	4	61.6	61.6	7.3	57.936	0	323.31	109510000	550	2.10351	0	2.10351
IVD	Isovaleryl-CoA dehydrogenase, mitochondrial	A0A0A0MT83;P26440;A0A0S2Z4K7;P26440-2;H0YLC3;H7C4G6	ENSG00000128928	2.25234	2.69288	+		amine catabolic process;amine metabolic process;branched chain family amino acid catabolic process;branched chain family amino acid metabolic process;carboxylic acid catabolic process;carboxylic acid metabolic process;catabolic process;cellular amine metabolic process;cellular amino acid catabolic process;cellular amino acid metabolic process;cellular catabolic process;cellular ketone metabolic p…	cell part;cytoplasmic part;intracellular membrane-bounded organelle;intracellular organelle;intracellular organelle lumen;intracellular organelle part;intracellular part;membrane;membrane-bounded organelle;membrane-enclosed lumen;mitochondrial matrix;mitochondrial membrane;mitochondrial part;mitochondrion;nuclear part;nucleoplasm;organelle;organelle lumen;organelle membrane;organelle part		Branched-chain amino acid catabolism	5	5	4	11.3	11.3	8.3	46.319	0	13.431	370450	15	1.42028	0.000273764	1.42028
DLG3	Disks large homolog 3	Q5JUW8;Q92796-3;Q92796-2;Q92796	ENSG00000082458	2.24197	4.1495	+		anatomical structure development;anatomical structure morphogenesis;axon guidance;biological regulation;cell communication;cell-cell signaling;cellular component organization;cellular component organization or biogenesis;cellular localization;cellular macromolecule localization;cellular membrane organization;cellular metabolic process;cellular nitrogen compound metabolic process;cellular process;…	alpha-amino-3-hydroxy-5-methyl-4-isoxazolepropionic acid selective glutamate receptor complex;basolateral plasma membrane;cell body;cell junction;cell part;cell projection part;cell-cell junction;cytoplasm;cytoskeletal part;dendritic shaft;extracellular region part;extracellular space;growth cone;intracellular organelle part;intracellular part;ionotropic glutamate receptor complex;macromolecular …		Activation of Ca-permeable Kainate Receptor;Neurexins and neuroligins;NrCAM interactions;Synaptic adhesion-like molecules	3	3	3	6	6	6	93.605	0	14.817	306390	14	1.61044	1.97044e-05	1.61044
CAPG	Macrophage-capping protein	P40121-2;P40121;E7ENU9	ENSG00000042493	2.20822	5.50572	+		actin filament capping;barbed-end actin filament capping;biological regulation;cell projection assembly;cell projection organization;cellular component assembly;cellular component assembly at cellular level;cellular component organization;cellular component organization at cellular level;cellular component organization or biogenesis;cellular component organization or biogenesis at cellular level;…	cell part;centriole;cytoplasm;cytoplasmic membrane-bounded vesicle;cytoplasmic part;cytoplasmic vesicle;cytoskeletal part;extracellular membrane-bounded organelle;extracellular organelle;extracellular region part;extracellular vesicular exosome;F-actin capping protein complex;intracellular membrane-bounded organelle;intracellular non-membrane-bounded organelle;intracellular organelle;intracellula…	HALLMARK_ALLOGRAFT_REJECTION;HALLMARK_EPITHELIAL_MESENCHYMAL_TRANSITION;HALLMARK_IL2_STAT5_SIGNALING		8	8	8	26.1	26.1	26.1	36.856	0	41.562	1645200	55	1.71899	0	1.71899
44256	Mitochondrial amidoxime-reducing component 1	H7BYZ9;Q5VT66-3;Q5VT66;Q5VT66-2	ENSG00000186205	2.20441	3.63111	+		detoxification of nitrogen compound;metabolic process;nitrate metabolic process;nitrogen compound metabolic process;oxidation-reduction process;response to chemical stimulus;response to nitrosative stress;response to stimulus;response to stress;response to toxin	cell part;cytoplasmic part;integral to membrane;intracellular membrane-bounded organelle;intracellular organelle;intracellular organelle part;intracellular part;intrinsic to membrane;membrane;membrane part;membrane-bounded organelle;mitochondrial inner membrane;mitochondrial membrane;mitochondrial outer membrane;mitochondrial part;mitochondrion;organelle;organelle inner membrane;organelle membran…		Phase I - Functionalization of compounds	3	3	3	14.8	14.8	14.8	29.64	0	11.36	270860	16	1.53193	7.23982e-05	1.53193
TUBB3	Tubulin beta-3 chain	A0A0B4J269;Q13509;Q13509-2	ENSG00000198211;ENSG00000258947	2.20022	7.65665	+		axon guidance;cell cycle phase;cell cycle process;cellular component assembly;cellular component assembly at cellular level;cellular component organization;cellular component organization at cellular level;cellular component organization or biogenesis;cellular component organization or biogenesis at cellular level;cellular macromolecular complex assembly;cellular macromolecular complex subunit or…	axon;cell body;cell part;cell periphery;cell projection;cytoplasm;cytoskeletal part;dendrite;extracellular membrane-bounded organelle;extracellular organelle;extracellular region part;extracellular vesicular exosome;integral to membrane;intracellular membrane-bounded organelle;intracellular organelle;intracellular organelle part;intracellular part;intrinsic to membrane;macromolecular complex;memb…		Carboxyterminal post-translational modifications of tubulin;Cilium Assembly;COPI-dependent Golgi-to-ER retrograde traffic;COPI-independent Golgi-to-ER retrograde traffic;COPI-mediated anterograde transport;Formation of tubulin folding intermediates by CCT/TriC;Gap junction assembly;Hedgehog 'off' state;HSP90 chaperone cycle for steroid hormone receptors (SHR);Intraflagellar transport;Kinesins;MHC…	17	4	2	19.1	4.9	2.3	88.381	0	40.306	565080	20	1.85802	0	1.85802
ARPC1B	Actin-related protein 2/3 complex subunit 1B	O15143;C9JEY1;C9K057	ENSG00000130429	2.19577	5.51252	+		actin cytoskeleton organization;actin filament organization;actin filament-based process;actin nucleation;Arp2/3 complex-mediated actin nucleation;biological regulation;cellular component movement;cellular component organization;cellular component organization at cellular level;cellular component organization or biogenesis;cellular component organization or biogenesis at cellular level;cellular p…	actin cytoskeleton;adherens junction;anchoring junction;Arp2/3 protein complex;cell junction;cell part;cell-substrate adherens junction;cell-substrate junction;cytoplasm;cytoskeletal part;cytoskeleton;extracellular membrane-bounded organelle;extracellular organelle;extracellular region part;extracellular vesicular exosome;focal adhesion;intracellular non-membrane-bounded organelle;intracellular o…		EPHB-mediated forward signaling;Regulation of actin dynamics for phagocytic cup formation;RHO GTPases Activate WASPs and WAVEs	3	1	1	10.5	3.5	3.5	40.949	0.0071633	4.2954	169360	7	1.71198	0	1.71198
CNP	2,3-cyclic-nucleotide 3-phosphodiesterase	P09543-2;P09543	ENSG00000173786	2.17923	8.73441	+		adult behavior;adult locomotory behavior;aging;anatomical structure development;anatomical structure morphogenesis;axonogenesis;behavior;biological regulation;catabolic process;cell communication;cell differentiation;cell part morphogenesis;cell projection morphogenesis;cell projection organization;cell-cell signaling;cellular catabolic process;cellular component morphogenesis;cellular component …	cell part;cell projection;cytoplasm;cytoplasmic membrane-bounded vesicle;cytoplasmic part;cytoplasmic vesicle;cytoskeletal part;extracellular membrane-bounded organelle;extracellular organelle;extracellular region part;extracellular space;extracellular vesicular exosome;intracellular membrane-bounded organelle;intracellular organelle;intracellular organelle part;intracellular part;macromolecular …	HALLMARK_INTERFERON_ALPHA_RESPONSE;HALLMARK_UV_RESPONSE_UP		14	14	14	35.7	35.7	35.7	45.098	0	49.177	2599700	46	1.89708	0	1.89708
DPYS	Dihydropyrimidinase	Q14117	ENSG00000147647	2.15944	1.96583	+		amine metabolic process;beta-alanine metabolic process;carboxylic acid metabolic process;catabolic process;cellular amine metabolic process;cellular amino acid metabolic process;cellular aromatic compound metabolic process;cellular catabolic process;cellular component assembly;cellular component organization;cellular component organization or biogenesis;cellular ketone metabolic process;cellular …	cell part;cytoplasmic part;cytosol;extracellular membrane-bounded organelle;extracellular organelle;extracellular region part;extracellular vesicular exosome;intracellular part;membrane-bounded organelle;membrane-bounded vesicle;organelle;vesicle		Pyrimidine catabolism	5	4	4	13.3	11.9	11.9	56.629	0	16.624	378970	15	1.25058	0.000888889	1.25058
ALDH1B1	Aldehyde dehydrogenase X, mitochondrial	P30837	ENSG00000137124	2.15483	10.4434	+		alcohol catabolic process;alcohol metabolic process;carbohydrate metabolic process;catabolic process;ethanol catabolic process;ethanol metabolic process;metabolic process;primary alcohol catabolic process;primary alcohol metabolic process;primary metabolic process;small molecule catabolic process;small molecule metabolic process	cell part;cytoplasmic part;intracellular membrane-bounded organelle;intracellular organelle;intracellular organelle lumen;intracellular organelle part;intracellular part;membrane-bounded organelle;membrane-enclosed lumen;mitochondrial matrix;mitochondrial part;mitochondrion;nuclear part;nucleoplasm;organelle;organelle lumen;organelle part		Ethanol oxidation	21	19	16	36.8	35	29.4	57.206	0	153.24	7362500	126	1.94604	0	1.94604
MYH14	Myosin-14	Q7Z406-6;Q7Z406;Q7Z406-2;Q7Z406-4;Q7Z406-5	ENSG00000105357	2.15094	9.78762	+		actin cytoskeleton organization;actin filament-based movement;actin filament-based process;actomyosin structure organization;anatomical structure development;anatomical structure morphogenesis;axon guidance;behavior;biological regulation;cell part morphogenesis;cell surface receptor linked signaling pathway;cellular chemical homeostasis;cellular component morphogenesis;cellular component movement…	actin filament bundle;actomyosin;axon;cell part;cell projection;cell projection part;cytoplasmic part;cytoskeletal part;cytosol;extracellular membrane-bounded organelle;extracellular organelle;extracellular region part;extracellular vesicular exosome;growth cone;intracellular organelle part;intracellular part;macromolecular complex;membrane;membrane-bounded organelle;membrane-bounded vesicle;myos…		EPHA-mediated growth cone collapse;RHO GTPases activate CIT;RHO GTPases activate PAKs;RHO GTPases activate PKNs;RHO GTPases Activate ROCKs;Sema4D induced cell migration and growth-cone collapse	71	65	62	39.8	37.5	35.5	228.66	0	323.31	8683600	232	1.91918	0	1.91918
S100A10	Protein S100-A10	P60903	ENSG00000197747	2.15042	2.66069	+		biological regulation;cellular component assembly;cellular component assembly at cellular level;cellular component organization;cellular component organization at cellular level;cellular component organization or biogenesis;cellular component organization or biogenesis at cellular level;cellular membrane organization;cellular process;establishment of localization;establishment of protein localiza…	cell part;extracellular membrane-bounded organelle;extracellular organelle;extracellular region part;extracellular vesicular exosome;extrinsic to membrane;extrinsic to plasma membrane;membrane part;membrane-bounded organelle;membrane-bounded vesicle;organelle;plasma membrane part;vesicle	HALLMARK_FATTY_ACID_METABOLISM;HALLMARK_P53_PATHWAY	Dissolution of Fibrin Clot	5	5	4	40.2	40.2	35.1	11.203	0	14.683	1043100	12	1.374	0.000378182	1.374
CPT2	Carnitine O-palmitoyltransferase 2, mitochondrial	A0A1B0GTB8;A0A1B0GWC0;A0A1B0GVF3;P23786;A0A1B0GV75	ENSG00000157184	2.13067	2.69553	+		amine transport;amino acid transmembrane transport;amino acid transport;betaine transport;carboxylic acid catabolic process;carboxylic acid metabolic process;carboxylic acid transport;carnitine shuttle;carnitine transport;catabolic process;cation transport;cellular catabolic process;cellular ketone metabolic process;cellular lipid catabolic process;cellular lipid metabolic process;cellular metabo…	cell part;cytoplasmic part;intracellular membrane-bounded organelle;intracellular non-membrane-bounded organelle;intracellular organelle;intracellular organelle part;intracellular part;membrane;membrane-bounded organelle;mitochondrial inner membrane;mitochondrial membrane;mitochondrial part;mitochondrion;non-membrane-bounded organelle;nuclear part;nucleolus;nucleoplasm;organelle;organelle inner m…	HALLMARK_ADIPOGENESIS;HALLMARK_FATTY_ACID_METABOLISM	Import of palmitoyl-CoA into the mitochondrial matrix;PPARA activates gene expression	9	9	8	16.7	16.7	15.1	71.181	0	34.611	934930	32	1.37132	0.000391304	1.37132
		CON__P02584		2.12964	3.14923	+	+					3	1	1	27.1	12.9	12.9	15.057	0	7.734	280590	8	1.43574	0.000220472	1.43574
TKT	Transketolase	P29401;P29401-2;A0A0B4J1R6;E9PFF2	ENSG00000163931	2.12557	9.00208	+		alcohol biosynthetic process;alcohol catabolic process;alcohol metabolic process;aldehyde biosynthetic process;biological regulation;biosynthetic process;carbohydrate biosynthetic process;carbohydrate catabolic process;carbohydrate metabolic process;catabolic process;cellular aldehyde metabolic process;cellular biosynthetic process;cellular carbohydrate biosynthetic process;cellular carbohydrate …	cell part;cytoplasmic part;cytosol;extracellular membrane-bounded organelle;extracellular organelle;extracellular region part;extracellular vesicular exosome;intracellular membrane-bounded organelle;intracellular organelle;intracellular organelle part;intracellular part;membrane-bounded organelle;membrane-bounded vesicle;microbody;nuclear part;nucleoplasm;nucleus;organelle;organelle part;peroxiso…	HALLMARK_ADIPOGENESIS	Insulin effects increased synthesis of Xylulose-5-Phosphate;Pentose phosphate pathway (hexose monophosphate shunt)	42	42	39	66	66	63.6	67.877	0	323.31	84707000	517	1.86781	0	1.86781
ECHS1	Enoyl-CoA hydratase, mitochondrial	P30084	ENSG00000127884	2.12271	9.44675	+		carboxylic acid catabolic process;carboxylic acid metabolic process;catabolic process;cellular catabolic process;cellular ketone metabolic process;cellular lipid catabolic process;cellular lipid metabolic process;cellular metabolic process;cellular process;fatty acid beta-oxidation;fatty acid catabolic process;fatty acid metabolic process;fatty acid oxidation;lipid catabolic process;lipid metabol…	cell part;cytoplasmic part;extracellular membrane-bounded organelle;extracellular organelle;extracellular region part;extracellular vesicular exosome;intracellular membrane-bounded organelle;intracellular organelle;intracellular organelle lumen;intracellular organelle part;intracellular part;membrane-bounded organelle;membrane-bounded vesicle;membrane-enclosed lumen;mitochondrial matrix;mitochond…	HALLMARK_ADIPOGENESIS;HALLMARK_FATTY_ACID_METABOLISM;HALLMARK_OXIDATIVE_PHOSPHORYLATION	Beta oxidation of butanoyl-CoA to acetyl-CoA;Beta oxidation of decanoyl-CoA to octanoyl-CoA-CoA;Beta oxidation of hexanoyl-CoA to butanoyl-CoA;Beta oxidation of lauroyl-CoA to decanoyl-CoA-CoA;Beta oxidation of octanoyl-CoA to hexanoyl-CoA	20	20	18	46.6	46.6	46.6	31.387	0	180.95	52102000	204	1.88366	0	1.88366
CROCC	Rootletin	B1AKD8;Q5TZA2-2;Q5TZA2;A0A087WW81	ENSG00000058453	2.11817	6.89103	+		cell cycle;cell projection organization;cellular component organization;cellular component organization at cellular level;cellular component organization or biogenesis;cellular component organization or biogenesis at cellular level;cellular localization;cellular macromolecule localization;cellular process;cellular protein localization;centriole-centriole cohesion;centrosome organization;localizat…	actin cytoskeleton;cell part;cell projection part;centriole;centrosome;ciliary rootlet;cilium part;cytoplasm;cytoplasmic part;cytoskeletal part;cytoskeleton;extracellular membrane-bounded organelle;extracellular organelle;extracellular region part;extracellular vesicular exosome;intracellular non-membrane-bounded organelle;intracellular organelle;intracellular organelle part;intracellular part;me…	HALLMARK_APICAL_SURFACE		2	2	2	1.1	1.1	1.1	149.06	0	6.1529	1207800	11	1.75668	0	1.75668
SLC25A10	Mitochondrial dicarboxylate carrier	B4DLN1;Q9UBX3;Q9UBX3-2;F6RGN5	ENSG00000183048;ENSG00000262660	2.11696	2.00722	+		alcohol biosynthetic process;alcohol metabolic process;amine catabolic process;amine metabolic process;biosynthetic process;carbohydrate biosynthetic process;carbohydrate metabolic process;carboxylic acid catabolic process;carboxylic acid metabolic process;carboxylic acid transport;catabolic process;cellular amine metabolic process;cellular amino acid catabolic process;cellular amino acid metabol…	cell part;cytoplasmic part;integral to membrane;intracellular membrane-bounded organelle;intracellular non-membrane-bounded organelle;intracellular organelle;intracellular organelle part;intracellular part;intrinsic to membrane;macromolecular complex;membrane;membrane part;membrane-bounded organelle;mitochondrial inner membrane;mitochondrial membrane;mitochondrial part;mitochondrion;non-membrane-…	HALLMARK_ADIPOGENESIS;HALLMARK_GLYCOLYSIS	Gluconeogenesis;Organic anion transporters;Sulfide oxidation to sulfate	4	4	3	9	9	6.8	48.099	0	14.022	401830	14	1.24471	0.000906344	1.24471
EHD4	EH domain-containing protein 4	Q9H223	ENSG00000103966	2.10879	2.82397	+		biological regulation;cellular component assembly;cellular component organization;cellular component organization or biogenesis;cellular membrane organization;cellular process;cellular response to chemical stimulus;cellular response to growth factor stimulus;cellular response to organic substance;cellular response to stimulus;endocytic recycling;endocytosis;endosome transport;establishment of loc…	cell part;cytoplasmic part;early endosome membrane;endoplasmic reticulum;endosomal part;endosome membrane;extracellular membrane-bounded organelle;extracellular organelle;extracellular region part;extracellular vesicular exosome;intracellular membrane-bounded organelle;intracellular organelle;intracellular organelle part;intracellular part;membrane;membrane-bounded organelle;membrane-bounded vesi…			8	8	7	17.9	17.9	15.9	61.174	0	38.682	379720	18	1.38134	0.000364964	1.38134
TXNRD1	Thioredoxin reductase 1, cytoplasmic	Q16881;A0A087WSW9;Q16881-6;Q16881-3;Q16881-4;Q16881-2;Q16881-5;A0A087WSY9;A0A182DWI3;E9PIR7;F8W809;Q16881-7;E2QRB9;E9PKD3	ENSG00000198431	2.0823	2.06839	+		anatomical structure formation involved in morphogenesis;biological regulation;biosynthetic process;cell proliferation;cell redox homeostasis;cellular biosynthetic process;cellular homeostasis;cellular lipid metabolic process;cellular macromolecule metabolic process;cellular metabolic process;cellular nitrogen compound metabolic process;cellular process;cellular response to stimulus;developmental…	cell part;cytoplasmic part;cytosol;extracellular membrane-bounded organelle;extracellular organelle;extracellular region part;extracellular vesicular exosome;intracellular membrane-bounded organelle;intracellular non-membrane-bounded organelle;intracellular organelle;intracellular organelle part;intracellular part;membrane-bounded organelle;membrane-bounded vesicle;mitochondrion;non-membrane-boun…	HALLMARK_MTORC1_SIGNALING;HALLMARK_REACTIVE_OXIGEN_SPECIES_PATHWAY	Detoxification of Reactive Oxygen Species;Interconversion of nucleotide di- and triphosphates;Metabolism of ingested H2SeO4 and H2SeO3 into H2Se;Metabolism of ingested MeSeO2H into MeSeH;PPARA activates gene expression;TP53 Regulates Metabolic Genes;Uptake and function of diphtheria toxin	4	4	4	8.2	8.2	8.2	70.905	0	16.447	311800	11	1.24466	0.000903614	1.24466
AK4	Adenylate kinase 4, mitochondrial	P27144;D3DQ64	ENSG00000162433	2.07606	1.92792	+		ADP biosynthetic process;ADP metabolic process;AMP metabolic process;anatomical structure development;ATP metabolic process;biosynthetic process;brain development;cellular biosynthetic process;cellular metabolic process;cellular nitrogen compound biosynthetic process;cellular nitrogen compound metabolic process;cellular process;developmental process;GTP metabolic process;heterocycle biosynthetic …	cell part;cytoplasmic part;extracellular membrane-bounded organelle;extracellular organelle;extracellular region part;extracellular vesicular exosome;intracellular membrane-bounded organelle;intracellular organelle;intracellular organelle lumen;intracellular organelle part;intracellular part;membrane-bounded organelle;membrane-bounded vesicle;membrane-enclosed lumen;mitochondrial matrix;mitochond…	HALLMARK_GLYCOLYSIS;HALLMARK_HYPOXIA;HALLMARK_MTORC1_SIGNALING	Interconversion of nucleotide di- and triphosphates	6	6	6	31.8	31.8	31.8	25.268	0	20.905	748420	23	1.2144	0.00109942	1.2144
PFKM	ATP-dependent 6-phosphofructokinase, muscle type	P08237-3;P08237;A0A2R8Y891;P08237-2;F8VZI0	ENSG00000152556	2.05116	3.03769	+		alcohol catabolic process;alcohol metabolic process;anatomical structure homeostasis;biological regulation;carbohydrate catabolic process;carbohydrate homeostasis;carbohydrate metabolic process;carbohydrate phosphorylation;catabolic process;cellular carbohydrate catabolic process;cellular carbohydrate metabolic process;cellular component assembly;cellular component organization;cellular component…	6-phosphofructokinase complex;apical plasma membrane;cell part;cytoplasmic part;cytosol;cytosolic part;extracellular membrane-bounded organelle;extracellular organelle;extracellular region part;extracellular vesicular exosome;intracellular part;macromolecular complex;membrane part;membrane-bounded organelle;membrane-bounded vesicle;organelle;plasma membrane part;protein complex;vesicle	HALLMARK_BILE_ACID_METABOLISM;HALLMARK_MYOGENESIS	Glycolysis	14	14	10	19.5	19.5	14.3	93.253	0	70.173	2075700	52	1.38532	0.000351648	1.38532
LETM1	LETM1 and EF-hand domain-containing protein 1, mitochondrial	O95202	ENSG00000168924	2.03215	5.64495	+		cellular component organization;cellular component organization at cellular level;cellular component organization or biogenesis;cellular component organization or biogenesis at cellular level;cellular membrane organization;cellular process;cristae formation;inner mitochondrial membrane organization;membrane organization;mitochondrial membrane organization;mitochondrion organization;organelle orga…	cell part;cytoplasmic part;integral to membrane;intracellular membrane-bounded organelle;intracellular organelle;intracellular organelle part;intracellular part;intrinsic to membrane;membrane;membrane part;membrane-bounded organelle;mitochondrial inner membrane;mitochondrial membrane;mitochondrial part;mitochondrion;organelle;organelle inner membrane;organelle membrane;organelle part		Mitochondrial calcium ion transport	4	4	4	7.2	7.2	7.2	83.353	0	19.56	223460	10	1.62013	1.99005e-05	1.62013
KATNAL2	Katanin p60 ATPase-containing subunit A-like 2	K7EM02;K7EIJ8;Q8IYT4-2;Q8IYT4	ENSG00000167216	2.01976	1.7468	+		cellular component organization;cellular component organization at cellular level;cellular component organization or biogenesis;cellular component organization or biogenesis at cellular level;cellular process;cytoplasmic microtubule organization;cytoskeleton organization;metabolic process;microtubule cytoskeleton organization;microtubule severing;microtubule-based process;organelle organization	cell part;cytoplasm;cytoskeletal part;intracellular membrane-bounded organelle;intracellular organelle;intracellular organelle part;intracellular part;macromolecular complex;membrane-bounded organelle;microtubule;nucleus;organelle;organelle part;protein complex			1	1	1	9.4	9.4	9.4	13.999	0.0058508	4.7406	1247500	12	1.15691	0.00165517	1.15691
OCIAD1	OCIA domain-containing protein 1	D6RDK6;D6RBN5;Q9NX40	ENSG00000109180	2.01945	4.07172	+			cell part;cytoplasmic part;endosome;intracellular membrane-bounded organelle;intracellular organelle;intracellular part;membrane;membrane-bounded organelle;mitochondrion;organelle			4	4	3	22.3	22.3	16.2	19.989	0	12.73	672620	9	1.48494	0.000151899	1.48494
OSTF1	Osteoclast-stimulating factor 1	Q92882	ENSG00000134996	2.01883	4.26469	+		biological regulation;cellular process;cellular response to stimulus;multicellular organismal process;ossification;regulation of biological process;regulation of cellular process;response to stimulus;signal transduction	cell part;cytoplasm;extracellular membrane-bounded organelle;extracellular organelle;extracellular region part;extracellular vesicular exosome;intracellular;intracellular part;membrane-bounded organelle;membrane-bounded vesicle;organelle;vesicle		Neutrophil degranulation	2	2	2	15.9	15.9	15.9	23.787	0.0015609	5.7424	207270	6	1.50266	0.000103896	1.50266
MAN2B1	Lysosomal alpha-mannosidase;Lysosomal alpha-mannosidase A peptide;Lysosomal alpha-mannosidase B peptide;Lysosomal alpha-mannosidase C peptide;Lysosomal alpha-mannosidase D peptide;Lysosomal alpha-mannosidase E peptide	O00754-2;O00754;M0R174;M0QZ24	ENSG00000104774;ENSG00000269242	1.99734	2.78446	+		alcohol metabolic process;carbohydrate metabolic process;cellular carbohydrate metabolic process;cellular macromolecule metabolic process;cellular metabolic process;cellular process;cellular protein metabolic process;hexose metabolic process;macromolecule metabolic process;macromolecule modification;mannose metabolic process;metabolic process;monosaccharide metabolic process;primary metabolic pro…	cell part;cytoplasmic part;extracellular membrane-bounded organelle;extracellular organelle;extracellular region part;extracellular vesicular exosome;intracellular membrane-bounded organelle;intracellular organelle;intracellular part;lysosome;lytic vacuole;membrane-bounded organelle;membrane-bounded vesicle;organelle;vacuole;vesicle		Lysosomal oligosaccharide catabolism;Neutrophil degranulation	4	4	4	5	5	5	113.61	0	15.011	277400	6	1.32724	0.000598639	1.32724
KRT13	Keratin, type I cytoskeletal 13	K7ERE3;CON__ENSEMBL:ENSP00000377550;P13646-3;P13646;CON__P13646-1;P13646-2;K7EMD9	ENSG00000171401	1.99494	1.20041	+	+	anatomical structure morphogenesis;cell communication;cellular component organization;cellular component organization at cellular level;cellular component organization or biogenesis;cellular component organization or biogenesis at cellular level;cellular process;cellular response to chemical stimulus;cellular response to external stimulus;cellular response to extracellular stimulus;cellular respo…	cell part;cytoskeletal part;cytoskeleton;extracellular membrane-bounded organelle;extracellular organelle;extracellular region part;extracellular vesicular exosome;intermediate filament;intermediate filament cytoskeleton;intracellular membrane-bounded organelle;intracellular non-membrane-bounded organelle;intracellular organelle;intracellular organelle part;intracellular part;keratin filament;mac…	HALLMARK_ESTROGEN_RESPONSE_EARLY;HALLMARK_ESTROGEN_RESPONSE_LATE;HALLMARK_KRAS_SIGNALING_DN	Formation of the cornified envelope;Keratinization	9	1	0	18.1	2.2	0	45.26	0.0079775	4.0314	1657400	9	1.00681	0.00491983	1.00681
AIP	AH receptor-interacting protein	O00170	ENSG00000110711	1.98881	4.8728	+		biological regulation;cellular macromolecule metabolic process;cellular metabolic process;cellular process;cellular protein metabolic process;cellular response to stimulus;establishment of localization;establishment of localization in cell;establishment of protein localization;establishment of protein localization in mitochondrion;establishment of protein localization to organelle;intracellular p…	cell part;cytoplasm;cytoplasmic part;cytosol;intracellular organelle part;intracellular part;membrane;nuclear part;nucleoplasm;organelle part		Aryl hydrocarbon receptor signalling;Gene and protein expression by JAK-STAT signaling after Interleukin-12 stimulation	1	1	1	4.2	4.2	4.2	37.636	0.0095847	3.7216	101620	4	1.53674	7.27273e-05	1.53674
UCHL3	Ubiquitin carboxyl-terminal hydrolase;Ubiquitin carboxyl-terminal hydrolase isozyme L3	A0A087WTB8;P15374;Q5TBK7	ENSG00000118939	1.9881	4.31916	+		catabolic process;cellular catabolic process;cellular macromolecule catabolic process;cellular macromolecule metabolic process;cellular metabolic process;cellular process;cellular protein metabolic process;macromolecule catabolic process;macromolecule metabolic process;macromolecule modification;metabolic process;modification-dependent macromolecule catabolic process;modification-dependent protei…	cell part;cytoplasm;extracellular membrane-bounded organelle;extracellular organelle;extracellular region part;extracellular vesicular exosome;intracellular;intracellular membrane-bounded organelle;intracellular organelle;intracellular organelle part;intracellular part;membrane-bounded organelle;membrane-bounded vesicle;nuclear part;nucleoplasm;nucleus;organelle;organelle part;vesicle		Neddylation;Synthesis of active ubiquitin: roles of E1 and E2 enzymes;UCH proteinases	6	6	5	30.4	30.4	29.4	21.945	0	26.43	1058900	30	1.49041	0.000135593	1.49041
HEXB	Beta-hexosaminidase subunit beta;Beta-hexosaminidase subunit beta chain B;Beta-hexosaminidase subunit beta chain A	H0YA83;Q5URX0;P07686;H0Y9B6	ENSG00000049860	1.98725	3.49144	+		amine metabolic process;aminoglycan catabolic process;aminoglycan metabolic process;anatomical structure development;astrocyte cell migration;axon ensheathment;behavior;biological regulation;biosynthetic process;calcium ion homeostasis;carbohydrate catabolic process;carbohydrate metabolic process;catabolic process;cation homeostasis;cell migration;cell motility;cellular biosynthetic process;cellu…	acrosomal vesicle;cell part;cytoplasmic membrane-bounded vesicle;cytoplasmic part;cytoplasmic vesicle;extracellular membrane-bounded organelle;extracellular organelle;extracellular region part;extracellular vesicular exosome;intracellular membrane-bounded organelle;intracellular organelle;intracellular organelle lumen;intracellular organelle part;intracellular part;lysosomal lumen;membrane;membra…		CS/DS degradation;Glycosphingolipid metabolism;Hyaluronan uptake and degradation;Keratan sulfate degradation;Neutrophil degranulation	3	3	3	18.2	18.2	18.2	19.412	0	10.56	197930	5	1.40886	0.000285714	1.40886
HMGCL	Hydroxymethylglutaryl-CoA lyase, mitochondrial	P35914;P35914-3;P35914-2	ENSG00000117305	1.98597	4.44073	+		acyl-CoA metabolic process;amine catabolic process;amine metabolic process;anatomical structure development;biosynthetic process;branched chain family amino acid catabolic process;branched chain family amino acid metabolic process;carboxylic acid catabolic process;carboxylic acid metabolic process;catabolic process;cellular amine metabolic process;cellular amino acid catabolic process;cellular am…	cell part;cytoplasmic part;intracellular membrane-bounded organelle;intracellular organelle;intracellular organelle lumen;intracellular organelle part;intracellular part;membrane;membrane-bounded organelle;membrane-enclosed lumen;microbody;mitochondrial inner membrane;mitochondrial matrix;mitochondrial membrane;mitochondrial part;mitochondrion;organelle;organelle inner membrane;organelle lumen;or…	HALLMARK_FATTY_ACID_METABOLISM;HALLMARK_PEROXISOME	Synthesis of Ketone Bodies	6	6	6	20.9	20.9	20.9	34.36	0	20.265	1264300	19	1.49977	0.00012069	1.49977
ATP9A	Probable phospholipid-transporting ATPase IIA;Phospholipid-transporting ATPase	O75110;A0A0A0MR22;O75110-2	ENSG00000054793	1.98206	2.63951	+		biological regulation;cellular component organization;cellular component organization or biogenesis;cellular membrane organization;cellular process;endocytosis;establishment of localization;establishment of localization in cell;Golgi vesicle transport;intracellular transport;lipid translocation;lipid transport;membrane invagination;membrane organization;organic substance transport;phospholipid tr…	cell part;cytoplasmic part;early endosome;early endosome membrane;endosomal part;endosome;endosome membrane;Golgi apparatus part;integral to membrane;intracellular membrane-bounded organelle;intracellular organelle;intracellular organelle part;intracellular part;intrinsic to membrane;membrane;membrane part;membrane-bounded organelle;organelle;organelle membrane;organelle part;perinuclear region o…		Ion transport by P-type ATPases	2	2	2	2	2	2	118.58	0.00053107	6.1203	165900	3	1.30025	0.000701987	1.30025
EHD1	EH domain-containing protein 1	A0A024R571;Q9H4M9;C9J2Z4;C9JC03	ENSG00000110047	1.93303	4.62912	+		biological regulation;blood coagulation;cell projection organization;cellular component assembly;cellular component organization;cellular component organization at cellular level;cellular component organization or biogenesis;cellular component organization or biogenesis at cellular level;cellular membrane organization;cellular process;chemical homeostasis;cholesterol homeostasis;coagulation;endoc…	cell part;cytoplasmic membrane-bounded vesicle;cytoplasmic part;cytoplasmic vesicle;early endosome;early endosome membrane;endocytic vesicle;endosomal part;endosome;endosome membrane;extracellular membrane-bounded organelle;extracellular organelle;extracellular region part;extracellular vesicular exosome;intracellular membrane-bounded organelle;intracellular organelle;intracellular organelle part…	HALLMARK_COMPLEMENT;HALLMARK_TNFA_SIGNALING_VIA_NFKB	Factors involved in megakaryocyte development and platelet production	7	7	4	14.2	14.2	8.6	61.927	0	33.129	626840	24	1.48454	0.000151261	1.48454
RAB4A;RAB4B	Ras-related protein Rab-4A;Ras-related protein Rab-4B	P20338;A0A087WYT5;P61018;P61018-2	ENSG00000167578;ENSG00000168118	1.93226	4.54568	+		antigen processing and presentation;biological regulation;carbohydrate transport;cellular component organization;cellular component organization or biogenesis;cellular process;cellular response to stimulus;establishment of localization;establishment of localization in cell;establishment of protein localization;glucose import;glucose transport;hexose transport;immune system process;intracellular p…	cell part;cytoplasmic membrane-bounded vesicle;cytoplasmic part;cytoplasmic vesicle;endosome;extracellular membrane-bounded organelle;extracellular organelle;extracellular region part;extracellular vesicular exosome;insulin-responsive compartment;intracellular membrane-bounded organelle;intracellular organelle;intracellular part;membrane;membrane-bounded organelle;membrane-bounded vesicle;mitocho…	HALLMARK_ANDROGEN_RESPONSE	MET receptor recycling;Neutrophil degranulation;RAB geranylgeranylation;Synthesis of PIPs at the plasma membrane;TBC/RABGAPs;Translocation of GLUT4 to the plasma membrane	4	4	4	18.3	18.3	18.3	24.389	0	13.679	291140	11	1.47745	0.000166667	1.47745
CARKD	ATP-dependent (S)-NAD(P)H-hydrate dehydratase	Q8IW45-4;Q8IW45;Q8IW45-2;Q8IW45-3	ENSG00000213995	1.92717	4.92724	+		cellular metabolic process;cellular nitrogen compound metabolic process;cellular process;coenzyme metabolic process;cofactor metabolic process;heterocycle metabolic process;metabolic process;nicotinamide nucleotide metabolic process;nitrogen compound metabolic process;nucleobase-containing compound metabolic process;nucleobase-containing small molecule metabolic process;nucleoside phosphate metab…	cell part;cytoplasmic part;intracellular membrane-bounded organelle;intracellular organelle;intracellular part;membrane-bounded organelle;mitochondrion;organelle		Nicotinamide salvaging	4	4	4	21.9	21.9	21.9	25.199	0	23.041	549940	21	1.5037	0.000104348	1.5037
AHNAK	Neuroblast differentiation-associated protein AHNAK	Q09666	ENSG00000124942	1.92528	6.4884	+		biological regulation;cellular component assembly;cellular component organization;cellular component organization or biogenesis;macromolecular complex assembly;macromolecular complex subunit organization;protein complex assembly;protein complex subunit organization;protein oligomerization;regulation of biological process;regulation of cellular metabolic process;regulation of cellular process;regu…	actin cytoskeleton;adherens junction;anchoring junction;cell junction;cell part;cell-cell contact zone;cell-cell junction;cell-substrate adherens junction;cell-substrate junction;contractile fiber part;costamere;cytoplasm;cytoplasmic part;cytoskeleton;cytosol;extracellular membrane-bounded organelle;extracellular organelle;extracellular region part;extracellular vesicular exosome;focal adhesion;i…	HALLMARK_IL2_STAT5_SIGNALING		107	107	95	35.7	35.7	31.7	629.09	0	323.31	19672000	386	1.60088	1.92308e-05	1.60088
MYO1B	Unconventional myosin-Ib	E9PDF6;O43795-2;O43795	ENSG00000128641	1.89528	1.59033	+		actin cytoskeleton organization;actin filament bundle assembly;actin filament organization;actin filament-based movement;actin filament-based process;cellular component assembly;cellular component assembly at cellular level;cellular component movement;cellular component organization;cellular component organization at cellular level;cellular component organization or biogenesis;cellular component …	actin filament;brush border;cell part;cell periphery;cell projection;cytoplasm;cytoplasmic part;cytoskeletal part;early endosome;endosomal part;endosome;endosome membrane;extracellular membrane-bounded organelle;extracellular organelle;extracellular region part;extracellular vesicular exosome;filopodium;intracellular membrane-bounded organelle;intracellular organelle;intracellular organelle part;…			7	7	7	7.9	7.9	7.9	128.48	0	26.148	306820	13	1.08142	0.00282075	1.08142
SLIRP	SRA stem-loop-interacting RNA-binding protein, mitochondrial	A0A087WUN7;H0YJ40;G3V4X6;G3V2S9;Q9GZT3-2;Q9GZT3;H0YJI1;H0YJW7	ENSG00000119705	1.8723	1.58894	+		anatomical structure development;anatomical structure morphogenesis;biological regulation;biosynthetic process;cell development;cell motility;cell part morphogenesis;cellular biosynthetic process;cellular component morphogenesis;cellular component movement;cellular component organization;cellular component organization at cellular level;cellular component organization or biogenesis;cellular compo…	acrosomal vesicle;cell part;cytoplasmic membrane-bounded vesicle;cytoplasmic part;cytoplasmic vesicle;intracellular membrane-bounded organelle;intracellular organelle;intracellular part;macromolecular complex;membrane-bounded organelle;membrane-bounded vesicle;mitochondrion;nucleus;organelle;perinuclear region of cytoplasm;ribonucleoprotein complex;stored secretory granule;vesicle			2	2	2	26.1	26.1	26.1	10.353	0.0015584	5.7312	413910	2	1.07359	0.00299301	1.07359
SERPINB6	Serpin B6	P35237;A0A024QZX5;A0A087X1N8;A0A2R8YD12	ENSG00000124570	1.87062	9.6527	+		biological regulation;cellular process;cellular response to abiotic stimulus;cellular response to osmotic stress;cellular response to stimulus;cellular response to stress;multicellular organismal process;negative regulation of catalytic activity;negative regulation of endopeptidase activity;negative regulation of hydrolase activity;negative regulation of molecular function;negative regulation of …	cell part;cytoplasm;cytoplasmic part;cytosol;extracellular membrane-bounded organelle;extracellular organelle;extracellular region part;extracellular space;extracellular vesicular exosome;intracellular part;macromolecular complex;membrane-bounded organelle;membrane-bounded vesicle;organelle;protein complex;vesicle	HALLMARK_IL2_STAT5_SIGNALING	Dissolution of Fibrin Clot;Neutrophil degranulation	19	19	18	66	66	63.8	42.621	0	276.5	9606600	154	1.6888	0	1.6888
ARHGAP1	Rho GTPase-activating protein 1	Q07960;H0YE29	ENSG00000175220	1.86489	10.6744	+		biological regulation;cellular process;cellular response to stimulus;intracellular signal transduction;positive regulation of biological process;positive regulation of catalytic activity;positive regulation of cell communication;positive regulation of cellular process;positive regulation of GTPase activity;positive regulation of hydrolase activity;positive regulation of molecular function;positiv…	cell part;cell projection;cytoplasm;cytoplasmic part;cytosol;extracellular membrane-bounded organelle;extracellular organelle;extracellular region part;extracellular vesicular exosome;intracellular;intracellular part;membrane;membrane-bounded organelle;membrane-bounded vesicle;organelle;plasma membrane;ruffle;vesicle		Rho GTPase cycle	19	19	18	57.6	57.6	52.2	50.435	0	99.253	6939000	125	1.71244	0	1.71244
IMPDH2	Inosine-5-monophosphate dehydrogenase 2	P12268;H0Y4R1	ENSG00000178035	1.86183	7.1791	+		anatomical structure development;biosynthetic process;cell activation;cell proliferation;cellular aromatic compound metabolic process;cellular biosynthetic process;cellular component assembly;cellular component organization;cellular component organization or biogenesis;cellular metabolic process;cellular nitrogen compound biosynthetic process;cellular nitrogen compound metabolic process;cellular …	cell part;cytoplasm;cytoplasmic part;cytosol;extracellular membrane-bounded organelle;extracellular organelle;extracellular region part;extracellular vesicular exosome;intracellular membrane-bounded organelle;intracellular organelle;intracellular organelle part;intracellular part;membrane;membrane-bounded organelle;membrane-bounded vesicle;microbody;microbody membrane;microbody part;nucleus;organ…	HALLMARK_DNA_REPAIR;HALLMARK_MYC_TARGETS_V1	Neutrophil degranulation;Purine ribonucleoside monophosphate biosynthesis	10	10	9	24.7	24.7	23.2	55.804	0	63.507	1637000	52	1.59003	1.89573e-05	1.59003
BIN1	Myc box-dependent-interacting protein 1	O00499-9;O00499-10;O00499-7;O00499-8;O00499-4;O00499-6;O00499-11;O00499-3;O00499-2;O00499-5;O00499	ENSG00000136717	1.86124	3.38536	+		biological regulation;cell differentiation;cell proliferation;cellular component assembly;cellular component assembly at cellular level;cellular component organization;cellular component organization at cellular level;cellular component organization or biogenesis;cellular component organization or biogenesis at cellular level;cellular developmental process;cellular macromolecular complex assembly…	actin cytoskeleton;axon;axon part;axon terminus;cell part;cell projection;cell projection part;cerebellar mossy fiber;clathrin-coated vesicle;coated vesicle;contractile fiber part;cytoplasm;cytoplasmic membrane-bounded vesicle;cytoplasmic part;cytoplasmic vesicle;cytoskeleton;I band;initial segment;intracellular membrane-bounded organelle;intracellular non-membrane-bounded organelle;intracellular…	HALLMARK_MITOTIC_SPINDLE;HALLMARK_MYOGENESIS	Clathrin-mediated endocytosis	3	3	3	12.5	12.5	12.5	45.563	0	14.862	174370	12	1.33363	0.000575342	1.33363
OXCT1	Succinyl-CoA:3-ketoacid coenzyme A transferase 1, mitochondrial	P55809;E9PDW2	ENSG00000083720	1.85176	8.29157	+		adipose tissue development;anatomical structure development;biological regulation;brain development;catabolic process;cellular catabolic process;cellular ketone body metabolic process;cellular ketone metabolic process;cellular lipid metabolic process;cellular metabolic process;cellular process;developmental process;heart development;ketone body catabolic process;ketone catabolic process;lipid met…	cell part;cytoplasmic part;intracellular membrane-bounded organelle;intracellular organelle;intracellular organelle lumen;intracellular organelle part;intracellular part;membrane-bounded organelle;membrane-enclosed lumen;mitochondrial matrix;mitochondrial part;mitochondrion;organelle;organelle lumen;organelle part		Utilization of Ketone Bodies	15	15	15	45.4	45.4	45.4	56.157	0	104.41	3381800	91	1.62814	2e-05	1.62814
SQRDL	Sulfide:quinone oxidoreductase, mitochondrial	Q9Y6N5	ENSG00000137767	1.85113	1.15542	+		amine catabolic process;amine metabolic process;carboxylic acid catabolic process;carboxylic acid metabolic process;catabolic process;cellular amine metabolic process;cellular amino acid catabolic process;cellular amino acid metabolic process;cellular catabolic process;cellular ketone metabolic process;cellular metabolic process;cellular nitrogen compound metabolic process;cellular process;hydrog…	cell part;cytoplasmic part;intracellular organelle part;intracellular part;membrane;mitochondrial inner membrane;mitochondrial membrane;mitochondrial part;organelle inner membrane;organelle membrane;organelle part	HALLMARK_ADIPOGENESIS	Sulfide oxidation to sulfate	5	5	5	12.4	12.4	12.4	49.96	0	23.18	721320	15	0.95549	0.00715706	0.95549
ITIH2	Inter-alpha-trypsin inhibitor heavy chain H2	Q5T985;P19823;Q5T987	ENSG00000151655	1.84929	2.19263	+		amine metabolic process;aminoglycan metabolic process;biological regulation;carbohydrate metabolic process;glycosaminoglycan metabolic process;hyaluronan metabolic process;macromolecule metabolic process;metabolic process;negative regulation of catalytic activity;negative regulation of endopeptidase activity;negative regulation of hydrolase activity;negative regulation of molecular function;negat…	blood microparticle;extracellular membrane-bounded organelle;extracellular organelle;extracellular region;extracellular region part;extracellular vesicular exosome;membrane-bounded organelle;membrane-bounded vesicle;organelle;vesicle		Post-translational protein phosphorylation;Regulation of Insulin-like Growth Factor (IGF) transport and uptake by Insulin-like Growth Factor Binding Proteins (IGFBPs)	6	6	6	8.1	8.1	8.1	105.21	0	19.925	481700	12	1.17767	0.00145652	1.17767
SARDH	Sarcosine dehydrogenase, mitochondrial	Q9UL12;Q9UL12-2;A0A0A0MT55;Q5SYV1;Q5SYV2	ENSG00000123453	1.84096	7.26189	+		amine catabolic process;amine metabolic process;carboxylic acid catabolic process;carboxylic acid metabolic process;catabolic process;cellular amine metabolic process;cellular amino acid catabolic process;cellular amino acid metabolic process;cellular catabolic process;cellular ketone metabolic process;cellular metabolic process;cellular nitrogen compound metabolic process;cellular process;glycin…	cell part;cytoplasmic part;intracellular membrane-bounded organelle;intracellular organelle;intracellular organelle lumen;intracellular organelle part;intracellular part;membrane-bounded organelle;membrane-enclosed lumen;mitochondrial matrix;mitochondrial part;mitochondrion;organelle;organelle lumen;organelle part		Choline catabolism	27	27	25	32.8	32.8	30.4	101.04	0	146.08	7627600	143	1.57843	1.88679e-05	1.57843
UNC45A	Protein unc-45 homolog A	Q9H3U1-2;A0A1W2PNX8;Q9H3U1	ENSG00000140553	1.83641	5.44486	+		anatomical structure development;cell differentiation;cellular developmental process;cellular macromolecule metabolic process;cellular metabolic process;cellular process;cellular protein metabolic process;chaperone-mediated protein folding;developmental process;macromolecule metabolic process;metabolic process;muscle organ development;muscle structure development;organ development;primary metabol…	cell part;cytoplasm;cytoplasmic part;Golgi apparatus;intracellular membrane-bounded organelle;intracellular organelle;intracellular organelle part;intracellular part;membrane-bounded organelle;nuclear part;nucleoplasm;organelle;organelle part;perinuclear region of cytoplasm			4	4	4	6	6	6	101.67	0	16.657	330490	12	1.48125	0.000150628	1.48125
MCCC2	Methylcrotonoyl-CoA carboxylase beta chain, mitochondrial	Q9HCC0;Q9HCC0-2	ENSG00000131844	1.82354	8.38857	+		amine catabolic process;amine metabolic process;biotin metabolic process;branched chain family amino acid catabolic process;branched chain family amino acid metabolic process;carboxylic acid catabolic process;carboxylic acid metabolic process;catabolic process;cellular amide metabolic process;cellular amine metabolic process;cellular amino acid catabolic process;cellular amino acid metabolic proc…	cell part;cytoplasmic part;cytosol;intracellular membrane-bounded organelle;intracellular organelle;intracellular organelle lumen;intracellular organelle part;intracellular part;membrane-bounded organelle;membrane-enclosed lumen;mitochondrial matrix;mitochondrial part;mitochondrion;organelle;organelle lumen;organelle part	HALLMARK_XENOBIOTIC_METABOLISM	Biotin transport and metabolism;Branched-chain amino acid catabolism;Defective HLCS causes multiple carboxylase deficiency	19	19	19	34.8	34.8	34.8	61.332	0	114.02	4524500	117	1.60976	1.96078e-05	1.60976
HTRA2	Serine protease HTRA2, mitochondrial	A0A0C4DG44;O43464-3;O43464;O43464-2;O43464-4	ENSG00000115317	1.82352	2.30895	+		adult behavior;adult locomotory behavior;adult walking behavior;anatomical structure development;behavior;biological regulation;catabolic process;cell communication;cell development;cellular catabolic process;cellular component organization;cellular component organization at cellular level;cellular component organization or biogenesis;cellular component organization or biogenesis at cellular leve…	CD40 receptor complex;cell part;chromatin;chromosomal part;cytoplasmic part;cytoskeleton;cytosol;endoplasmic reticulum;endoplasmic reticulum membrane;endoplasmic reticulum part;internal side of plasma membrane;intracellular membrane-bounded organelle;intracellular non-membrane-bounded organelle;intracellular organelle;intracellular organelle part;intracellular part;macromolecular complex;membrane…	HALLMARK_HEME_METABOLISM;HALLMARK_OXIDATIVE_PHOSPHORYLATION		3	3	3	8.7	8.7	8.7	45.112	0	10.432	1020900	6	1.18473	0.00138462	1.18473
DDX5	Probable ATP-dependent RNA helicase DDX5	J3KTA4;P17844;P17844-2	ENSG00000108654	1.80976	3.10939	+		biological regulation;biosynthetic process;cell growth;cellular biosynthetic process;cellular macromolecule biosynthetic process;cellular macromolecule metabolic process;cellular metabolic process;cellular nitrogen compound metabolic process;cellular process;cellular response to stimulus;chordate embryonic development;circadian rhythm;developmental process;embryo development;embryo development en…	catalytic step 2 spliceosome;cell part;cytoplasm;extracellular membrane-bounded organelle;extracellular organelle;extracellular region part;extracellular vesicular exosome;intracellular membrane-bounded organelle;intracellular non-membrane-bounded organelle;intracellular organelle;intracellular organelle part;intracellular part;macromolecular complex;membrane;membrane-bounded organelle;membrane-b…		mRNA Splicing - Major Pathway	18	12	11	29.6	23.1	19.5	69.086	0	43.473	1483600	51	1.27862	0.000792332	1.27862
PAFAH1B3	Platelet-activating factor acetylhydrolase IB subunit gamma	Q15102;M0R389;M0R1K3	ENSG00000079462	1.80553	5.22388	+		anatomical structure development;brain development;catabolic process;developmental process;gamete generation;lipid catabolic process;lipid metabolic process;male gamete generation;metabolic process;multicellular organismal process;multicellular organismal reproductive process;nervous system development;organ development;primary metabolic process;reproductive process;spermatogenesis;system develop…	cell part;cytoplasm;cytoplasmic part;cytosol;extracellular membrane-bounded organelle;extracellular organelle;extracellular region part;extracellular vesicular exosome;intracellular part;membrane;membrane-bounded organelle;membrane-bounded vesicle;organelle;vesicle		COPI-independent Golgi-to-ER retrograde traffic	2	2	2	11.3	11.3	11.3	25.734	0	8.7644	574370	18	1.44765	0.000209677	1.44765
PRCP	Lysosomal Pro-X carboxypeptidase	P42785;E9PNF7;P42785-2	ENSG00000137509	1.80408	4.94679	+		acute inflammatory response;anatomical structure formation involved in morphogenesis;angiogenesis;angiogenesis involved in wound healing;biological regulation;blood coagulation;blood coagulation, intrinsic pathway;carbohydrate homeostasis;chemical homeostasis;coagulation;defense response;developmental process;energy homeostasis;glucose homeostasis;hemostasis;homeostatic process;inflammatory respo…	basal part of cell;cell part;cytoplasmic part;extracellular membrane-bounded organelle;extracellular organelle;extracellular region part;extracellular vesicular exosome;intracellular membrane-bounded organelle;intracellular organelle;intracellular part;lysosome;lytic vacuole;membrane;membrane-bounded organelle;membrane-bounded vesicle;organelle;plasma membrane;vacuole;vesicle	HALLMARK_COMPLEMENT	Intrinsic Pathway of Fibrin Clot Formation;Neutrophil degranulation	2	2	2	4.4	4.4	4.4	55.799	0.00052966	6.0748	165850	4	1.42899	0.000232558	1.42899
KHDRBS3	KH domain-containing, RNA-binding, signal transduction-associated protein 3	O75525-2;O75525	ENSG00000131773	1.79551	2.06938	+		biological regulation;biosynthetic process;cellular biosynthetic process;cellular macromolecule biosynthetic process;cellular macromolecule metabolic process;cellular metabolic process;cellular nitrogen compound metabolic process;cellular process;gamete generation;macromolecule biosynthetic process;macromolecule metabolic process;male gamete generation;metabolic process;multicellular organismal p…	cell part;intracellular membrane-bounded organelle;intracellular organelle;intracellular organelle part;intracellular part;membrane-bounded organelle;nuclear part;nucleoplasm;nucleus;organelle;organelle part		PTK6 Regulates Proteins Involved in RNA Processing	5	4	4	17.7	14.4	14.4	30.249	0	12.791	367830	13	1.13635	0.00192327	1.13635
EPHX2	Bifunctional epoxide hydrolase 2;Cytosolic epoxide hydrolase 2;Lipid-phosphate phosphatase	P34913;E5RFU2;E5RFH6;P34913-3;P34913-2;H0YAW7	ENSG00000120915	1.79253	6.68656	+		acetate catabolic process;acetate derivative catabolic process;acetate derivative metabolic process;acetate metabolic process;arachidonic acid metabolic process;aromatic compound catabolic process;biological regulation;calcium ion homeostasis;carboxylic acid catabolic process;carboxylic acid metabolic process;catabolic process;cation homeostasis;cellular aromatic compound metabolic process;cellul…	cell part;cytoplasm;cytoplasmic part;cytosol;extracellular membrane-bounded organelle;extracellular organelle;extracellular region part;extracellular vesicular exosome;intracellular membrane-bounded organelle;intracellular organelle;intracellular part;membrane-bounded organelle;membrane-bounded vesicle;microbody;organelle;peroxisome;vesicle	HALLMARK_ADIPOGENESIS;HALLMARK_BILE_ACID_METABOLISM;HALLMARK_PEROXISOME	Synthesis of epoxy (EET) and dihydroxyeicosatrienoic acids (DHET)	16	16	15	31.4	31.4	29.2	62.615	0	105.71	4259200	88	1.51737	8.81057e-05	1.51737
SIAE	Sialate O-acetylesterase	Q9HAT2-2;Q9HAT2	ENSG00000110013	1.79114	4.61774	+		biological regulation;carbohydrate metabolic process;metabolic process;primary metabolic process;regulation of biological process;regulation of immune system process	cell part;cytoplasmic part;extracellular membrane-bounded organelle;extracellular organelle;extracellular region part;extracellular space;extracellular vesicular exosome;intracellular membrane-bounded organelle;intracellular organelle;intracellular part;lysosome;lytic vacuole;membrane-bounded organelle;membrane-bounded vesicle;organelle;vacuole;vesicle			2	2	2	5.5	5.5	5.5	54.572	0	8.2472	116030	7	1.3986	0.000298507	1.3986
		A0A1W2PNV4		1.74711	2.66792	+						4	2	0	7.5	3.8	0	75.872	0	8.6228	315660	13	1.19826	0.00128451	1.19826
GADD45GIP1	Growth arrest and DNA damage-inducible proteins-interacting protein 1	Q8TAE8	ENSG00000179271	1.7393	5.19454	+		biological regulation;biosynthetic process;cell cycle arrest;cell cycle process;cellular biosynthetic process;cellular component disassembly;cellular component disassembly at cellular level;cellular component organization;cellular component organization at cellular level;cellular component organization or biogenesis;cellular component organization or biogenesis at cellular level;cellular macromol…	cell part;cytoplasmic part;intracellular membrane-bounded organelle;intracellular organelle;intracellular organelle lumen;intracellular organelle part;intracellular part;membrane-bounded organelle;membrane-enclosed lumen;mitochondrial matrix;mitochondrial part;mitochondrion;nucleus;organelle;organelle lumen;organelle part		Mitochondrial translation elongation;Mitochondrial translation initiation;Mitochondrial translation termination	1	1	1	9	9	9	25.384	0	16.709	247700	7	1.40304	0.000299625	1.40304
PMPCA	Mitochondrial-processing peptidase subunit alpha	Q10713	ENSG00000165688	1.728	2.49468	+		cellular macromolecule metabolic process;cellular metabolic process;cellular process;cellular protein metabolic process;establishment of localization;establishment of localization in cell;establishment of protein localization;establishment of protein localization in mitochondrion;establishment of protein localization to organelle;intracellular protein transport;intracellular transport;macromolecu…	cell part;cytoplasmic part;extracellular region part;extracellular space;intracellular membrane-bounded organelle;intracellular organelle;intracellular organelle lumen;intracellular organelle part;intracellular part;membrane;membrane-bounded organelle;membrane-enclosed lumen;mitochondrial inner membrane;mitochondrial matrix;mitochondrial membrane;mitochondrial part;mitochondrion;organelle;organel…	HALLMARK_OXIDATIVE_PHOSPHORYLATION	Mitochondrial protein import;Processing of SMDT1	6	6	6	17.1	17.1	17.1	58.252	0	34.725	272840	13	1.16809	0.00156334	1.16809
TMSB4X	Thymosin beta-4;Hematopoietic system regulatory peptide	P62328	ENSG00000205542	1.72467	6.0729	+		actin cytoskeleton organization;actin filament organization;actin filament-based process;biological regulation;blood coagulation;cell activation;cellular component organization;cellular component organization at cellular level;cellular component organization or biogenesis;cellular component organization or biogenesis at cellular level;cellular process;coagulation;cytoskeleton organization;establi…	cell part;cytoplasmic membrane-bounded vesicle lumen;cytoplasmic part;cytoplasmic vesicle part;cytoskeleton;cytosol;extracellular region;intracellular membrane-bounded organelle;intracellular non-membrane-bounded organelle;intracellular organelle;intracellular organelle part;intracellular part;membrane-bounded organelle;membrane-enclosed lumen;non-membrane-bounded organelle;nucleus;organelle;orga…		Platelet degranulation	5	5	3	59.1	59.1	59.1	5.0526	0	47.301	6784900	36	1.44024	0.000221344	1.44024
MDH2	Malate dehydrogenase, mitochondrial;Malate dehydrogenase	P40926;G3XAL0;P40926-2	ENSG00000146701	1.72255	10.9438	+		acetyl-CoA catabolic process;acetyl-CoA metabolic process;alcohol biosynthetic process;alcohol metabolic process;biosynthetic process;carbohydrate biosynthetic process;carbohydrate metabolic process;carboxylic acid metabolic process;catabolic process;cellular biosynthetic process;cellular carbohydrate biosynthetic process;cellular carbohydrate metabolic process;cellular catabolic process;cellular…	cell part;cytoplasmic part;extracellular membrane-bounded organelle;extracellular organelle;extracellular region part;extracellular vesicular exosome;intracellular membrane-bounded organelle;intracellular organelle;intracellular organelle lumen;intracellular organelle part;intracellular part;membrane;membrane-bounded organelle;membrane-bounded vesicle;membrane-enclosed lumen;mitochondrial inner m…	HALLMARK_ADIPOGENESIS;HALLMARK_FATTY_ACID_METABOLISM;HALLMARK_GLYCOLYSIS;HALLMARK_OXIDATIVE_PHOSPHORYLATION	Citric acid cycle (TCA cycle);Gluconeogenesis	25	25	25	55	55	55	35.503	0	323.31	64063000	243	1.59746	1.91388e-05	1.59746
CAMK1D	Calcium/calmodulin-dependent protein kinase type 1D	Q8IU85-2;Q8IU85;A0A087WUR6	ENSG00000183049	1.70094	2.51791	+		biological regulation;defense response;inflammatory response;negative regulation of apoptosis;negative regulation of biological process;negative regulation of cell death;negative regulation of cellular process;negative regulation of programmed cell death;positive regulation of apoptosis;positive regulation of behavior;positive regulation of biological process;positive regulation of cell death;pos…	cell part;cytoplasm;intracellular membrane-bounded organelle;intracellular organelle;intracellular part;membrane-bounded organelle;nucleus;organelle	HALLMARK_KRAS_SIGNALING_DN		3	3	2	10.6	10.6	7.8	40.189	0	17.177	131530	7	1.15852	0.00162766	1.15852
COX6B1	Cytochrome c oxidase subunit 6B1	P14854;A0A494C160;K7EQD3	ENSG00000126267	1.69352	2.74879	+		anatomical structure development;biosynthetic process;cellular biosynthetic process;cellular macromolecule metabolic process;cellular metabolic process;cellular nitrogen compound metabolic process;cellular process;developmental process;electron transport chain;gene expression;generation of precursor metabolites and energy;macromolecule metabolic process;metabolic process;nitrogen compound metabol…	cell part;cytoplasmic part;intracellular membrane-bounded organelle;intracellular organelle;intracellular organelle part;intracellular part;membrane;membrane-bounded organelle;membrane-enclosed lumen;mitochondrial inner membrane;mitochondrial intermembrane space;mitochondrial membrane;mitochondrial part;mitochondrion;organelle;organelle envelope lumen;organelle inner membrane;organelle membrane;o…	HALLMARK_OXIDATIVE_PHOSPHORYLATION	Respiratory electron transport;TP53 Regulates Metabolic Genes	4	4	4	36	36	36	10.192	0	11.428	1346400	12	1.18193	0.00137705	1.18193
RPA2	Replication protein A 32 kDa subunit	P15927;P15927-2;P15927-3;Q5TEJ0;Q5TEJ7	ENSG00000117748	1.68448	1.87544	+		anatomical structure homeostasis;base-excision repair;biological regulation;biosynthetic process;catabolic process;cell cycle;cell cycle checkpoint;cell cycle process;cellular biosynthetic process;cellular catabolic process;cellular component assembly;cellular component assembly at cellular level;cellular component organization;cellular component organization at cellular level;cellular component …	cell part;chromatin;chromosomal part;DNA replication factor A complex;intracellular membrane-bounded organelle;intracellular organelle;intracellular organelle part;intracellular part;macromolecular complex;membrane-bounded organelle;nuclear body;nuclear chromosome part;nuclear part;nucleoplasm;nucleoplasm part;nucleus;organelle;organelle part;PML body;protein complex	HALLMARK_DNA_REPAIR;HALLMARK_E2F_TARGETS;HALLMARK_G2M_CHECKPOINT	Activation of ATR in response to replication stress;Activation of the pre-replicative complex;Dual Incision in GG-NER;Dual incision in TC-NER;Fanconi Anemia Pathway;Formation of Incision Complex in GG-NER;G2/M DNA damage checkpoint;Gap-filling DNA repair synthesis and ligation in GG-NER;Gap-filling DNA repair synthesis and ligation in TC-NER;HDR through Homologous Recombination (HRR);HDR through …	2	2	1	7.4	7.4	4.4	29.247	0	6.7145	121570	6	1.06051	0.00335011	1.06051
EIF2AK2	Interferon-induced, double-stranded RNA-activated protein kinase	P19525-2;P19525	ENSG00000055332	1.67925	4.44283	+		activation of MAPKK activity;activation of protein kinase activity;avoidance of defenses of other organism involved in symbiotic interaction;avoidance of host defenses;biological regulation;biosynthetic process;cellular biosynthetic process;cellular macromolecule biosynthetic process;cellular macromolecule metabolic process;cellular metabolic process;cellular nitrogen compound metabolic process;c…	cell part;cytoplasm;cytoplasmic part;cytosol;intracellular membrane-bounded organelle;intracellular non-membrane-bounded organelle;intracellular organelle;intracellular part;macromolecular complex;membrane;membrane-bounded organelle;non-membrane-bounded organelle;nucleus;organelle;perinuclear region of cytoplasm;ribonucleoprotein complex;ribosome	HALLMARK_INFLAMMATORY_RESPONSE;HALLMARK_INTERFERON_ALPHA_RESPONSE;HALLMARK_INTERFERON_GAMMA_RESPONSE	Inhibition of PKR;ISG15 antiviral mechanism	3	3	3	6.5	6.5	6.5	57.39	0	12.263	204370	10	1.31811	0.000621622	1.31811
DOT1L	Histone-lysine N-methyltransferase, H3 lysine-79 specific	Q8TEK3;V9GY76;Q8TEK3-1	ENSG00000104885	1.6634	1.46989	+		biological regulation;cellular component organization;cellular component organization at cellular level;cellular component organization or biogenesis;cellular component organization or biogenesis at cellular level;cellular process;chromatin organization;chromatin silencing;chromosome organization;gene silencing;negative regulation of biological process;negative regulation of biosynthetic process;…	cell part;intracellular membrane-bounded organelle;intracellular organelle;intracellular organelle part;intracellular part;membrane-bounded organelle;nuclear part;nucleoplasm;nucleus;organelle;organelle part		PKMTs methylate histone lysines	2	2	2	1.8	1.8	1.8	164.85	0.0020356	5.4653	947700	4	0.977518	0.00616149	0.977518
GGCT	Gamma-glutamylcyclotransferase	M0QZK8;O75223;H7BZK5;B8ZZK2	ENSG00000006625;ENSG00000281039	1.6621	1.8102	+		amine biosynthetic process;amine metabolic process;apoptotic mitochondrial changes;biosynthetic process;carboxylic acid biosynthetic process;carboxylic acid metabolic process;cellular amine metabolic process;cellular amino acid biosynthetic process;cellular amino acid metabolic process;cellular biosynthetic process;cellular component organization;cellular component organization at cellular level;…	cell part;cytoplasmic part;cytosol;extracellular membrane-bounded organelle;extracellular organelle;extracellular region part;extracellular vesicular exosome;intracellular part;membrane-bounded organelle;membrane-bounded vesicle;organelle;vesicle		Glutathione synthesis and recycling	3	3	2	32	32	22.3	11.578	0	9.597	250940	11	1.04083	0.00390244	1.04083
ACPP	Prostatic acid phosphatase;PAPf39	P15309;P15309-2;E9PFE6;P15309-3	ENSG00000014257	1.66147	2.22946	+		adenosine metabolic process;biological regulation;cellular aromatic compound metabolic process;cellular metabolic process;cellular nitrogen compound metabolic process;cellular process;dephosphorylation;heterocycle metabolic process;metabolic process;nitrogen compound metabolic process;nucleobase metabolic process;nucleobase-containing compound metabolic process;nucleobase-containing small molecul…	apical part of cell;cell part;cell projection;cytoplasmic membrane-bounded vesicle;cytoplasmic part;cytoplasmic vesicle;endosome;extracellular membrane-bounded organelle;extracellular organelle;extracellular region part;extracellular space;extracellular vesicular exosome;filopodium;Golgi apparatus part;Golgi cisterna;integral to membrane;intracellular;intracellular membrane-bounded organelle;intr…		Neutrophil degranulation	6	6	5	15.3	15.3	11.4	44.566	0	16.531	268760	9	1.1036	0.00246005	1.1036
MAP2	Microtubule-associated protein 2	H7BZB9;E7EV03;P11137-2;P11137-4;P11137-3;P11137	ENSG00000078018	1.63873	2.66038	+		anatomical structure development;anatomical structure morphogenesis;axonogenesis;cell development;cell part morphogenesis;cell projection morphogenesis;cell projection organization;cellular component morphogenesis;cellular component organization;cellular component organization at cellular level;cellular component organization or biogenesis;cellular component organization or biogenesis at cellular…	cell body;cell part;cell projection part;cytoplasm;cytoskeletal part;dendritic shaft;intracellular non-membrane-bounded organelle;intracellular organelle;intracellular organelle part;intracellular part;macromolecular complex;microtubule;microtubule associated complex;neuronal cell body;non-membrane-bounded organelle;nuclear part;nuclear periphery;nucleolus;organelle;organelle part;protein complex			1	1	1	6.7	6.7	6.7	21.841	0	6.5873	87673	3	1.14543	0.00178701	1.14543
MAL2	Protein MAL2	Q969L2	ENSG00000147676	1.6341	1.85171	+			apical plasma membrane;cell part;cytoplasmic part;endomembrane system;extracellular membrane-bounded organelle;extracellular organelle;extracellular region part;extracellular vesicular exosome;integral to membrane;intracellular part;intrinsic to membrane;membrane part;membrane raft;membrane-bounded organelle;membrane-bounded vesicle;organelle;perinuclear region of cytoplasm;plasma membrane part;v…	HALLMARK_CHOLESTEROL_HOMEOSTASIS		2	2	2	18.2	18.2	18.2	19.125	0	7.1109	402470	8	1.03653	0.00402643	1.03653
HINT2	Histidine triad nucleotide-binding protein 2, mitochondrial	Q9BX68	ENSG00000137133	1.62225	1.59373	+		apoptosis;biosynthetic process;cell death;cellular process;death;lipid biosynthetic process;lipid metabolic process;metabolic process;primary metabolic process;programmed cell death;steroid biosynthetic process;steroid metabolic process	cell part;cytoplasmic part;intracellular membrane-bounded organelle;intracellular non-membrane-bounded organelle;intracellular organelle;intracellular organelle part;intracellular part;membrane-bounded organelle;mitochondrion;non-membrane-bounded organelle;nuclear part;nucleolus;organelle;organelle part			5	5	5	47.2	47.2	47.2	17.162	0	27.685	1276600	28	0.987303	0.00560833	0.987303
PSM8;PSMB8	Proteasome subunit beta type;Proteasome subunit beta type-8	X5D2R7;P28062-2;P28062;Q5JNW7;A0A140T998	ENSG00000204264;ENSG00000206298;ENSG00000226201;ENSG00000230034;ENSG00000230669;ENSG00000231631;ENSG00000235715;ENSG00000236443	1.62077	6.04091	+		activation of immune response;activation of innate immune response;anaphase-promoting complex-dependent proteasomal ubiquitin-dependent protein catabolic process;antigen processing and presentation;antigen processing and presentation of exogenous antigen;antigen processing and presentation of exogenous peptide antigen;antigen processing and presentation of exogenous peptide antigen via MHC class …	cell part;cytoplasm;cytoplasmic part;cytosol;extracellular membrane-bounded organelle;extracellular organelle;extracellular region part;extracellular vesicular exosome;intracellular membrane-bounded organelle;intracellular organelle;intracellular organelle part;intracellular part;macromolecular complex;membrane-bounded organelle;membrane-bounded vesicle;nuclear part;nucleoplasm;nucleus;organelle;…	HALLMARK_INTERFERON_ALPHA_RESPONSE;HALLMARK_INTERFERON_GAMMA_RESPONSE;HALLMARK_KRAS_SIGNALING_UP	ABC-family proteins mediated transport;Activation of NF-kappaB in B cells;Antigen processing: Ubiquitination & Proteasome degradation;APC/C:Cdc20 mediated degradation of Securin;APC/C:Cdh1 mediated degradation of Cdc20 and other APC/C:Cdh1 targeted proteins in late mitosis/early G1;Asymmetric localization of PCP proteins;AUF1 (hnRNP D0) binds and destabilizes mRNA;Autodegradation of Cdh1 by Cdh1:…	6	6	6	22.8	22.8	22.8	30.354	0	24.352	767860	23	1.36565	0.000431655	1.36565
PLP2	Proteolipid protein 2	Q04941	ENSG00000102007	1.62021	3.36069	+		biological regulation;cell surface receptor linked signaling pathway;cellular process;cellular response to chemical stimulus;cellular response to cytokine stimulus;cellular response to organic substance;cellular response to stimulus;chemotaxis;cytokine-mediated signaling pathway;establishment of localization;ion transmembrane transport;ion transport;locomotion;regulation of biological process;reg…	cell part;cytoplasmic part;endoplasmic reticulum;endoplasmic reticulum membrane;endoplasmic reticulum part;extracellular membrane-bounded organelle;extracellular organelle;extracellular region part;extracellular vesicular exosome;integral to membrane;intracellular membrane-bounded organelle;intracellular organelle;intracellular organelle part;intracellular part;intrinsic to membrane;membrane;memb…			1	1	1	8.6	8.6	8.6	16.691	0	18.356	498070	14	1.2031	0.00120798	1.2031
FIS1	Mitochondrial fission 1 protein	Q9Y3D6	ENSG00000214253	1.61776	1.9409	+		anatomical structure morphogenesis;apoptotic mitochondrial changes;autophagy;biological regulation;calcium ion homeostasis;calcium-mediated signaling;calcium-mediated signaling using intracellular calcium source;catabolic process;cation homeostasis;cell part morphogenesis;cellular calcium ion homeostasis;cellular catabolic process;cellular cation homeostasis;cellular chemical homeostasis;cellular…	cell part;cytoplasmic part;integral to membrane;integral to mitochondrial membrane;integral to mitochondrial outer membrane;integral to organelle membrane;integral to peroxisomal membrane;intracellular membrane-bounded organelle;intracellular organelle;intracellular organelle part;intracellular part;intrinsic to membrane;intrinsic to mitochondrial outer membrane;intrinsic to organelle membrane;in…	HALLMARK_PEROXISOME		3	3	3	26.3	26.3	26.3	16.937	0	33.984	828920	29	1.04373	0.00382143	1.04373
CKAP4	Cytoskeleton-associated protein 4	Q07065	ENSG00000136026	1.61388	8.02933	+			cell part;cytoplasmic part;cytoskeleton;endoplasmic reticulum;endoplasmic reticulum membrane;endoplasmic reticulum part;extracellular membrane-bounded organelle;extracellular organelle;extracellular region part;extracellular vesicular exosome;integral to membrane;intracellular membrane-bounded organelle;intracellular non-membrane-bounded organelle;intracellular organelle;intracellular organelle p…	HALLMARK_IL2_STAT5_SIGNALING	Neutrophil degranulation;Post-translational protein phosphorylation;Regulation of Insulin-like Growth Factor (IGF) transport and uptake by Insulin-like Growth Factor Binding Proteins (IGFBPs);Surfactant metabolism	37	37	36	61	61	59.8	66.022	0	323.31	13721000	328	1.43353	0.000235294	1.43353
EZR	Ezrin	E7EQR4;P15311	ENSG00000092820	1.59179	8.49168	+		actin cytoskeleton organization;actin cytoskeleton reorganization;actin filament bundle assembly;actin filament organization;actin filament-based process;anatomical structure development;axon guidance;biological adhesion;biological regulation;cell adhesion;cell development;cell projection assembly;cell projection organization;cell-cell adhesion;cellular component assembly;cellular component assem…	actin cytoskeleton;actin filament;adherens junction;anchoring junction;apical part of cell;apical plasma membrane;basolateral plasma membrane;brush border;cell body;cell cortex part;cell junction;cell part;cell periphery;cell pole;cell projection;cell projection membrane;cell projection part;cell tip;cell-substrate adherens junction;cell-substrate junction;cortical cytoskeleton;cytoplasm;cytoplas…	HALLMARK_MITOTIC_SPINDLE	Netrin-1 signaling;Recycling pathway of L1	36	36	24	49.7	49.7	34.5	69.371	0	174.39	18167000	264	1.42928	0.000233463	1.42928
ATPIF1	ATPase inhibitor, mitochondrial	Q9UII2;A0A0B4J230;Q9UII2-3;Q9UII2-2	ENSG00000130770	1.59095	9.84772	+		anatomical structure formation involved in morphogenesis;angiogenesis;biological regulation;biosynthetic process;cell differentiation;cellular biosynthetic process;cellular chemical homeostasis;cellular component assembly;cellular component organization;cellular component organization or biogenesis;cellular developmental process;cellular homeostasis;cellular ion homeostasis;cellular metabolic pro…	cell part;cell surface;cytoplasmic part;intracellular membrane-bounded organelle;intracellular organelle;intracellular part;membrane-bounded organelle;mitochondrion;organelle			5	5	5	25.5	25.5	25.5	12.249	0	16.291	3113000	28	1.46181	0.000195122	1.46181
AKR1B1	Aldose reductase	P15121	ENSG00000085662	1.59026	4.09118	+		alcohol biosynthetic process;alcohol metabolic process;biological regulation;biosynthetic process;C21-steroid hormone biosynthetic process;C21-steroid hormone metabolic process;carbohydrate biosynthetic process;carbohydrate metabolic process;cellular biosynthetic process;cellular carbohydrate biosynthetic process;cellular carbohydrate metabolic process;cellular hormone metabolic process;cellular …	cell part;cytoplasm;cytoplasmic part;cytosol;extracellular membrane-bounded organelle;extracellular organelle;extracellular region part;extracellular space;extracellular vesicular exosome;intracellular organelle part;intracellular part;membrane-bounded organelle;membrane-bounded vesicle;nuclear part;nucleoplasm;organelle;organelle part;vesicle		Estrogen biosynthesis;Fructose biosynthesis;Pregnenolone biosynthesis	3	3	3	8.5	8.5	8.5	35.853	0	8.9573	664470	13	1.24034	0.000936937	1.24034
PMPCB	Mitochondrial-processing peptidase subunit beta	G3V0E4;O75439	ENSG00000105819	1.58225	2.77778	+		cellular macromolecule metabolic process;cellular metabolic process;cellular process;cellular protein metabolic process;establishment of localization;establishment of localization in cell;establishment of protein localization;establishment of protein localization in mitochondrion;establishment of protein localization to organelle;intracellular protein transport;intracellular transport;macromolecu…	cell part;cytoplasmic part;intracellular organelle lumen;intracellular organelle part;intracellular part;membrane;membrane-enclosed lumen;mitochondrial inner membrane;mitochondrial matrix;mitochondrial membrane;mitochondrial part;organelle inner membrane;organelle lumen;organelle membrane;organelle part		Mitochondrial protein import;Processing of SMDT1	3	2	2	7.1	5.7	5.7	54.191	0.0020325	5.4287	150480	5	1.12955	0.002	1.12955
TST	Thiosulfate sulfurtransferase	Q16762	ENSG00000128311	1.5777	8.62114	+		amine catabolic process;amine metabolic process;carboxylic acid catabolic process;carboxylic acid metabolic process;catabolic process;cell differentiation;cellular amine metabolic process;cellular amino acid catabolic process;cellular amino acid metabolic process;cellular catabolic process;cellular developmental process;cellular ketone metabolic process;cellular metabolic process;cellular nitroge…	cell part;cytoplasmic part;extracellular membrane-bounded organelle;extracellular organelle;extracellular region part;extracellular space;extracellular vesicular exosome;intracellular membrane-bounded organelle;intracellular organelle;intracellular organelle lumen;intracellular organelle part;intracellular part;membrane;membrane-bounded organelle;membrane-bounded vesicle;membrane-enclosed lumen;m…	HALLMARK_ADIPOGENESIS;HALLMARK_ESTROGEN_RESPONSE_LATE;HALLMARK_UV_RESPONSE_UP	Sulfide oxidation to sulfate	9	9	8	40.7	40.7	34.7	33.429	0	74.089	5710600	84	1.42137	0.000274809	1.42137
		A0A0U1RQK9		1.57118	2.3501	+				HALLMARK_KRAS_SIGNALING_UP	RA biosynthesis pathway	5	2	0	29.2	6.9	0	14.545	0.0015337	5.5213	256970	4	1.0777	0.00285981	1.0777
TUBB2A	Tubulin beta-2A chain	Q13885	ENSG00000137267	1.55399	4.5974	+		cellular component assembly;cellular component assembly at cellular level;cellular component organization;cellular component organization at cellular level;cellular component organization or biogenesis;cellular component organization or biogenesis at cellular level;cellular macromolecular complex assembly;cellular macromolecular complex subunit organization;cellular macromolecule metabolic proces…	cell part;cytoplasm;cytoskeletal part;extracellular membrane-bounded organelle;extracellular organelle;extracellular region part;extracellular vesicular exosome;intracellular membrane-bounded organelle;intracellular organelle;intracellular organelle part;intracellular part;macromolecular complex;membrane-bounded organelle;membrane-bounded vesicle;microtubule;nucleus;organelle;organelle part;prote…	HALLMARK_TNFA_SIGNALING_VIA_NFKB;HALLMARK_UNFOLDED_PROTEIN_RESPONSE	Carboxyterminal post-translational modifications of tubulin;Cilium Assembly;COPI-dependent Golgi-to-ER retrograde traffic;COPI-independent Golgi-to-ER retrograde traffic;COPI-mediated anterograde transport;Formation of tubulin folding intermediates by CCT/TriC;Gap junction assembly;Hedgehog 'off' state;HSP90 chaperone cycle for steroid hormone receptors (SHR);Intraflagellar transport;Kinesins;MHC…	23	5	1	47.2	12.6	2.7	49.906	0	28.885	3308700	48	1.24855	0.000902439	1.24855
SORBS2	Sorbin and SH3 domain-containing protein 2	O94875-11;O94875-9;O94875;O94875-2;O94875-8;O94875-7	ENSG00000154556	1.53767	5.8557	+		actin cytoskeleton organization;actin filament organization;actin filament-based process;biological adhesion;cell adhesion;cell migration;cell motility;cellular component movement;cellular component organization;cellular component organization at cellular level;cellular component organization or biogenesis;cellular component organization or biogenesis at cellular level;cellular process;cytoskelet…	actin cytoskeleton;cell part;contractile fiber part;cytoplasmic part;cytoskeleton;intracellular membrane-bounded organelle;intracellular non-membrane-bounded organelle;intracellular organelle;intracellular part;membrane;membrane-bounded organelle;non-membrane-bounded organelle;nucleus;organelle;organelle part;perinuclear region of cytoplasm;plasma membrane;Z disc	HALLMARK_MITOTIC_SPINDLE		27	27	2	25.6	25.6	2.5	134.59	0	151.09	9691600	185	1.29856	0.000710526	1.29856
VIM	Vimentin	P08670;B0YJC4	ENSG00000026025	1.53723	5.71278	+		actin filament-based movement;actin filament-based process;actin-mediated cell contraction;actin-myosin filament sliding;anatomical structure development;apoptosis;astrocyte development;astrocyte differentiation;Bergmann glial cell differentiation;biological regulation;cell death;cell development;cell differentiation;cellular component disassembly;cellular component disassembly at cellular level;…	adherens junction;anchoring junction;cell junction;cell leading edge;cell part;cell projection;cell-substrate adherens junction;cell-substrate junction;cytoplasm;cytoplasmic part;cytoskeletal part;cytoskeleton;cytosol;extracellular membrane-bounded organelle;extracellular organelle;extracellular region part;extracellular vesicular exosome;focal adhesion;intermediate filament;intermediate filament…	HALLMARK_APOPTOSIS;HALLMARK_EPITHELIAL_MESENCHYMAL_TRANSITION;HALLMARK_SPERMATOGENESIS	Caspase-mediated cleavage of cytoskeletal proteins;CREB phosphorylation through the activation of CaMKII;Interleukin-4 and 13 signaling;RAF/MAP kinase cascade;Ras activation upon Ca2+ influx through NMDA receptor;Striated Muscle Contraction;Unblocking of NMDA receptor, glutamate binding and activation	72	68	61	86.1	84.1	83.3	53.651	0	323.31	129440000	756	1.29216	0.000745098	1.29216
SOD2	Superoxide dismutase [Mn], mitochondrial	P04179-4;P04179;F5H3C5;F5H4R2;F5GYZ5;P04179-2;G8JLJ2	ENSG00000112096	1.53554	6.24328	+		age-dependent response to oxidative stress;age-dependent response to reactive oxygen species;amine metabolic process;anatomical structure development;apoptotic mitochondrial changes;behavior;biological regulation;biosynthetic process;carboxylic acid metabolic process;cation homeostasis;cell development;cell differentiation;cellular amine metabolic process;cellular amino acid metabolic process;cel…	cell part;cytoplasmic part;extracellular membrane-bounded organelle;extracellular organelle;extracellular region part;extracellular vesicular exosome;intracellular membrane-bounded organelle;intracellular non-membrane-bounded organelle;intracellular organelle;intracellular organelle lumen;intracellular organelle part;intracellular part;membrane;membrane-bounded organelle;membrane-bounded vesicle;…	HALLMARK_APOPTOSIS;HALLMARK_INTERFERON_GAMMA_RESPONSE;HALLMARK_PEROXISOME;HALLMARK_REACTIVE_OXIGEN_SPECIES_PATHWAY;HALLMARK_TNFA_SIGNALING_VIA_NFKB;HALLMARK_UV_RESPONSE_UP	Deregulated CDK5 triggers multiple neurodegenerative pathways in Alzheimer's disease models;Detoxification of Reactive Oxygen Species;Gene and protein expression by JAK-STAT signaling after Interleukin-12 stimulation;Transcriptional activation of mitochondrial biogenesis	11	11	10	46.6	46.6	46.6	19.73	0	66.474	8171500	88	1.31263	0.000657718	1.31263
ACADVL	Very long-chain specific acyl-CoA dehydrogenase, mitochondrial	P49748;P49748-3;P49748-2	ENSG00000072778	1.5345	7.76249	+		biological regulation;carboxylic acid catabolic process;carboxylic acid metabolic process;catabolic process;cell differentiation;cellular catabolic process;cellular developmental process;cellular ketone metabolic process;cellular lipid catabolic process;cellular lipid metabolic process;cellular macromolecule metabolic process;cellular metabolic process;cellular process;cellular protein metabolic …	cell part;cytoplasm;cytoplasmic part;intracellular membrane-bounded organelle;intracellular non-membrane-bounded organelle;intracellular organelle;intracellular organelle lumen;intracellular organelle part;intracellular part;membrane;membrane-bounded organelle;membrane-enclosed lumen;mitochondrial inner membrane;mitochondrial matrix;mitochondrial membrane;mitochondrial nucleoid;mitochondrial part…	HALLMARK_FATTY_ACID_METABOLISM;HALLMARK_OXIDATIVE_PHOSPHORYLATION	Beta oxidation of palmitoyl-CoA to myristoyl-CoA;XBP1(S) activates chaperone genes	35	35	34	53.6	53.6	50.7	70.389	0	209.08	22065000	321	1.36295	0.000458781	1.36295
CST3	Cystatin-C	P01034	ENSG00000101439	1.53236	6.24775	+		anatomical structure development;apoptosis;behavior;biological regulation;brain development;cell activation;cell death;cell development;cellular component organization;cellular component organization at cellular level;cellular component organization or biogenesis;cellular component organization or biogenesis at cellular level;cellular developmental process;cellular process;cellular process involv…	axon;basement membrane;cell body;cell part;cell projection;contractile fiber;cytoplasmic part;endoplasmic reticulum;endosome;extracellular matrix part;extracellular membrane-bounded organelle;extracellular organelle;extracellular region;extracellular region part;extracellular space;extracellular vesicular exosome;intracellular membrane-bounded organelle;intracellular non-membrane-bounded organell…		Amyloid fiber formation;Neutrophil degranulation;Post-translational protein phosphorylation;Regulation of Insulin-like Growth Factor (IGF) transport and uptake by Insulin-like Growth Factor Binding Proteins (IGFBPs)	4	4	3	30.1	30.1	30.1	15.799	0	25.58	2545300	18	1.31048	0.000653333	1.31048
LAP3	Cytosol aminopeptidase	P28838-2;P28838;H0Y9Q1	ENSG00000002549	1.52954	10.6432	+		macromolecule metabolic process;metabolic process;primary metabolic process;protein metabolic process;proteolysis	adherens junction;anchoring junction;cell junction;cell part;cell-substrate adherens junction;cell-substrate junction;cytoplasm;cytoplasmic part;extracellular membrane-bounded organelle;extracellular organelle;extracellular region part;extracellular vesicular exosome;focal adhesion;Golgi apparatus part;intracellular membrane-bounded organelle;intracellular organelle;intracellular organelle part;i…	HALLMARK_COMPLEMENT;HALLMARK_INTERFERON_ALPHA_RESPONSE;HALLMARK_INTERFERON_GAMMA_RESPONSE		23	23	21	44.5	44.5	42.6	52.771	0	126.9	8465100	174	1.4249	0.000247104	1.4249
FDXR	NADPH:adrenodoxin oxidoreductase, mitochondrial	A0A0A0MTN9;J3QQX3;A0A0A0MTR6;A0A0C4DFN8;A0A0A0MSZ4;A0A0A0MT64;P22570-4;P22570-6;P22570-5;P22570;P22570-7;P22570-3;A0A0C4DGN7;P22570-2	ENSG00000161513	1.52705	3.09707	+		alcohol metabolic process;biological regulation;biosynthetic process;C21-steroid hormone biosynthetic process;C21-steroid hormone metabolic process;cellular biosynthetic process;cellular hormone metabolic process;cellular ketone metabolic process;cellular metabolic process;cellular nitrogen compound metabolic process;cellular process;cholesterol metabolic process;coenzyme biosynthetic process;coe…	cell part;cytoplasmic part;intracellular membrane-bounded organelle;intracellular organelle;intracellular organelle lumen;intracellular organelle part;intracellular part;membrane;membrane-bounded organelle;membrane-enclosed lumen;mitochondrial inner membrane;mitochondrial matrix;mitochondrial membrane;mitochondrial part;mitochondrion;organelle;organelle inner membrane;organelle lumen;organelle me…	HALLMARK_APOPTOSIS;HALLMARK_BILE_ACID_METABOLISM;HALLMARK_MTORC1_SIGNALING;HALLMARK_P53_PATHWAY	Defective CYP11A1 causes Adrenal insufficiency, congenital, with 46,XY sex reversal (AICSR);Electron transport from NADPH to Ferredoxin;Endogenous sterols;Pregnenolone biosynthesis	7	7	7	13.9	13.9	13.9	48.027	0	20.896	627970	16	1.12969	0.00200501	1.12969
STX12	Syntaxin-12	B1AJQ6;Q86Y82	ENSG00000117758	1.5211	4.0713	+		biological regulation;cellular component organization;cellular component organization at cellular level;cellular component organization or biogenesis;cellular component organization or biogenesis at cellular level;cellular membrane fusion;cellular membrane organization;cellular process;cholesterol efflux;cholesterol transport;establishment of localization;establishment of localization in cell;est…	cell part;cytoplasmic membrane-bounded vesicle;cytoplasmic part;cytoplasmic vesicle;endocytic vesicle;endomembrane system;endosomal part;endosome membrane;extracellular membrane-bounded organelle;extracellular organelle;extracellular region part;extracellular vesicular exosome;Golgi apparatus part;Golgi membrane;integral to membrane;intracellular membrane-bounded organelle;intracellular organelle…	HALLMARK_PROTEIN_SECRETION		2	2	1	11.2	11.2	7	24.576	0	7.8803	260180	8	1.19663	0.00129972	1.19663
RTN4	Reticulon-4;Reticulon	Q9NQC3-2;Q9NQC3-5;Q9NQC3;F8W914;Q9NQC3-4;H7C106;Q9NQC3-3;Q9NQC3-6	ENSG00000115310	1.51975	7.86206	+		anatomical structure formation involved in morphogenesis;anatomical structure morphogenesis;angiogenesis;apoptosis;axonal fasciculation;biological regulation;cardiac epithelial to mesenchymal transition;cell death;cell migration;cell morphogenesis;cell morphogenesis involved in differentiation;cell motility;cell recognition;cell surface receptor linked signaling pathway;cellular component morphog…	cell body;cell part;cell projection;cytoplasmic part;endoplasmic reticulum;endoplasmic reticulum membrane;endoplasmic reticulum part;envelope;extracellular membrane-bounded organelle;extracellular organelle;extracellular region part;extracellular vesicular exosome;integral to endoplasmic reticulum membrane;integral to membrane;integral to organelle membrane;intracellular;intracellular membrane-bo…		Axonal growth inhibition (RHOA activation)	6	6	6	29.2	29.2	29.2	40.317	0	76.202	4702900	39	1.35413	0.000507042	1.35413
HLA-DRA	HLA class II histocompatibility antigen, DR alpha chain	Q30118;A0A0G2JH46;A0A0G2JMH6;P01903	ENSG00000204287;ENSG00000206308;ENSG00000226260;ENSG00000227993;ENSG00000228987;ENSG00000230726;ENSG00000234794	1.51652	4.35454	+		activation of immune response;antigen processing and presentation;antigen processing and presentation of exogenous antigen;antigen processing and presentation of exogenous peptide antigen;antigen processing and presentation of exogenous peptide antigen via MHC class II;antigen processing and presentation of peptide antigen;antigen processing and presentation of peptide antigen via MHC class II;an…	cell part;cell surface;clathrin coated vesicle membrane;clathrin-coated endocytic vesicle membrane;coated vesicle membrane;cytoplasmic part;cytoplasmic vesicle membrane;cytoplasmic vesicle part;endocytic vesicle membrane;endoplasmic reticulum part;endosomal part;endosome membrane;ER to Golgi transport vesicle membrane;extracellular membrane-bounded organelle;extracellular organelle;extracellular …	HALLMARK_ALLOGRAFT_REJECTION	Downstream TCR signaling;Generation of second messenger molecules;Interferon gamma signaling;MHC class II antigen presentation;PD-1 signaling;Phosphorylation of CD3 and TCR zeta chains;Translocation of ZAP-70 to Immunological synapse	2	2	1	10.9	10.9	7.4	25.859	0	16.157	502430	14	1.2107	0.00109827	1.2107
LONP1	Lon protease homolog, mitochondrial	K7EJE8;K7EKE6;P36776-2;P36776;P36776-3	ENSG00000196365	1.513	4.93729	+		aging;biological regulation;catabolic process;cellular catabolic process;cellular component assembly;cellular component assembly at cellular level;cellular component organization;cellular component organization at cellular level;cellular component organization or biogenesis;cellular component organization or biogenesis at cellular level;cellular macromolecular complex assembly;cellular macromolec…	cell part;cytoplasm;cytoplasmic part;intracellular membrane-bounded organelle;intracellular non-membrane-bounded organelle;intracellular organelle;intracellular organelle lumen;intracellular organelle part;intracellular part;membrane;membrane-bounded organelle;membrane-enclosed lumen;mitochondrial matrix;mitochondrial nucleoid;mitochondrial part;mitochondrion;non-membrane-bounded organelle;nucleo…	HALLMARK_XENOBIOTIC_METABOLISM		11	11	11	16.2	16.2	16.2	93.296	0	51.591	1426400	47	1.23956	0.000934132	1.23956
TOMM70A	Mitochondrial import receptor subunit TOM70	O94826	ENSG00000154174	1.51101	4.26456	+		cellular macromolecule metabolic process;cellular metabolic process;cellular process;cellular protein metabolic process;establishment of localization;establishment of localization in cell;establishment of protein localization;establishment of protein localization in mitochondrion;establishment of protein localization to organelle;intracellular protein transport;intracellular transport;macromolecu…	cell part;cytoplasmic part;extracellular membrane-bounded organelle;extracellular organelle;extracellular region part;extracellular vesicular exosome;integral to membrane;intracellular membrane-bounded organelle;intracellular organelle;intracellular organelle part;intracellular part;intrinsic to membrane;macromolecular complex;membrane;membrane part;membrane-bounded organelle;membrane-bounded ves…	HALLMARK_MYC_TARGETS_V1;HALLMARK_OXIDATIVE_PHOSPHORYLATION	Mitochondrial protein import;Pink/Parkin Mediated Mitophagy;Ub-specific processing proteases	6	6	4	17.4	17.4	9.2	67.454	0	24.762	859870	19	1.20197	0.0012238	1.20197
MAP4	Microtubule-associated protein;Microtubule-associated protein 4	E7EVA0;P27816;P27816-6;P27816-2;P27816-5	ENSG00000047849	1.50275	8.41992	+		cell cycle process;cell division;cellular component movement;cellular component organization;cellular component organization at cellular level;cellular component organization or biogenesis;cellular component organization or biogenesis at cellular level;cellular process;cytoskeleton organization;establishment of localization;establishment of localization in cell;establishment of organelle localiza…	cell part;cytoplasm;cytoskeletal part;cytoskeleton;extracellular membrane-bounded organelle;extracellular organelle;extracellular region part;extracellular vesicular exosome;intracellular non-membrane-bounded organelle;intracellular organelle;intracellular organelle part;intracellular part;macromolecular complex;membrane;membrane-bounded organelle;membrane-bounded vesicle;microtubule;microtubule …			27	27	21	14.6	14.6	11.4	245.44	0	159.95	5464000	111	1.3553	0.000480565	1.3553
AK2	Adenylate kinase 2, mitochondrial;Adenylate kinase 2, mitochondrial, N-terminally processed;Adenylate kinase 2, mitochondrial	P54819-2;F8W1A4;P54819;F8VY04;P54819-6;P54819-5;P54819-3;P54819-4;F8VZG5	ENSG00000004455	1.5005	11.8242	+		2'-deoxyribonucleotide metabolic process;ADP biosynthetic process;ADP metabolic process;AMP metabolic process;anatomical structure development;ATP metabolic process;biosynthetic process;brain development;cellular biosynthetic process;cellular metabolic process;cellular nitrogen compound biosynthetic process;cellular nitrogen compound metabolic process;cellular process;dATP metabolic process;deoxy…	cell part;cytoplasmic part;cytosol;extracellular membrane-bounded organelle;extracellular organelle;extracellular region part;extracellular vesicular exosome;intracellular organelle part;intracellular part;membrane;membrane-bounded organelle;membrane-bounded vesicle;membrane-enclosed lumen;mitochondrial inner membrane;mitochondrial intermembrane space;mitochondrial membrane;mitochondrial part;org…	HALLMARK_ADIPOGENESIS;HALLMARK_E2F_TARGETS	Interconversion of nucleotide di- and triphosphates	18	18	18	68.5	68.5	68.5	25.614	0	157.01	7229900	125	1.41802	0.000271698	1.41802
IBA57	Putative transferase CAF17, mitochondrial	Q5T440	ENSG00000181873	1.496	3.32419	+		biosynthetic process;cellular biosynthetic process;cellular metabolic process;cellular nitrogen compound biosynthetic process;cellular nitrogen compound metabolic process;cellular process;cofactor biosynthetic process;cofactor metabolic process;heme biosynthetic process;heme metabolic process;heterocycle biosynthetic process;heterocycle metabolic process;iron-sulfur cluster assembly;metabolic pro…	cell part;cytoplasmic part;intracellular organelle lumen;intracellular organelle part;intracellular part;membrane-enclosed lumen;mitochondrial matrix;mitochondrial part;organelle lumen;organelle part			3	3	3	10.4	10.4	10.4	38.155	0	28.511	515340	17	1.13048	0.002	1.13048
RPA1	Replication protein A 70 kDa DNA-binding subunit;Replication protein A 70 kDa DNA-binding subunit, N-terminally processed	P27694	ENSG00000132383	1.4884	1.34975	+		anatomical structure development;anatomical structure homeostasis;base-excision repair;biological regulation;biosynthetic process;catabolic process;cell cycle;cell cycle checkpoint;cell cycle phase;cell cycle process;cellular biosynthetic process;cellular catabolic process;cellular component assembly;cellular component assembly at cellular level;cellular component organization;cellular component …	cell part;chromosomal part;DNA replication factor A complex;germ cell nucleus;intracellular membrane-bounded organelle;intracellular organelle;intracellular organelle part;intracellular part;lateral element;macromolecular complex;male germ cell nucleus;membrane-bounded organelle;nuclear body;nuclear chromosome part;nuclear part;nucleoplasm;nucleoplasm part;nucleus;organelle;organelle part;PML bod…	HALLMARK_E2F_TARGETS;HALLMARK_MTORC1_SIGNALING	Activation of ATR in response to replication stress;Activation of the pre-replicative complex;Dual Incision in GG-NER;Dual incision in TC-NER;Fanconi Anemia Pathway;Formation of Incision Complex in GG-NER;G2/M DNA damage checkpoint;Gap-filling DNA repair synthesis and ligation in GG-NER;Gap-filling DNA repair synthesis and ligation in TC-NER;HDR through Homologous Recombination (HRR);HDR through …	5	5	5	13.6	13.6	13.6	68.137	0	56.522	361300	17	0.891259	0.0107361	0.891259
SCAMP1	Secretory carrier-associated membrane protein 1	O15126;A0A087WXB0;A0A087WU14;O15126-2	ENSG00000085365	1.47869	6.07423	+		cellular component organization;cellular component organization or biogenesis;cellular membrane organization;cellular process;endocytosis;establishment of localization;establishment of localization in cell;establishment of protein localization;exocytosis;Golgi vesicle transport;intracellular transport;membrane invagination;membrane organization;post-Golgi vesicle-mediated transport;protein transp…	cell part;clathrin coated vesicle membrane;clathrin-coated vesicle;coated vesicle;coated vesicle membrane;cytoplasmic membrane-bounded vesicle;cytoplasmic part;cytoplasmic vesicle;cytoplasmic vesicle membrane;cytoplasmic vesicle part;endosomal part;endosome membrane;Golgi apparatus part;integral to membrane;intracellular membrane-bounded organelle;intracellular organelle;intracellular organelle p…	HALLMARK_PROTEIN_SECRETION	Neutrophil degranulation	4	4	4	16.6	16.6	16.6	37.92	0	43.227	1540600	34	1.26463	0.000827586	1.26463
BAX	Apoptosis regulator BAX	Q07812-5;Q07812-7;Q07812-8;Q07812;Q07812-2;K4JQN1	ENSG00000087088	1.47833	1.24985	+		activation of caspase activity;activation of caspase activity by cytochrome c;activation of signaling protein activity involved in unfolded protein response;anatomical structure development;anatomical structure homeostasis;anatomical structure morphogenesis;apoptosis;apoptosis in response to endoplasmic reticulum stress;apoptotic mitochondrial changes;B cell activation;B cell apoptosis;B cell hom…	BAX complex;Bcl-2 family protein complex;cell part;cytoplasmic part;cytosol;endoplasmic reticulum;endoplasmic reticulum membrane;endoplasmic reticulum part;envelope;extracellular membrane-bounded organelle;extracellular organelle;extracellular region part;extracellular vesicular exosome;intracellular membrane-bounded organelle;intracellular organelle;intracellular organelle part;intracellular par…	HALLMARK_APOPTOSIS;HALLMARK_OXIDATIVE_PHOSPHORYLATION;HALLMARK_P53_PATHWAY	Activation, translocation and oligomerization of BAX;Release of apoptotic factors from the mitochondria;TP53 Regulates Transcription of Genes Involved in Cytochrome C Release;TP53 Regulates Transcription of Genes Involved in G2 Cell Cycle Arrest;Transcriptional regulation by RUNX2	2	2	1	15.9	15.9	7.9	18.129	0	7.2415	137530	7	0.866843	0.0123668	0.866843
RBM3	RNA-binding protein 3	P98179	ENSG00000102317	1.47573	1.20253	+		biological regulation;biosynthetic process;cellular biosynthetic process;cellular macromolecule biosynthetic process;cellular macromolecule metabolic process;cellular metabolic process;cellular nitrogen compound metabolic process;cellular process;cellular protein metabolic process;cellular response to chemical stimulus;cellular response to dsRNA;cellular response to organic substance;cellular res…	cell part;cell projection;cytoplasm;dendrite;intracellular membrane-bounded organelle;intracellular organelle;intracellular part;membrane-bounded organelle;neuron projection;nucleus;organelle			4	4	2	28.7	28.7	21	17.17	0	13.481	790820	12	0.855473	0.0131284	0.855473
NIPSNAP3A	Protein NipSnap homolog 3A	Q9UFN0	ENSG00000136783	1.46839	1.77298	+			cell part;cytoplasmic part;cytosol;intracellular membrane-bounded organelle;intracellular organelle;intracellular part;membrane-bounded organelle;nucleus;organelle			2	2	2	8.9	8.9	8.9	28.466	0	6.2879	107590	2	0.956005	0.00714741	0.956005
SOD1	Superoxide dismutase [Cu-Zn]	P00441;H7BYH4	ENSG00000142168	1.46264	5.95125	+		activation of MAPK activity;aging;amine metabolic process;anatomical structure development;anatomical structure homeostasis;anterograde axon cargo transport;auditory receptor cell stereocilium organization;axon cargo transport;behavior;biological regulation;biosynthetic process;blood coagulation;carboxylic acid metabolic process;cation homeostasis;cell activation;cell aging;cell projection organi…	cell body;cell part;cell projection cytoplasm;cell projection part;cytoplasm;cytoplasmic membrane-bounded vesicle;cytoplasmic part;cytoplasmic vesicle;cytosol;dendrite cytoplasm;dense core granule;extracellular matrix;extracellular membrane-bounded organelle;extracellular organelle;extracellular region;extracellular region part;extracellular space;extracellular vesicular exosome;intracellular mem…	HALLMARK_ADIPOGENESIS;HALLMARK_APOPTOSIS;HALLMARK_BILE_ACID_METABOLISM;HALLMARK_GLYCOLYSIS;HALLMARK_PEROXISOME;HALLMARK_PROTEIN_SECRETION;HALLMARK_REACTIVE_OXIGEN_SPECIES_PATHWAY	Detoxification of Reactive Oxygen Species;Gene and protein expression by JAK-STAT signaling after Interleukin-12 stimulation;Platelet degranulation	5	5	5	27.9	27.9	27.9	15.936	0	24.183	2007100	37	1.24828	0.000899696	1.24828
HSPA2	Heat shock-related 70 kDa protein 2	P54652	ENSG00000126803	1.45542	9.20041	+		anatomical structure development;biological regulation;cell cycle phase;cell cycle process;cell development;cellular component disassembly;cellular component disassembly at cellular level;cellular component organization;cellular component organization at cellular level;cellular component organization or biogenesis;cellular component organization or biogenesis at cellular level;cellular developmen…	blood microparticle;cell part;cell surface;chromosomal part;cytoplasmic part;cytosol;extracellular membrane-bounded organelle;extracellular organelle;extracellular region part;extracellular vesicular exosome;germ cell nucleus;intracellular membrane-bounded organelle;intracellular organelle;intracellular organelle part;intracellular part;male germ cell nucleus;membrane;membrane-bounded organelle;m…	HALLMARK_SPERMATOGENESIS;HALLMARK_UV_RESPONSE_UP	Attenuation phase;HSP90 chaperone cycle for steroid hormone receptors (SHR);Meiotic synapsis;Regulation of HSF1-mediated heat shock response	35	20	18	52.6	36.5	34.7	70.02	0	233.83	12884000	177	1.33394	0.00057732	1.33394
HSP90AB2P	Putative heat shock protein HSP 90-beta 2	Q58FF8		1.44969	4.88298	+		cellular macromolecule metabolic process;cellular metabolic process;cellular process;cellular protein metabolic process;macromolecule metabolic process;metabolic process;primary metabolic process;protein folding;protein metabolic process;response to stimulus;response to stress	cell part;cytoplasm;extracellular membrane-bounded organelle;extracellular organelle;extracellular region part;extracellular vesicular exosome;intracellular part;membrane-bounded organelle;membrane-bounded vesicle;organelle;vesicle			9	1	1	18.1	3.9	3.9	44.348	0.002994	5.2055	652790	15	1.1942	0.00130726	1.1942
FMR1;FXR1;FXR2	Fragile X mental retardation protein 1;Fragile X mental retardation syndrome-related protein 1;Fragile X mental retardation syndrome-related protein 2	Q06787;Q06787-6;Q06787-2;Q06787-4;Q06787-8;Q06787-9;Q06787-7;Q06787-3;R9WNI0;Q06787-5;A8MQB8;G3V0J0;A0A087WWU4;Q8IXW7;A0A087WXI3;E7EU85;A0A087X1M7;B4DXZ6;A0A087WY29;Q06787-10;P51114-3;Q06787-11;P51116	ENSG00000102081;ENSG00000114416;ENSG00000129245	1.44704	1.03661	+		anatomical structure development;apoptosis;biological regulation;cell death;cell differentiation;cellular developmental process;cellular process;central nervous system development;death;developmental process;establishment of localization;establishment of RNA localization;mRNA transport;muscle organ development;muscle structure development;negative regulation of biological process;negative regulat…	cell body;cell part;cell projection;cell projection part;contractile fiber part;costamere;cytoplasm;cytoplasmic part;cytoskeletal part;cytosolic large ribosomal subunit;dendritic shaft;dendritic spine;extracellular membrane-bounded organelle;extracellular organelle;extracellular region part;extracellular vesicular exosome;intracellular membrane-bounded organelle;intracellular non-membrane-bounded…		Signaling by BRAF and RAF fusions	2	2	0	2.7	2.7	0	71.174	0.0088372	3.9387	290100	3	0.806037	0.0176518	0.806037
CD63	Tetraspanin;CD63 antigen	F8VNT9;F8VV56;F8W022;F8VWK8;P08962-3;P08962-2;P08962	ENSG00000135404	1.43748	4.04747	+		biological adhesion;biological regulation;blood coagulation;cell activation;cell adhesion;cell migration;cell motility;cell-matrix adhesion;cell-substrate adhesion;cellular component movement;cellular localization;cellular macromolecule localization;cellular pigment accumulation;cellular pigmentation;cellular process;cellular protein localization;cellular response to stimulus;coagulation;developm…	cell part;cell surface;cytoplasmic membrane-bounded vesicle;cytoplasmic part;cytoplasmic vesicle;cytoplasmic vesicle membrane;cytoplasmic vesicle part;endosomal part;endosome lumen;endosome membrane;extracellular membrane-bounded organelle;extracellular organelle;extracellular region part;extracellular vesicular exosome;integral to membrane;integral to plasma membrane;intracellular membrane-bound…	HALLMARK_PROTEIN_SECRETION	Neutrophil degranulation;Platelet degranulation	3	3	3	15	15	15	14.265	0	12.392	1133900	13	1.1429	0.00185492	1.1429
DIABLO	Diablo homolog, mitochondrial	A0A024RBT2;Q9NR28-2;Q9NR28-3;Q9NR28	ENSG00000184047	1.43725	2.81811	+		activation of caspase activity;activation of caspase activity by cytochrome c;apoptosis;biological regulation;cell death;cellular process;death;induction of apoptosis;induction of apoptosis by extracellular signals;induction of apoptosis by intracellular signals;induction of apoptosis by oxidative stress;induction of apoptosis via death domain receptors;induction of programmed cell death;neuron a…	CD40 receptor complex;cell part;cytoplasmic part;cytosol;internal side of plasma membrane;intracellular membrane-bounded organelle;intracellular organelle;intracellular organelle part;intracellular part;macromolecular complex;membrane part;membrane-bounded organelle;membrane-enclosed lumen;mitochondrial intermembrane space;mitochondrial part;mitochondrion;organelle;organelle envelope lumen;organe…	HALLMARK_APOPTOSIS	Release of apoptotic factors from the mitochondria;SMAC binds to IAPs;SMAC-mediated dissociation of IAP:caspase complexes	3	3	3	13.9	13.9	13.9	18.919	0	13.538	565900	22	1.05714	0.0034	1.05714
SYNE2	Nesprin-2	Q8WXH0-2;A0A0C4DGK3;Q8WXH0;A0A0A0MRE3;G3V5X4;Q8WXH0-7	ENSG00000054654	1.42862	2.01405	+		actin filament-based movement;actin filament-based process;ameboidal cell migration;biological regulation;cell migration;cell motility;cellular component movement;cellular component organization;cellular component organization at cellular level;cellular component organization or biogenesis;cellular component organization or biogenesis at cellular level;cellular localization;cellular macromolecule…	adherens junction;aggresome;anchoring junction;cell junction;cell part;cell projection membrane;cell projection part;cell-substrate adherens junction;cell-substrate junction;contractile fiber part;cytoplasm;cytoplasmic part;cytoskeleton;endoplasmic reticulum;endoplasmic reticulum membrane;endoplasmic reticulum part;envelope;extracellular membrane-bounded organelle;extracellular organelle;extracel…		Meiotic synapsis	5	5	5	0.8	0.8	0.8	798.85	0	13.807	463800	8	0.970771	0.00649796	0.970771
CALML5	Calmodulin-like protein 5	Q9NZT1	ENSG00000178372	1.4182	5.44729	+		anatomical structure development;biological regulation;cellular process;cellular response to stimulus;developmental process;epidermis development;regulation of biological process;regulation of cellular process;response to stimulus;signal transduction;tissue development	extracellular membrane-bounded organelle;extracellular organelle;extracellular region part;extracellular vesicular exosome;membrane-bounded organelle;membrane-bounded vesicle;organelle;vesicle	HALLMARK_KRAS_SIGNALING_DN	Neutrophil degranulation	13	13	13	76.7	76.7	76.7	15.892	0	134.7	10520000	145	1.19672	0.00130337	1.19672
TOM1	Target of Myb protein 1	O60784;O60784-2;O60784-3;O60784-4;B0QY01	ENSG00000100284	1.40949	5.8141	+		cellular component organization;cellular component organization or biogenesis;cellular membrane organization;cellular process;endocytosis;endosome transport;establishment of localization;establishment of localization in cell;establishment of protein localization;intracellular protein transport;intracellular transport;membrane invagination;membrane organization;protein transport;transport;vesicle-…	cell part;cytoplasm;cytoplasmic part;cytosol;early endosome;endosome;extracellular membrane-bounded organelle;extracellular organelle;extracellular region part;extracellular vesicular exosome;intracellular;intracellular membrane-bounded organelle;intracellular organelle;intracellular part;membrane;membrane-bounded organelle;membrane-bounded vesicle;organelle;vesicle		Neutrophil degranulation	13	13	12	32.7	32.7	32.1	53.818	0	118.16	3739900	72	1.20443	0.00117714	1.20443
DES	Desmin	P17661	ENSG00000175084	1.40861	1.98851	+		actin filament-based movement;actin filament-based process;actin-mediated cell contraction;actin-myosin filament sliding;biological regulation;cellular component movement;cellular component organization;cellular component organization at cellular level;cellular component organization or biogenesis;cellular component organization or biogenesis at cellular level;cellular process;cytoskeleton organi…	adherens junction;anchoring junction;cell junction;cell part;cell-cell adherens junction;cell-cell junction;contractile fiber part;cytoplasmic part;cytoskeletal part;cytosol;extracellular membrane-bounded organelle;extracellular organelle;extracellular region part;extracellular vesicular exosome;fascia adherens;intermediate filament;intracellular organelle part;intracellular part;macromolecular c…	HALLMARK_MYOGENESIS	Striated Muscle Contraction	10	4	4	20.6	15.3	15.3	53.535	0	13.466	189400	6	0.95839	0.00704609	0.95839
STK39	STE20/SPS1-related proline-alanine-rich protein kinase	Q9UEW8-2;Q9UEW8	ENSG00000198648	1.39947	1.48373	+		activation of protein kinase activity;biological regulation;cellular hypotonic response;cellular macromolecule metabolic process;cellular metabolic process;cellular process;cellular protein metabolic process;cellular response to abiotic stimulus;cellular response to osmotic stress;cellular response to stimulus;cellular response to stress;hypotonic response;intracellular protein kinase cascade;int…	apical plasma membrane;basolateral plasma membrane;cell part;cytoplasm;cytoskeleton;intracellular membrane-bounded organelle;intracellular non-membrane-bounded organelle;intracellular organelle;intracellular part;membrane part;membrane-bounded organelle;non-membrane-bounded organelle;nucleus;organelle;plasma membrane part	HALLMARK_ANDROGEN_RESPONSE		2	2	2	4.2	4.2	4.2	57.937	0	6.9835	105030	5	0.882329	0.0112456	0.882329
DNASE1	Deoxyribonuclease-1	P24855;I3L530;I3L4C7;I3L4B8;I3L0Z9;P24855-2	ENSG00000213918	1.39075	2.7579	+		apoptosis;catabolic process;cell death;cellular catabolic process;cellular macromolecule catabolic process;cellular macromolecule metabolic process;cellular metabolic process;cellular nitrogen compound metabolic process;cellular process;death;DNA catabolic process;DNA catabolic process, endonucleolytic;DNA metabolic process;macromolecule catabolic process;macromolecule metabolic process;metabolic…	cell part;envelope;extracellular membrane-bounded organelle;extracellular organelle;extracellular region;extracellular region part;extracellular vesicular exosome;intracellular membrane-bounded organelle;intracellular organelle;intracellular organelle part;intracellular part;membrane-bounded organelle;membrane-bounded vesicle;nuclear envelope;nuclear part;nucleus;organelle;organelle envelope;orga…			2	2	1	7.8	7.8	4.6	31.433	0	6.251	114590	4	1.0268	0.00435575	1.0268
GMFB;GMFG	Glia maturation factor beta;Glia maturation factor gamma	P60983;M0QYG8;M0R1D2;M0R0C1;M0QYJ8;G3V4P8;O60234	ENSG00000130755;ENSG00000197045	1.38538	1.81674	+		anatomical structure development;behavior;biological regulation;cellular macromolecule metabolic process;cellular metabolic process;cellular process;cellular protein metabolic process;cellular response to stimulus;cognition;developmental process;learning;learning or memory;locomotory behavior;macromolecule metabolic process;macromolecule modification;metabolic process;multicellular organismal pro…	cell part;intracellular	HALLMARK_COMPLEMENT	Neutrophil degranulation	2	2	2	11.3	11.3	11.3	16.713	0.0015432	5.6138	170870	4	0.925979	0.00862476	0.925979
SAMHD1	Deoxynucleoside triphosphate triphosphohydrolase SAMHD1	A0A2R8Y6J9;A0A2R8YF51;A0A2R8Y5D2;A0A2R8YD90;A0A2R8YCS7;Q9Y3Z3-3;Q9Y3Z3-4;Q9Y3Z3;A0A2R8Y586	ENSG00000101347	1.38159	1.31383	+		2'-deoxyribonucleotide metabolic process;biological regulation;catabolic process;cell surface receptor linked signaling pathway;cellular catabolic process;cellular component assembly;cellular component organization;cellular component organization or biogenesis;cellular metabolic process;cellular nitrogen compound catabolic process;cellular nitrogen compound metabolic process;cellular process;cell…	cell part;intracellular;intracellular membrane-bounded organelle;intracellular organelle;intracellular organelle part;intracellular part;membrane;membrane-bounded organelle;nuclear part;nucleoplasm;nucleus;organelle;organelle part;plasma membrane	HALLMARK_INTERFERON_GAMMA_RESPONSE	Interferon alpha/beta signaling;Nucleobase catabolism	2	2	2	9	9	9	23.902	0	7.5051	172210	7	0.845119	0.0139802	0.845119
ZNF462	Zinc finger protein 462	Q96JM2;Q96JM2-3;H3BLX4;Q96JM2-2	ENSG00000148143	1.37384	0.971604	+		biological regulation;biosynthetic process;cellular biosynthetic process;cellular component organization;cellular component organization at cellular level;cellular component organization or biogenesis;cellular component organization or biogenesis at cellular level;cellular macromolecule biosynthetic process;cellular macromolecule metabolic process;cellular metabolic process;cellular nitrogen comp…	cell part;intracellular membrane-bounded organelle;intracellular organelle;intracellular part;membrane-bounded organelle;nucleus;organelle			2	2	2	1	1	1	284.68	0.0053948	4.9093	554130	2	0.766305	0.0223252	0.766305
ACAD8	Isobutyryl-CoA dehydrogenase, mitochondrial	Q9UKU7;Q9UKU7-3;Q9UKU7-2	ENSG00000151498	1.37332	1.2179	+		amine catabolic process;amine metabolic process;biological regulation;biosynthetic process;branched chain family amino acid catabolic process;branched chain family amino acid metabolic process;carboxylic acid catabolic process;carboxylic acid metabolic process;catabolic process;cellular amine metabolic process;cellular amino acid catabolic process;cellular amino acid metabolic process;cellular bi…	cell part;cytoplasmic part;intracellular organelle lumen;intracellular organelle part;intracellular part;membrane-enclosed lumen;mitochondrial matrix;mitochondrial part;organelle lumen;organelle part		Branched-chain amino acid catabolism	4	4	3	13.3	13.3	11.1	45.069	0	19.653	338280	14	0.823194	0.0157143	0.823194
PSME1	Proteasome activator complex subunit 1	Q06323;Q06323-3;Q06323-2	ENSG00000092010	1.3703	8.57479	+		activation of immune response;activation of innate immune response;anaphase-promoting complex-dependent proteasomal ubiquitin-dependent protein catabolic process;antigen processing and presentation;antigen processing and presentation of exogenous antigen;antigen processing and presentation of exogenous peptide antigen;antigen processing and presentation of exogenous peptide antigen via MHC class …	cell part;cytoplasm;cytoplasmic part;cytosol;extracellular membrane-bounded organelle;extracellular organelle;extracellular region part;extracellular vesicular exosome;intracellular organelle part;intracellular part;macromolecular complex;membrane-bounded organelle;membrane-bounded vesicle;nuclear part;nucleoplasm;organelle;organelle part;proteasome activator complex;proteasome complex;protein co…	HALLMARK_FATTY_ACID_METABOLISM;HALLMARK_INTERFERON_ALPHA_RESPONSE;HALLMARK_INTERFERON_GAMMA_RESPONSE	ABC-family proteins mediated transport;Activation of NF-kappaB in B cells;Antigen processing: Ubiquitination & Proteasome degradation;APC/C:Cdc20 mediated degradation of Securin;APC/C:Cdh1 mediated degradation of Cdc20 and other APC/C:Cdh1 targeted proteins in late mitosis/early G1;Asymmetric localization of PCP proteins;AUF1 (hnRNP D0) binds and destabilizes mRNA;Autodegradation of Cdh1 by Cdh1:…	20	20	18	68.3	68.3	68.3	28.723	0	102.91	12339000	123	1.24986	0.000883436	1.24986
BLVRA	Biliverdin reductase A	P53004	ENSG00000106605	1.36163	1.21814	+		catabolic process;cellular catabolic process;cellular metabolic process;cellular nitrogen compound catabolic process;cellular nitrogen compound metabolic process;cellular process;cofactor catabolic process;cofactor metabolic process;heme catabolic process;heme metabolic process;heterocycle catabolic process;heterocycle metabolic process;metabolic process;nitrogen compound metabolic process;oxidat…	cell part;cytoplasmic part;cytosol;extracellular membrane-bounded organelle;extracellular organelle;extracellular region part;extracellular vesicular exosome;intracellular part;membrane-bounded organelle;membrane-bounded vesicle;organelle;vesicle	HALLMARK_FATTY_ACID_METABOLISM;HALLMARK_HEME_METABOLISM	Heme degradation	3	3	3	11.8	11.8	11.8	33.428	0	12.286	299410	10	0.819028	0.0160628	0.819028
SERPINA3	Alpha-1-antichymotrypsin;Alpha-1-antichymotrypsin His-Pro-less	P01011;G3V3A0;G3V595	ENSG00000196136;ENSG00000273259	1.36132	1.31188	+		acute inflammatory response;acute-phase response;anatomical structure homeostasis;biological regulation;defense response;digestive system process;epithelial structure maintenance;homeostatic process;inflammatory response;maintenance of gastrointestinal epithelium;multicellular organismal process;negative regulation of catalytic activity;negative regulation of endopeptidase activity;negative regul…	blood microparticle;cell part;extracellular membrane-bounded organelle;extracellular organelle;extracellular region;extracellular region part;extracellular space;extracellular vesicular exosome;intracellular;intracellular membrane-bounded organelle;intracellular organelle;intracellular part;membrane-bounded organelle;membrane-bounded vesicle;nucleus;organelle;vesicle	HALLMARK_ESTROGEN_RESPONSE_LATE;HALLMARK_KRAS_SIGNALING_UP	Neutrophil degranulation;Platelet degranulation	8	8	7	24.3	24.3	21	47.65	0	47.613	931590	32	0.83713	0.0146405	0.83713
CLYBL	Citrate lyase subunit beta-like protein, mitochondrial	Q8N0X4-2;Q8N0X4;Q5JVC0;Q5JVC1;Q5JVC2	ENSG00000125246	1.36109	2.727	+			cell part;cytoplasmic part;intracellular membrane-bounded organelle;intracellular organelle;intracellular part;membrane-bounded organelle;mitochondrion;organelle			2	2	1	7.2	7.2	3.9	33.408	0	6.8817	183070	4	1.00803	0.00489831	1.00803
PPP1CA;PPP1CC;PPP1CB	Serine/threonine-protein phosphatase;Serine/threonine-protein phosphatase PP1-alpha catalytic subunit;Serine/threonine-protein phosphatase PP1-gamma catalytic subunit	E9PMD7;P62136;P62136-2;A0A087WYY5;E7ETD8;F8VR82;F8VYE8;F8W0W8;P62136-3;P36873;P36873-2	ENSG00000172531;ENSG00000186298;ENSG00000213639	1.35637	1.34947	+		acylglycerol catabolic process;acylglycerol metabolic process;anatomical structure development;anatomical structure morphogenesis;biological regulation;branching morphogenesis of a tube;carbohydrate metabolic process;catabolic process;cell cycle;cell differentiation;cell division;cell surface receptor linked signaling pathway;cellular carbohydrate metabolic process;cellular catabolic process;cell…	adherens junction;anchoring junction;cell division site part;cell junction;cell part;cell projection;cell projection part;cell-substrate adherens junction;cell-substrate junction;chromosomal part;cleavage furrow;condensed chromosome kinetochore;cytoplasm;cytoplasmic part;cytosol;dendritic spine;extracellular membrane-bounded organelle;extracellular organelle;extracellular region part;extracellula…	HALLMARK_PI3K_AKT_MTOR_SIGNALING;HALLMARK_TGF_BETA_SIGNALING	Amplification of signal from unattached kinetochores via a MAD2 inhibitory signal;Circadian Clock;DARPP-32 events;Downregulation of TGF-beta receptor signaling;Mitotic Prometaphase;Regulation of PLK1 Activity at G2/M Transition;Resolution of Sister Chromatid Cohesion;RHO GTPases activate CIT;RHO GTPases Activate Formins;RHO GTPases activate PAKs;RHO GTPases activate PKNs;RHO GTPases Activate ROCK…	5	2	2	19	7.9	7.9	28.898	0	10.206	264220	14	0.842121	0.0142098	0.842121
ALDH7A1	Alpha-aminoadipic semialdehyde dehydrogenase	P49419-2;P49419;A0A1B0GW77;A0A1B0GW82;A0A1B0GTG2;A0A1B0GUA1;A0A1B0GTJ4;A0A1B0GTY9;A0A1B0GV49;P49419-4;A0A1B0GUY0	ENSG00000164904	1.34911	7.39111	+		alcohol metabolic process;amine biosynthetic process;amine catabolic process;amine metabolic process;aspartate family amino acid catabolic process;aspartate family amino acid metabolic process;betaine biosynthetic process;betaine metabolic process;biosynthetic process;carboxylic acid biosynthetic process;carboxylic acid catabolic process;carboxylic acid metabolic process;catabolic process;cellula…	cell part;cytoplasm;cytoplasmic part;cytosol;extracellular membrane-bounded organelle;extracellular organelle;extracellular region part;extracellular vesicular exosome;intracellular membrane-bounded organelle;intracellular organelle;intracellular organelle lumen;intracellular organelle part;intracellular part;membrane-bounded organelle;membrane-bounded vesicle;membrane-enclosed lumen;mitochondria…	HALLMARK_GLYCOLYSIS	Choline catabolism;Lysine catabolism	29	29	29	50.5	50.5	50.5	55.366	0	164.28	18006000	236	1.20579	0.00117241	1.20579
THBS1	Thrombospondin-1	CON__Q28194;P07996-2;P07996	ENSG00000137801	1.3476	2.57326	+	+	activation of MAPK activity;anatomical structure development;anatomical structure formation involved in morphogenesis;anatomical structure morphogenesis;angiogenesis;behavior;behavioral response to pain;biological adhesion;biological regulation;blood coagulation;carbohydrate metabolic process;cartilage development;cartilage development involved in endochondral bone morphogenesis;cell activation;c…	cell part;cell surface;cytoplasmic membrane-bounded vesicle;cytoplasmic membrane-bounded vesicle lumen;cytoplasmic part;cytoplasmic vesicle;cytoplasmic vesicle part;endoplasmic reticulum;endoplasmic reticulum lumen;endoplasmic reticulum part;external side of plasma membrane;extracellular matrix;extracellular membrane-bounded organelle;extracellular organelle;extracellular region;extracellular reg…	HALLMARK_COAGULATION;HALLMARK_EPITHELIAL_MESENCHYMAL_TRANSITION;HALLMARK_TGF_BETA_SIGNALING	Defective B3GALTL causes Peters-plus syndrome (PpS);Integrin cell surface interactions;O-glycosylation of TSR domain-containing proteins;Platelet degranulation;RUNX1 regulates genes involved in megakaryocyte differentiation and platelet function;Signaling by PDGF;Syndecan interactions	1	1	1	1	1	1	129.39	0.0010554	5.9964	97745	5	0.987803	0.0056318	0.987803
MAOA	Amine oxidase [flavin-containing] A	P21397;P21397-2	ENSG00000189221	1.34359	5.82447	+		alcohol catabolic process;alcohol metabolic process;amine catabolic process;amine metabolic process;benzene-containing compound metabolic process;biological regulation;biosynthetic process;catabolic process;catecholamine catabolic process;catecholamine metabolic process;catechol-containing compound catabolic process;catechol-containing compound metabolic process;cell communication;cell-cell signa…	cell part;cytoplasmic part;integral to membrane;intracellular membrane-bounded organelle;intracellular organelle;intracellular organelle part;intracellular part;intrinsic to membrane;membrane;membrane part;membrane-bounded organelle;mitochondrial membrane;mitochondrial outer membrane;mitochondrial part;mitochondrion;organelle;organelle membrane;organelle outer membrane;organelle part;outer membra…	HALLMARK_FATTY_ACID_METABOLISM;HALLMARK_UV_RESPONSE_UP;HALLMARK_XENOBIOTIC_METABOLISM	Biogenic amines are oxidatively deaminated to aldehydes by MAOA and MAOB;Defective MAOA causes Brunner syndrome (BRUNS);Enzymatic degradation of dopamine by COMT;Enzymatic degradation of Dopamine by monoamine oxidase;Interleukin-4 and 13 signaling;Metabolism of serotonin;Norepinephrine Neurotransmitter Release Cycle	20	18	16	41.2	38.9	36.8	59.681	0	145.15	16824000	146	1.15633	0.00164644	1.15633
PYCR2	Pyrroline-5-carboxylate reductase 2;Pyrroline-5-carboxylate reductase	Q96C36;A0A087WTV6;A0A087WZR9;J3KR12	ENSG00000143811;ENSG00000255835	1.3396	5.16663	+		amine biosynthetic process;amine metabolic process;biosynthetic process;carboxylic acid biosynthetic process;carboxylic acid metabolic process;cellular amine metabolic process;cellular amino acid biosynthetic process;cellular amino acid metabolic process;cellular biosynthetic process;cellular ketone metabolic process;cellular metabolic process;cellular nitrogen compound biosynthetic process;cellu…	cell part;cytoplasm;intracellular part		Amino acid synthesis and interconversion (transamination)	8	8	7	30	30	27.2	33.637	0	69.273	1365300	40	1.12978	0.00201005	1.12978
USP5	Ubiquitin carboxyl-terminal hydrolase 5	P45974;P45974-2	ENSG00000111667	1.33536	3.4291	+		biological regulation;catabolic process;cellular catabolic process;cellular macromolecule catabolic process;cellular macromolecule metabolic process;cellular metabolic process;cellular process;cellular protein metabolic process;macromolecule catabolic process;macromolecule metabolic process;macromolecule modification;metabolic process;modification-dependent macromolecule catabolic process;modific…	cell part;cytoplasmic part;intracellular membrane-bounded organelle;intracellular organelle;intracellular part;lysosome;lytic vacuole;membrane-bounded organelle;organelle;vacuole		Synthesis of active ubiquitin: roles of E1 and E2 enzymes;Ub-specific processing proteases	8	8	8	11.2	11.2	11.2	95.785	0	51.381	771330	20	1.04284	0.00383111	1.04284
GUK1	Guanylate kinase	B1ANH0;B1ANG9;B1ANH2;Q16774;Q16774-2;Q16774-3;B1ANH5;B1ANH6;B1ANH3	ENSG00000143774	1.32876	1.25241	+		2'-deoxyribonucleotide biosynthetic process;2'-deoxyribonucleotide metabolic process;alcohol metabolic process;ATP metabolic process;biosynthetic process;carbohydrate metabolic process;cellular biosynthetic process;cellular carbohydrate metabolic process;cellular metabolic process;cellular nitrogen compound biosynthetic process;cellular nitrogen compound metabolic process;cellular process;dATP me…	cell part;cytoplasmic part;cytosol;intracellular part	HALLMARK_DNA_REPAIR	Abacavir metabolism;Interconversion of nucleotide di- and triphosphates	3	3	3	23	23	23	23.711	0	14.22	220210	10	0.813657	0.0165891	0.813657
SPATS2L	SPATS2-like protein	Q9NUQ6;Q9NUQ6-3;Q9NUQ6-4;Q9NUQ6-2;B8ZZZ7	ENSG00000196141	1.32842	5.07353	+			cell part;cytoplasm;intracellular membrane-bounded organelle;intracellular non-membrane-bounded organelle;intracellular organelle;intracellular organelle part;intracellular part;macromolecular complex;membrane-bounded organelle;non-membrane-bounded organelle;nuclear part;nucleolus;nucleus;organelle;organelle part;protein complex			10	10	7	21.3	21.3	14.3	61.728	0	31.5	1082100	37	1.11825	0.00211823	1.11825
BCLAF1	Bcl-2-associated transcription factor 1	A0A1W2PQ43;E9PK09;E9PQN2;E9PKI6;E9PK91;Q9NYF8-3;Q9NYF8-2;Q9NYF8;Q9NYF8-4;E9PJA7	ENSG00000029363	1.32178	1.62053	+		apoptosis;biological regulation;biosynthetic process;cell death;cellular biosynthetic process;cellular macromolecule biosynthetic process;cellular macromolecule metabolic process;cellular metabolic process;cellular nitrogen compound metabolic process;cellular process;cellular response to stimulus;cellular response to stress;death;macromolecule biosynthetic process;macromolecule metabolic process;…	cell part;cytoplasm;intracellular membrane-bounded organelle;intracellular non-membrane-bounded organelle;intracellular organelle;intracellular organelle part;intracellular part;membrane-bounded organelle;non-membrane-bounded organelle;nuclear part;nucleolus;nucleoplasm;nucleus;organelle;organelle part			8	8	8	13.4	13.4	13.4	80.618	0	25.894	491140	15	0.871136	0.0119791	0.871136
ATP5G1;ATP5G2;ATP5G3	ATP synthase F(0) complex subunit C1, mitochondrial;ATP synthase F(0) complex subunit C2, mitochondrial;ATP synthase F(0) complex subunit C3, mitochondrial	D6R9H7;E7EQ97;E7EPU7;P05496;Q06055;P48201;Q06055-3;Q06055-2;I3L0Y5	ENSG00000135390;ENSG00000154518;ENSG00000159199	1.32026	1.16947	+		ATP biosynthetic process;ATP hydrolysis coupled proton transport;ATP metabolic process;ATP synthesis coupled proton transport;biosynthetic process;cation transport;cellular biosynthetic process;cellular metabolic process;cellular nitrogen compound biosynthetic process;cellular nitrogen compound metabolic process;cellular process;electron transport chain;energy coupled proton transport, against el…	cell part;cytoplasmic part;integral to membrane;intracellular membrane-bounded organelle;intracellular organelle;intracellular organelle part;intracellular part;intrinsic to membrane;macromolecular complex;membrane;membrane part;membrane-bounded organelle;mitochondrial inner membrane;mitochondrial membrane;mitochondrial membrane part;mitochondrial outer membrane;mitochondrial part;mitochondrial p…	HALLMARK_MTORC1_SIGNALING;HALLMARK_OXIDATIVE_PHOSPHORYLATION	Cristae formation;Formation of ATP by chemiosmotic coupling;Mitochondrial protein import	2	2	2	38.4	38.4	38.4	10.195	0	72.238	203890	7	0.794154	0.0187248	0.794154
BCKDHB	2-oxoisovalerate dehydrogenase subunit beta, mitochondrial	P21953-2;P21953	ENSG00000083123	1.31496	1.06508	+		amine catabolic process;amine metabolic process;branched chain family amino acid catabolic process;branched chain family amino acid metabolic process;carboxylic acid catabolic process;carboxylic acid metabolic process;catabolic process;cellular amine metabolic process;cellular amino acid catabolic process;cellular amino acid metabolic process;cellular catabolic process;cellular ketone metabolic p…	cell part;cytoplasmic part;dihydrolipoyl dehydrogenase complex;intracellular membrane-bounded organelle;intracellular organelle;intracellular organelle lumen;intracellular organelle part;intracellular part;macromolecular complex;membrane-bounded organelle;membrane-enclosed lumen;mitochondrial alpha-ketoglutarate dehydrogenase complex;mitochondrial matrix;mitochondrial part;mitochondrial tricarbox…	HALLMARK_FATTY_ACID_METABOLISM;HALLMARK_UV_RESPONSE_DN	Branched-chain amino acid catabolism;Glyoxylate metabolism and glycine degradation	3	3	3	22	22	22	23.55	0	26.579	922150	14	0.769862	0.0218382	0.769862
NAGA	Alpha-N-acetylgalactosaminidase	P17050	ENSG00000198951	1.31179	1.57926	+		carbohydrate catabolic process;carbohydrate metabolic process;catabolic process;cellular carbohydrate catabolic process;cellular carbohydrate metabolic process;cellular catabolic process;cellular lipid catabolic process;cellular lipid metabolic process;cellular metabolic process;cellular process;ceramide catabolic process;ceramide metabolic process;glycolipid catabolic process;glycolipid metaboli…	cell part;cytoplasm;cytoplasmic part;extracellular membrane-bounded organelle;extracellular organelle;extracellular region part;extracellular vesicular exosome;intracellular membrane-bounded organelle;intracellular organelle;intracellular part;lysosome;lytic vacuole;membrane-bounded organelle;membrane-bounded vesicle;organelle;vacuole;vesicle			2	2	2	6.8	6.8	6.8	46.564	0	13.701	146200	6	0.860924	0.0126998	0.860924
B2M	Beta-2-microglobulin;Beta-2-microglobulin form pI 5.3	H0YLF3;F5H6I0;P61769	ENSG00000166710;ENSG00000273686	1.30221	4.31713	+		anatomical structure homeostasis;antigen processing and presentation;antigen processing and presentation of exogenous antigen;antigen processing and presentation of exogenous peptide antigen;antigen processing and presentation of exogenous peptide antigen via MHC class I;antigen processing and presentation of exogenous peptide antigen via MHC class I, TAP-dependent;antigen processing and presenta…	adherens junction;anchoring junction;cell junction;cell part;cell-substrate adherens junction;cell-substrate junction;coated vesicle membrane;cytoplasm;cytoplasmic part;cytoplasmic vesicle membrane;cytoplasmic vesicle part;early endosome lumen;early endosome membrane;endocytic vesicle membrane;endoplasmic reticulum lumen;endoplasmic reticulum part;endosomal part;endosome lumen;endosome membrane;E…	HALLMARK_ALLOGRAFT_REJECTION;HALLMARK_ANDROGEN_RESPONSE;HALLMARK_INTERFERON_ALPHA_RESPONSE;HALLMARK_INTERFERON_GAMMA_RESPONSE	Amyloid fiber formation;Antigen Presentation: Folding, assembly and peptide loading of class I MHC;DAP12 interactions;DAP12 signaling;Endosomal/Vacuolar pathway;ER-Phagosome pathway;Immunoregulatory interactions between a Lymphoid and a non-Lymphoid cell;Interferon gamma signaling;Nef mediated downregulation of MHC class I complex cell surface expression;Neutrophil degranulation	2	2	2	28.2	28.2	28.2	8.4984	0	9.6417	958310	29	1.06841	0.00318329	1.06841
CAPRIN1	Caprin-1	G3V153;Q14444-2;Q14444;E9PLA9	ENSG00000135387	1.29567	1.4397	+		biological regulation;negative regulation of biological process;negative regulation of biosynthetic process;negative regulation of cellular biosynthetic process;negative regulation of cellular macromolecule biosynthetic process;negative regulation of cellular metabolic process;negative regulation of cellular process;negative regulation of cellular protein metabolic process;negative regulation of …	cell part;cell projection;cytoplasm;cytoplasmic mRNA processing body;cytoplasmic part;cytosol;dendrite;integral to membrane;integral to plasma membrane;intracellular non-membrane-bounded organelle;intracellular organelle;intracellular part;intrinsic to membrane;intrinsic to plasma membrane;macromolecular complex;membrane;membrane part;neuron projection;non-membrane-bounded organelle;organelle;pla…			4	4	4	7.5	7.5	7.5	70.353	0	17.557	312560	14	0.83308	0.0150163	0.83308
STAT3	Signal transducer and activator of transcription 3;Signal transducer and activator of transcription	P40763-3;P40763-2;P40763;G8JLH9	ENSG00000168610	1.28892	2.19892	+		acute inflammatory response;acute-phase response;anatomical structure development;astrocyte differentiation;behavior;biological regulation;biosynthetic process;carbohydrate homeostasis;cell differentiation;cell proliferation;cell surface receptor linked signaling pathway;cellular biosynthetic process;cellular component movement;cellular developmental process;cellular macromolecule biosynthetic pr…	cell part;chromatin;chromosomal part;cytoplasm;cytoplasmic part;cytosol;intracellular membrane-bounded organelle;intracellular organelle;intracellular organelle part;intracellular part;membrane;membrane-bounded organelle;mitochondrial inner membrane;mitochondrial membrane;mitochondrial part;nuclear chromatin;nuclear chromosome part;nuclear part;nucleoplasm;nucleus;organelle;organelle inner membra…	HALLMARK_IL6_JAK_STAT3_SIGNALING;HALLMARK_INTERFERON_GAMMA_RESPONSE	Association of TriC/CCT with target proteins during biosynthesis;Downstream signal transduction;Growth hormone receptor signaling;Interleukin-10 signaling;Interleukin-15 signaling;Interleukin-20 family signaling;Interleukin-21 signaling;Interleukin-23 signaling;Interleukin-27 signaling;Interleukin-35 Signalling;Interleukin-37 signaling;Interleukin-4 and 13 signaling;Interleukin-6 signaling;Interl…	6	6	6	10.8	10.8	10.8	83.125	0	34.353	217810	12	0.922922	0.00875472	0.922922
SLC25A6	ADP/ATP translocase 3;ADP/ATP translocase 3, N-terminally processed	P12236	ENSG00000169100	1.28823	3.44676	+		active induction of host immune response by virus;adenine nucleotide transport;ADP transport;apoptosis;ATP transport;biological regulation;cell death;cellular macromolecule metabolic process;cellular metabolic process;cellular process;cellular protein metabolic process;death;energy derivation by oxidation of organic compounds;energy reserve metabolic process;establishment of localization;establis…	cell part;cytoplasmic part;integral to membrane;intracellular membrane-bounded organelle;intracellular organelle;intracellular organelle part;intracellular part;intrinsic to membrane;macromolecular complex;membrane;membrane part;membrane-bounded organelle;mitochondrial inner membrane;mitochondrial inner membrane presequence translocase complex;mitochondrial membrane;mitochondrial membrane part;mi…	HALLMARK_OXIDATIVE_PHOSPHORYLATION	Influenza Virus Induced Apoptosis;Mitochondrial protein import;Regulation of insulin secretion;Vpr-mediated induction of apoptosis by mitochondrial outer membrane permeabilization	12	4	3	32.9	11.1	7.4	32.866	0	26.508	916830	28	1.01489	0.00465096	1.01489
CRYAB	Alpha-crystallin B chain	E9PR44;P02511;A0A024R3B9;E9PNH7;E9PJL7;E9PRA8	ENSG00000109846	1.28672	5.15793	+		aging;anatomical structure development;apoptosis;apoptosis involved in morphogenesis;biological regulation;cell death;cellular component assembly;cellular component assembly at cellular level;cellular component organization;cellular component organization at cellular level;cellular component organization or biogenesis;cellular component organization or biogenesis at cellular level;cellular develo…	actin filament bundle;cell part;cell surface;contractile fiber part;cytoplasm;cytoplasmic part;cytoskeletal part;cytoskeleton;cytosol;extracellular membrane-bounded organelle;extracellular organelle;extracellular region part;extracellular vesicular exosome;Golgi apparatus;intracellular membrane-bounded organelle;intracellular non-membrane-bounded organelle;intracellular organelle;intracellular or…	HALLMARK_MYOGENESIS	HSF1-dependent transactivation	16	16	16	76.4	76.4	76.4	20.03	0	62.622	7233600	94	1.09163	0.00264133	1.09163
H2AFY	Core histone macro-H2A.1;Histone H2A	O75367-3;O75367;O75367-2;B4DJC3	ENSG00000113648	1.28283	5.43184	+		biological regulation;cellular component assembly;cellular component assembly at cellular level;cellular component organization;cellular component organization at cellular level;cellular component organization or biogenesis;cellular component organization or biogenesis at cellular level;cellular macromolecular complex assembly;cellular macromolecular complex subunit organization;cellular process;…	Barr body;cell part;centromeric heterochromatin;chromatin;chromosomal part;chromosome;condensed chromosome;extracellular membrane-bounded organelle;extracellular organelle;extracellular region part;extracellular vesicular exosome;heterochromatin;intracellular membrane-bounded organelle;intracellular non-membrane-bounded organelle;intracellular organelle;intracellular organelle part;intracellular …			17	17	14	53.1	53.1	48	39.488	0	204.26	16101000	178	1.09836	0.00251923	1.09836
ISCA2	Iron-sulfur cluster assembly 2 homolog, mitochondrial	Q86U28	ENSG00000165898	1.27927	2.84896	+		biosynthetic process;cellular biosynthetic process;cellular metabolic process;cellular process;cofactor biosynthetic process;cofactor metabolic process;iron-sulfur cluster assembly;metabolic process;metallo-sulfur cluster assembly	cell part;cytoplasmic part;intracellular membrane-bounded organelle;intracellular organelle;intracellular part;membrane-bounded organelle;mitochondrion;organelle		Mitochondrial iron-sulfur cluster biogenesis	3	3	3	23.4	23.4	23.4	16.476	0	10.743	225010	6	0.971315	0.00648671	0.971315
CTSD	Cathepsin D;Cathepsin D light chain;Cathepsin D heavy chain	A0A1B0GW44;A0A1B0GV23;A0A1B0GVD5;A0A1B0GWE8;P07339;A0A1B0GVP3;A0A1B0GU92;A0A1B0GU03;H7C469;F8WD96;C9JH19	ENSG00000117984;ENSG00000250644	1.27316	7.66157	+		antigen processing and presentation;antigen processing and presentation of exogenous antigen;antigen processing and presentation of exogenous peptide antigen;antigen processing and presentation of exogenous peptide antigen via MHC class II;antigen processing and presentation of peptide antigen;antigen processing and presentation of peptide antigen via MHC class II;antigen processing and presentat…	cell part;cytoplasmic membrane-bounded vesicle;cytoplasmic part;cytoplasmic vesicle;extracellular membrane-bounded organelle;extracellular organelle;extracellular region;extracellular region part;extracellular space;extracellular vesicular exosome;intracellular membrane-bounded organelle;intracellular organelle;intracellular organelle lumen;intracellular organelle part;intracellular part;lysosoma…	HALLMARK_COMPLEMENT;HALLMARK_P53_PATHWAY	Collagen degradation;Metabolism of Angiotensinogen to Angiotensins;MHC class II antigen presentation;Neutrophil degranulation	11	11	11	28.4	28.4	28.4	43.688	0	57.019	4188400	68	1.15065	0.00170235	1.15065
MRPL12	39S ribosomal protein L12, mitochondrial	P52815	ENSG00000262814	1.25944	3.7679	+		biological regulation;biosynthetic process;cellular biosynthetic process;cellular component disassembly;cellular component disassembly at cellular level;cellular component organization;cellular component organization at cellular level;cellular component organization or biogenesis;cellular component organization or biogenesis at cellular level;cellular macromolecular complex disassembly;cellular m…	cell part;cytoplasmic part;intracellular membrane-bounded organelle;intracellular organelle;intracellular organelle part;intracellular part;large ribosomal subunit;macromolecular complex;membrane;membrane-bounded organelle;mitochondrial inner membrane;mitochondrial large ribosomal subunit;mitochondrial membrane;mitochondrial part;mitochondrion;organellar large ribosomal subunit;organelle;organell…		Mitochondrial translation elongation;Mitochondrial translation initiation;Mitochondrial translation termination	2	1	1	11.6	6.6	6.6	21.348	0	6.4549	360610	14	1.01393	0.00465812	1.01393
VDAC2	Voltage-dependent anion-selective channel protein 2	P45880-2;P45880;P45880-1;A0A0A0MR02	ENSG00000165637	1.25283	5.86488	+		anion transport;biological regulation;establishment of localization;ion transport;negative regulation of biological process;negative regulation of cellular component organization;negative regulation of cellular process;negative regulation of protein complex assembly;negative regulation of protein polymerization;regulation of biological process;regulation of cellular component biogenesis;regulatio…	cell part;cytoplasmic part;extracellular membrane-bounded organelle;extracellular organelle;extracellular region part;extracellular vesicular exosome;integral to membrane;intracellular membrane-bounded organelle;intracellular non-membrane-bounded organelle;intracellular organelle;intracellular organelle part;intracellular part;intrinsic to membrane;macromolecular complex;membrane;membrane part;me…	HALLMARK_APOPTOSIS;HALLMARK_OXIDATIVE_PHOSPHORYLATION	Mitochondrial calcium ion transport;Ub-specific processing proteases	13	13	12	46.3	46.3	43.5	30.412	0	113.4	11218000	130	1.08966	0.00268246	1.08966
BAG3	BAG family molecular chaperone regulator 3	O95817;C9JFK9	ENSG00000151929	1.2416	1.92806	+		anatomical structure development;biological regulation;brain development;cellular macromolecule metabolic process;cellular metabolic process;cellular process;cellular protein metabolic process;cellular response to abiotic stimulus;cellular response to external stimulus;cellular response to heat;cellular response to mechanical stimulus;cellular response to stimulus;cellular response to stress;deve…	cell part;cell projection;contractile fiber part;cytoplasm;cytoplasmic part;cytosol;intracellular part;membrane;neuron projection;organelle part;plasma membrane;Z disc	HALLMARK_UNFOLDED_PROTEIN_RESPONSE	Regulation of HSF1-mediated heat shock response	5	5	5	12.9	12.9	12.9	61.594	0	17.649	337070	16	0.871716	0.011972	0.871716
GNG5	Guanine nucleotide-binding protein G(I)/G(S)/G(O) subunit gamma-5	P63218	ENSG00000174021	1.23698	2.55224	+		biological regulation;cell communication;cell surface receptor linked signaling pathway;cell-cell signaling;cellular metabolic process;cellular process;cellular response to chemical stimulus;cellular response to endogenous stimulus;cellular response to glucagon stimulus;cellular response to hormone stimulus;cellular response to organic substance;cellular response to peptide hormone stimulus;cellu…	cell part;extracellular membrane-bounded organelle;extracellular organelle;extracellular region part;extracellular vesicular exosome;extrinsic to internal side of plasma membrane;extrinsic to membrane;extrinsic to plasma membrane;heterotrimeric G-protein complex;intracellular part;macromolecular complex;membrane;membrane part;membrane-bounded organelle;membrane-bounded vesicle;organelle;plasma me…		Activation of G protein gated Potassium channels;ADP signalling through P2Y purinoceptor 1;ADP signalling through P2Y purinoceptor 12;Adrenaline,noradrenaline inhibits insulin secretion;Ca2+ pathway;Cooperation of PDCL (PhLP1) and TRiC/CCT in G-protein beta folding;G alpha (12/13) signalling events;G alpha (i) signalling events;G alpha (q) signalling events;G alpha (s) signalling events;G alpha (…	2	2	2	26.5	26.5	26.5	7.3184	0	6.3742	93056	7	0.925432	0.00863118	0.925432
LAMTOR1	Ragulator complex protein LAMTOR1	H0YFI1;F5H479;F5GX19;F5H3Y3;Q6IAA8	ENSG00000149357	1.22706	5.80259	+		biological regulation;cell growth;cellular component organization;cellular component organization at cellular level;cellular component organization or biogenesis;cellular component organization or biogenesis at cellular level;cellular localization;cellular macromolecule localization;cellular process;cellular protein localization;cellular response to acid;cellular response to amine stimulus;cellul…	cell part;cytoplasmic part;endosomal part;endosome membrane;extracellular membrane-bounded organelle;extracellular organelle;extracellular region part;extracellular vesicular exosome;Golgi apparatus;intracellular membrane-bounded organelle;intracellular organelle;intracellular organelle part;intracellular part;late endosome membrane;lysosomal membrane;lysosome;lytic vacuole;macromolecular complex…		Energy dependent regulation of mTOR by LKB1-AMPK;Macroautophagy;mTOR signalling;mTORC1-mediated signalling;Neutrophil degranulation;Regulation of PTEN gene transcription;TP53 Regulates Metabolic Genes	2	2	2	30.4	30.4	30.4	8.5974	0	11.581	640780	22	1.06833	0.00317593	1.06833
ATAD3A;ATAD3B	ATPase family AAA domain-containing protein 3A;ATPase family AAA domain-containing protein 3B	H0Y2W2;Q9NVI7-3;Q9NVI7-2;Q9NVI7;Q5T9A4;Q5T9A4-3	ENSG00000160072;ENSG00000197785	1.22559	1.38476	+		biological regulation;cell growth;cellular process;growth;negative regulation of apoptosis;negative regulation of biological process;negative regulation of cell death;negative regulation of cellular process;negative regulation of programmed cell death;regulation of apoptosis;regulation of biological process;regulation of cell death;regulation of cellular process;regulation of programmed cell death	cell part;cytoplasmic part;integral to membrane;intracellular membrane-bounded organelle;intracellular non-membrane-bounded organelle;intracellular organelle;intracellular organelle part;intracellular part;intrinsic to membrane;membrane;membrane part;membrane-bounded organelle;mitochondrial inner membrane;mitochondrial membrane;mitochondrial nucleoid;mitochondrial part;mitochondrion;non-membrane-…		Neutrophil degranulation	10	10	10	22.7	22.7	22.7	64.243	0	47.419	804700	26	0.795298	0.0186024	0.795298
HIST1H1B	Histone H1.5	P16401	ENSG00000184357	1.22547	3.10938	+		biological regulation;cellular component assembly;cellular component assembly at cellular level;cellular component organization;cellular component organization at cellular level;cellular component organization or biogenesis;cellular component organization or biogenesis at cellular level;cellular macromolecular complex assembly;cellular macromolecular complex subunit organization;cellular process;…	cell part;chromatin;chromosomal part;extracellular membrane-bounded organelle;extracellular organelle;extracellular region part;extracellular vesicular exosome;heterochromatin;intracellular organelle part;intracellular part;macromolecular complex;membrane-bounded organelle;membrane-bounded vesicle;nuclear chromatin;nuclear chromosome part;nuclear heterochromatin;nuclear part;nucleosome;organelle;…		Activation of DNA fragmentation factor;Formation of Senescence-Associated Heterochromatin Foci (SAHF)	11	6	6	32.7	22.1	22.1	22.58	0	42.844	3929600	54	0.956435	0.00712974	0.956435
LRPPRC	Leucine-rich PPR motif-containing protein, mitochondrial	P42704	ENSG00000138095	1.22352	3.41596	+		biological regulation;biosynthetic process;cellular biosynthetic process;cellular component movement;cellular macromolecule biosynthetic process;cellular macromolecule metabolic process;cellular metabolic process;cellular nitrogen compound metabolic process;cellular process;cytoskeleton-dependent intracellular transport;establishment of localization;establishment of localization in cell;establish…	cell part;chromosome;condensed chromosome;condensed nuclear chromosome;cytoplasmic part;cytoskeletal part;cytoskeleton;intracellular membrane-bounded organelle;intracellular non-membrane-bounded organelle;intracellular organelle;intracellular organelle part;intracellular part;macromolecular complex;membrane;membrane part;membrane-bounded organelle;microtubule;mitochondrial nucleoid;mitochondrial …	HALLMARK_BILE_ACID_METABOLISM;HALLMARK_MITOTIC_SPINDLE;HALLMARK_OXIDATIVE_PHOSPHORYLATION	Acyl chain remodelling of PC;Acyl chain remodelling of PE;Respiratory electron transport;TP53 Regulates Metabolic Genes	40	40	39	33.2	33.2	32.7	157.9	0	198.82	7448900	227	0.972653	0.00640329	0.972653
HSP90AB1	Heat shock protein HSP 90-beta	P08238	ENSG00000096384	1.2215	9.65295	+		anatomical structure development;axon guidance;biological regulation;cellular macromolecule metabolic process;cellular metabolic process;cellular process;cellular protein metabolic process;cellular response to chemical stimulus;cellular response to cytokine stimulus;cellular response to heat;cellular response to interleukin-4;cellular response to organic substance;cellular response to stimulus;ce…	cell part;cytoplasm;cytoplasmic membrane-bounded vesicle;cytoplasmic part;cytoplasmic vesicle;cytosol;extracellular membrane-bounded organelle;extracellular organelle;extracellular region part;extracellular vesicular exosome;intracellular membrane-bounded organelle;intracellular organelle;intracellular organelle part;intracellular part;melanosome;membrane;membrane-bounded organelle;membrane-bound…	HALLMARK_MYC_TARGETS_V1	Aryl hydrocarbon receptor signalling;Attenuation phase;HSF1 activation;HSF1-dependent transactivation;HSP90 chaperone cycle for steroid hormone receptors (SHR);Neutrophil degranulation;Regulation of actin dynamics for phagocytic cup formation;Sema3A PAK dependent Axon repulsion;The NLRP3 inflammasome;The role of GTSE1 in G2/M progression after G2 checkpoint;Uptake and function of diphtheria toxin	46	27	23	51.4	28.7	25.8	83.263	0	219.1	18666000	209	1.14127	0.00185013	1.14127
PEPD	Xaa-Pro dipeptidase	K7ES25;A0A494C165;P12955-3;P12955;P12955-2;A0A494C194	ENSG00000124299	1.2131	2.40106	+		amine metabolic process;carboxylic acid metabolic process;cellular amine metabolic process;cellular amino acid metabolic process;cellular ketone metabolic process;cellular metabolic process;cellular nitrogen compound metabolic process;cellular process;collagen catabolic process;collagen metabolic process;macromolecule metabolic process;metabolic process;multicellular organismal catabolic process;…	extracellular membrane-bounded organelle;extracellular organelle;extracellular region part;extracellular vesicular exosome;membrane-bounded organelle;membrane-bounded vesicle;organelle;vesicle			6	6	6	10	10	10	56.406	0	21.536	1535800	35	0.90036	0.0101706	0.90036
		Q8N490-2	ENSG00000127838	1.21221	1.87101	+		amine biosynthetic process;amine metabolic process;biological regulation;biosynthetic process;carboxylic acid biosynthetic process;carboxylic acid metabolic process;cellular amine metabolic process;cellular amino acid biosynthetic process;cellular amino acid metabolic process;cellular biosynthetic process;cellular ketone metabolic process;cellular metabolic process;cellular modified amino acid bi…	cell part;cytoplasmic part;intracellular membrane-bounded organelle;intracellular organelle;intracellular part;membrane;membrane-bounded organelle;mitochondrion;nucleus;organelle			2	2	2	19.7	19.7	19.7	15.396	0	18.434	78225	9	0.851151	0.0133733	0.851151
WDR13	WD repeat-containing protein 13	A0A087X091;Q9H1Z4-2;Q9H1Z4	ENSG00000101940	1.20992	2.06174	+			cell part;cytoplasm;intracellular organelle part;intracellular part;nuclear part;nucleoplasm;organelle part			1	1	1	5.9	5.9	5.9	20.602	0.008829	3.924	139780	7	0.869167	0.0120763	0.869167
SNRPE	Small nuclear ribonucleoprotein E	P62304;A6NHK2	ENSG00000182004	1.20342	3.07725	+		biosynthetic process;cellular biosynthetic process;cellular component assembly;cellular component assembly at cellular level;cellular component organization;cellular component organization at cellular level;cellular component organization or biogenesis;cellular component organization or biogenesis at cellular level;cellular macromolecular complex assembly;cellular macromolecular complex subunit o…	catalytic step 2 spliceosome;cell part;cytoplasmic part;cytosol;extracellular membrane-bounded organelle;extracellular organelle;extracellular region part;extracellular vesicular exosome;intracellular membrane-bounded organelle;intracellular organelle;intracellular organelle part;intracellular part;macromolecular complex;membrane-bounded organelle;membrane-bounded vesicle;methylosome;methyltransf…		Cleavage of Growing Transcript in the Termination Region;mRNA Splicing - Major Pathway;mRNA Splicing - Minor Pathway;SLBP Dependent Processing of Replication-Dependent Histone Pre-mRNAs;SLBP independent Processing of Histone Pre-mRNAs;snRNP Assembly	2	2	2	25	25	25	10.803	0	16.516	580250	19	0.941063	0.00780507	0.941063
KRT23	Keratin, type I cytoskeletal 23	Q9C075;CON__Q9C075;Q9C075-2	ENSG00000108244;ENSG00000263309	1.20225	8.05209	+	+		cell part;cytoskeletal part;intermediate filament;intracellular organelle part;intracellular part;macromolecular complex;organelle part;protein complex	HALLMARK_ESTROGEN_RESPONSE_EARLY;HALLMARK_ESTROGEN_RESPONSE_LATE;HALLMARK_KRAS_SIGNALING_DN	Formation of the cornified envelope;Keratinization	27	26	24	64	61.8	54	48.131	0	160.68	12502000	221	1.09964	0.00251566	1.09964
YWHAH	14-3-3 protein eta	Q04917;A2IDB2	ENSG00000128245	1.20041	8.2947	+		anatomical structure development;apoptosis;biological regulation;biosynthetic process;C21-steroid hormone catabolic process;C21-steroid hormone metabolic process;catabolic process;cell death;cellular biosynthetic process;cellular component organization;cellular component organization or biogenesis;cellular hormone metabolic process;cellular macromolecule metabolic process;cellular metabolic proce…	cell junction;cell part;cell-cell contact zone;cell-cell junction;cytoplasm;cytoplasmic part;cytoplasmic vesicle membrane;cytoplasmic vesicle part;cytosol;extracellular membrane-bounded organelle;extracellular organelle;extracellular region part;extracellular vesicular exosome;intercalated disc;intracellular organelle part;intracellular part;membrane;membrane-bounded organelle;membrane-bounded ve…	HALLMARK_APICAL_JUNCTION;HALLMARK_FATTY_ACID_METABOLISM;HALLMARK_PEROXISOME	Activation of BAD and translocation to mitochondria;Chk1/Chk2(Cds1) mediated inactivation of Cyclin B:Cdk1 complex;RHO GTPases activate PKNs;TP53 Regulates Metabolic Genes;Translocation of GLUT4 to the plasma membrane	12	9	7	39.4	35.4	24.8	28.218	0	36.17	7090800	50	1.10232	0.00248309	1.10232
HLA-B	HLA class I histocompatibility antigen, B-13 alpha chain	P30461	ENSG00000224608	1.19861	1.46934	+		antigen processing and presentation;antigen processing and presentation of exogenous antigen;antigen processing and presentation of exogenous peptide antigen;antigen processing and presentation of exogenous peptide antigen via MHC class I;antigen processing and presentation of exogenous peptide antigen via MHC class I, TAP-dependent;antigen processing and presentation of exogenous peptide antigen…	cell part;cell surface;coated vesicle membrane;cytoplasmic part;cytoplasmic vesicle membrane;cytoplasmic vesicle part;early endosome membrane;endocytic vesicle membrane;endoplasmic reticulum;endoplasmic reticulum part;endosomal part;endosome membrane;ER to Golgi transport vesicle membrane;Golgi apparatus;Golgi apparatus part;Golgi membrane;integral to endoplasmic reticulum membrane;integral to lu…	HALLMARK_INTERFERON_GAMMA_RESPONSE	Antigen Presentation: Folding, assembly and peptide loading of class I MHC;Endosomal/Vacuolar pathway;ER-Phagosome pathway;Immunoregulatory interactions between a Lymphoid and a non-Lymphoid cell;Interferon alpha/beta signaling;Interferon gamma signaling	3	1	1	15.5	6.4	6.4	40.474	0.0058423	4.6424	75115	3	0.796027	0.0185581	0.796027
		P56181-2	ENSG00000160194	1.19701	2.69225	+		cellular metabolic process;cellular process;electron transport chain;generation of precursor metabolites and energy;metabolic process;mitochondrial electron transport, NADH to ubiquinone;oxidation-reduction process;respiratory electron transport chain;small molecule metabolic process	cell part;cytoplasmic part;intracellular membrane-bounded organelle;intracellular organelle;intracellular organelle part;intracellular part;macromolecular complex;membrane;membrane part;membrane-bounded organelle;mitochondrial inner membrane;mitochondrial membrane;mitochondrial membrane part;mitochondrial part;mitochondrial respiratory chain complex I;mitochondrion;NADH dehydrogenase complex;nucl…			2	2	2	6.6	6.6	6.6	50.983	0	10.555	241450	9	0.912766	0.00944981	0.912766
BCKDHA	2-oxoisovalerate dehydrogenase subunit alpha, mitochondrial	F5H5P2;P12694;P12694-2;F5GXU9	ENSG00000248098;ENSG00000255730	1.19232	5.15514	+		amine catabolic process;amine metabolic process;branched chain family amino acid catabolic process;branched chain family amino acid metabolic process;carboxylic acid catabolic process;carboxylic acid metabolic process;catabolic process;cellular amine metabolic process;cellular amino acid catabolic process;cellular amino acid metabolic process;cellular catabolic process;cellular ketone metabolic p…	cell part;cytoplasmic part;dihydrolipoyl dehydrogenase complex;intracellular membrane-bounded organelle;intracellular organelle;intracellular organelle lumen;intracellular organelle part;intracellular part;macromolecular complex;membrane-bounded organelle;membrane-enclosed lumen;mitochondrial alpha-ketoglutarate dehydrogenase complex;mitochondrial matrix;mitochondrial part;mitochondrial tricarbox…	HALLMARK_ADIPOGENESIS;HALLMARK_OXIDATIVE_PHOSPHORYLATION	Branched-chain amino acid catabolism;Glyoxylate metabolism and glycine degradation	12	12	9	34.2	34.2	26.5	54.202	0	62.089	2384400	59	1.02283	0.00440605	1.02283
CD9	Tetraspanin;CD9 antigen	A6NNI4;A0A2R8Y478;G8JLH6;P21926;A0A087WU13	ENSG00000010278	1.19179	2.31246	+		anatomical structure development;anatomical structure formation involved in morphogenesis;biological adhesion;biological regulation;blood coagulation;brain development;cell activation;cell adhesion;cell development;cell junction assembly;cell junction organization;cell-cell junction assembly;cell-cell junction organization;cellular component assembly;cellular component assembly at cellular level;…	adherens junction;anchoring junction;apical plasma membrane;cell junction;cell part;cell-substrate adherens junction;cell-substrate junction;clathrin coated vesicle membrane;clathrin-coated endocytic vesicle membrane;coated vesicle membrane;cytoplasmic part;cytoplasmic vesicle membrane;cytoplasmic vesicle part;endocytic vesicle membrane;external side of plasma membrane;extracellular membrane-boun…	HALLMARK_CHOLESTEROL_HOMEOSTASIS;HALLMARK_COAGULATION;HALLMARK_ESTROGEN_RESPONSE_LATE;HALLMARK_IL6_JAK_STAT3_SIGNALING;HALLMARK_MTORC1_SIGNALING	Platelet degranulation;Sperm:Oocyte Membrane Binding;Uptake and function of diphtheria toxin	4	4	4	17.6	17.6	17.6	17.764	0	14.46	1432000	28	0.881528	0.0113108	0.881528
SNX3	Sorting nexin-3	O60493;O60493-3;O60493-2;O60493-4	ENSG00000112335	1.19011	6.33893	+		biological regulation;biosynthetic process;cation transport;cellular biosynthetic process;cellular component organization;cellular component organization at cellular level;cellular component organization or biogenesis;cellular component organization or biogenesis at cellular level;cellular macromolecule biosynthetic process;cellular macromolecule metabolic process;cellular membrane organization;c…	cell part;clathrin-coated vesicle;coated vesicle;cytoplasm;cytoplasmic membrane-bounded vesicle;cytoplasmic part;cytoplasmic vesicle;cytosol;early endosome;early endosome membrane;early phagosome;endocytic vesicle;endosomal part;endosome;endosome membrane;extracellular membrane-bounded organelle;extracellular organelle;extracellular region part;extracellular vesicular exosome;extrinsic to membran…		Ub-specific processing proteases;WNT ligand biogenesis and trafficking	4	4	4	19.8	19.8	19.8	18.762	0	11.207	1100000	14	1.05404	0.00344018	1.05404
MRPS36	28S ribosomal protein S36, mitochondrial	P82909		1.18933	2.32105	+		biosynthetic process;cellular biosynthetic process;cellular component disassembly;cellular component disassembly at cellular level;cellular component organization;cellular component organization at cellular level;cellular component organization or biogenesis;cellular component organization or biogenesis at cellular level;cellular macromolecular complex disassembly;cellular macromolecular complex …	cell part;cytoplasmic part;intracellular membrane-bounded organelle;intracellular organelle;intracellular organelle part;intracellular part;macromolecular complex;membrane;membrane-bounded organelle;mitochondrial inner membrane;mitochondrial membrane;mitochondrial part;mitochondrial small ribosomal subunit;mitochondrion;organellar small ribosomal subunit;organelle;organelle inner membrane;organel…			4	4	4	51.5	51.5	51.5	11.466	0	16.563	246130	10	0.880873	0.0113062	0.880873
BCKDK	[3-methyl-2-oxobutanoate dehydrogenase [lipoamide]] kinase, mitochondrial	O14874-2;O14874-3;O14874;H3BTL2;H3BS02;H3BNP3	ENSG00000103507	1.18878	1.77123	+		amine catabolic process;amine metabolic process;branched chain family amino acid catabolic process;branched chain family amino acid metabolic process;carboxylic acid catabolic process;carboxylic acid metabolic process;catabolic process;cellular amine metabolic process;cellular amino acid catabolic process;cellular amino acid metabolic process;cellular catabolic process;cellular ketone metabolic p…	cell part;cytoplasmic part;dihydrolipoyl dehydrogenase complex;intracellular membrane-bounded organelle;intracellular organelle;intracellular organelle part;intracellular part;macromolecular complex;membrane-bounded organelle;mitochondrial alpha-ketoglutarate dehydrogenase complex;mitochondrial part;mitochondrial tricarboxylic acid cycle enzyme complex;mitochondrion;organelle;organelle part;prote…		Branched-chain amino acid catabolism	4	4	3	14	14	9	37.767	0	16.086	251760	12	0.828855	0.0154572	0.828855
SLC25A11	Mitochondrial 2-oxoglutarate/malate carrier protein	I3L1P8;Q02978;Q02978-2	ENSG00000108528	1.18749	2.80735	+		alcohol biosynthetic process;alcohol metabolic process;alpha-ketoglutarate transport;anion transport;biosynthetic process;carbohydrate biosynthetic process;carbohydrate metabolic process;carboxylic acid transport;cellular biosynthetic process;cellular carbohydrate biosynthetic process;cellular carbohydrate metabolic process;cellular metabolic process;cellular process;dicarboxylic acid transport;e…	cell part;cytoplasmic part;integral to membrane;integral to plasma membrane;intracellular membrane-bounded organelle;intracellular organelle;intracellular organelle part;intracellular part;intrinsic to membrane;intrinsic to plasma membrane;membrane;membrane part;membrane-bounded organelle;mitochondrial inner membrane;mitochondrial membrane;mitochondrial part;mitochondrion;nucleus;organelle;organe…	HALLMARK_OXIDATIVE_PHOSPHORYLATION	Gluconeogenesis	7	7	7	34.5	34.5	34.5	32.182	0	65.815	1772000	67	0.914818	0.00936822	0.914818
ANXA11	Annexin A11	P50995-2;P50995	ENSG00000122359	1.18325	3.58095	+		cell cycle;cell division;cellular component organization;cellular component organization or biogenesis;cellular membrane organization;cellular process;endocytosis;establishment of localization;membrane invagination;membrane organization;phagocytosis;response to calcium ion;response to chemical stimulus;response to inorganic substance;response to metal ion;response to stimulus;transport;vesicle-me…	azurophil granule;cell part;cytoplasm;cytoplasmic membrane-bounded vesicle;cytoplasmic part;cytoplasmic vesicle;cytoskeletal part;endocytic vesicle;envelope;extracellular membrane-bounded organelle;extracellular organelle;extracellular region part;extracellular vesicular exosome;intracellular membrane-bounded organelle;intracellular non-membrane-bounded organelle;intracellular organelle;intracell…	HALLMARK_CHOLESTEROL_HOMEOSTASIS		9	9	9	22.9	22.9	22.9	51.242	0	65.461	876600	31	0.95521	0.00715079	0.95521
TXN2	Thioredoxin, mitochondrial	M0QXH0;Q99757	ENSG00000100348	1.18134	1.82017	+		biological regulation;cell communication;cell redox homeostasis;cellular homeostasis;cellular macromolecule metabolic process;cellular metabolic process;cellular process;cellular protein metabolic process;cellular response to chemical stimulus;cellular response to external stimulus;cellular response to extracellular stimulus;cellular response to nutrient levels;cellular response to oxidative stre…	cell body;cell part;cell projection;cytoplasmic part;dendrite;intracellular membrane-bounded organelle;intracellular non-membrane-bounded organelle;intracellular organelle;intracellular organelle lumen;intracellular organelle part;intracellular part;membrane-bounded organelle;membrane-enclosed lumen;mitochondrial matrix;mitochondrial part;mitochondrion;neuron projection;neuronal cell body;non-mem…		Detoxification of Reactive Oxygen Species	1	1	1	23.4	23.4	23.4	7.0271	0	7.0599	95471	6	0.830509	0.0153756	0.830509
PSME3	Proteasome activator complex subunit 3	K7ENH2;B3KQ25;K7ESG5;K9J957;P61289;P61289-3;P61289-2;K7EMD0;K7EPX6;K7EKR3;A0A087WTV2	ENSG00000131467	1.17968	1.54506	+		activation of immune response;activation of innate immune response;anaphase-promoting complex-dependent proteasomal ubiquitin-dependent protein catabolic process;antigen processing and presentation;antigen processing and presentation of exogenous antigen;antigen processing and presentation of exogenous peptide antigen;antigen processing and presentation of exogenous peptide antigen via MHC class …	cell part;cytoplasm;cytoplasmic part;cytosol;intracellular membrane-bounded organelle;intracellular organelle;intracellular organelle part;intracellular part;macromolecular complex;membrane;membrane-bounded organelle;nuclear part;nucleoplasm;nucleus;organelle;organelle part;proteasome activator complex;proteasome complex;protein complex	HALLMARK_MTORC1_SIGNALING	ABC-family proteins mediated transport;Activation of NF-kappaB in B cells;Antigen processing: Ubiquitination & Proteasome degradation;APC/C:Cdc20 mediated degradation of Securin;APC/C:Cdh1 mediated degradation of Cdc20 and other APC/C:Cdh1 targeted proteins in late mitosis/early G1;Asymmetric localization of PCP proteins;AUF1 (hnRNP D0) binds and destabilizes mRNA;Autodegradation of Cdh1 by Cdh1:…	2	2	2	14.5	14.5	14.5	20.593	0	8.5238	120210	5	0.797645	0.0183782	0.797645
CAST	Calpastatin	P20810-6;P20810-7;P20810-10;P20810-5;P20810-9;F8W7E0;A0A0C4DGB5;B7Z574;E9PDE4;E9PCH5;E7EVY3;H0Y7F0;P20810-4;H0YA91;H0Y9H6;P20810-8;P20810-2;P20810;P20810-3;E7ES10	ENSG00000153113	1.1791	1.1358	+		biological regulation;negative regulation of apoptosis;negative regulation of biological process;negative regulation of catalytic activity;negative regulation of cell death;negative regulation of cellular process;negative regulation of endopeptidase activity;negative regulation of hydrolase activity;negative regulation of molecular function;negative regulation of peptidase activity;negative regul…	cell part;cytoplasm;cytoplasmic part;cytosol;intracellular part;membrane	HALLMARK_HEME_METABOLISM	Degradation of the extracellular matrix;Deregulated CDK5 triggers multiple neurodegenerative pathways in Alzheimer's disease models	5	5	5	7.2	7.2	7.2	84.942	0	28.153	455690	16	0.734718	0.0276183	0.734718
MIF	Macrophage migration inhibitory factor	P14174	ENSG00000240972;ENSG00000276701	1.17789	5.0423	+		aging;biological regulation;biosynthetic process;carboxylic acid biosynthetic process;carboxylic acid metabolic process;cell aging;cell proliferation;cell surface receptor linked signaling pathway;cellular biosynthetic process;cellular component assembly;cellular component organization;cellular component organization or biogenesis;cellular ketone metabolic process;cellular lipid metabolic process…	cell part;cell surface;cytoplasm;extracellular membrane-bounded organelle;extracellular organelle;extracellular region;extracellular region part;extracellular space;extracellular vesicular exosome;intracellular organelle part;intracellular part;membrane-bounded organelle;membrane-bounded vesicle;nuclear part;nucleoplasm;organelle;organelle part;vesicle	HALLMARK_FATTY_ACID_METABOLISM;HALLMARK_GLYCOLYSIS;HALLMARK_HYPOXIA	Cell surface interactions at the vascular wall;Gene and protein expression by JAK-STAT signaling after Interleukin-12 stimulation;Neutrophil degranulation	2	2	2	32.2	32.2	32.2	12.476	0	31.205	8733500	19	1.00864	0.00487473	1.00864
MTCH1	Mitochondrial carrier homolog 1	H0Y8C3;Q9NZJ7-2;Q9NZJ7	ENSG00000137409	1.17067	1.04808	+		activation of caspase activity;biological regulation;cellular component organization;cellular component organization or biogenesis;cellular membrane organization;cellular process;establishment of localization;membrane organization;neuronal ion channel clustering;positive regulation of apoptosis;positive regulation of biological process;positive regulation of caspase activity;positive regulation o…	cell part;cytoplasmic part;integral to membrane;intracellular;intracellular membrane-bounded organelle;intracellular organelle;intracellular organelle part;intracellular part;intrinsic to membrane;membrane;membrane part;membrane-bounded organelle;mitochondrial inner membrane;mitochondrial membrane;mitochondrial part;mitochondrion;organelle;organelle inner membrane;organelle membrane;organelle part			3	3	3	8.1	8.1	8.1	43.121	0	9.7975	313470	9	0.714673	0.0311647	0.714673
FLNB	Filamin-B	O75369-2;O75369-9;O75369;O75369-8;O75369-6;O75369-3;E7EN95;O75369-7;O75369-5;O75369-4	ENSG00000136068	1.16457	7.36978	+		actin cytoskeleton organization;actin filament-based process;anatomical structure development;biological regulation;cell differentiation;cell surface receptor linked signaling pathway;cellular component organization;cellular component organization at cellular level;cellular component organization or biogenesis;cellular component organization or biogenesis at cellular level;cellular developmental …	actin cytoskeleton;actin filament bundle;actomyosin;adherens junction;anchoring junction;cell cortex;cell junction;cell part;cell-substrate adherens junction;cell-substrate junction;contractile fiber part;cytoplasm;cytoplasmic part;cytoskeletal part;cytoskeleton;cytosol;extracellular membrane-bounded organelle;extracellular organelle;extracellular region part;extracellular vesicular exosome;focal…	HALLMARK_ESTROGEN_RESPONSE_EARLY;HALLMARK_ESTROGEN_RESPONSE_LATE;HALLMARK_MITOTIC_SPINDLE	ISG15 antiviral mechanism	103	103	93	46	46	42.3	275.66	0	323.31	47314000	839	1.0558	0.0034195	1.0558
ARSA	Arylsulfatase A;Arylsulfatase A component B;Arylsulfatase A component C	A0A0C4DFZ2;P15289;P15289-2	ENSG00000100299	1.15011	1.16217	+		anatomical structure development;autophagy;binding of sperm to zona pellucida;catabolic process;cell recognition;cell-cell recognition;cellular catabolic process;cellular lipid metabolic process;cellular macromolecule metabolic process;cellular metabolic process;cellular process;cellular process involved in reproduction;cellular protein metabolic process;central nervous system development;develop…	acrosomal vesicle;cell part;cytoplasmic membrane-bounded vesicle;cytoplasmic part;cytoplasmic vesicle;endoplasmic reticulum lumen;endoplasmic reticulum part;endosome;extracellular membrane-bounded organelle;extracellular organelle;extracellular region part;extracellular space;extracellular vesicular exosome;extrinsic to external side of plasma membrane;extrinsic to membrane;extrinsic to plasma me…		Glycosphingolipid metabolism;Keratan sulfate degradation;MPS IV - Morquio syndrome A;Neutrophil degranulation;The activation of arylsulfatases	4	4	4	10.4	10.4	10.4	53.806	0	18.152	198320	9	0.727995	0.0288317	0.727995
STRAP	Serine-threonine kinase receptor-associated protein	Q9Y3F4-2;Q9Y3F4	ENSG00000023734	1.13731	3.4838	+		anatomical structure homeostasis;biological regulation;cell surface receptor linked signaling pathway;cellular component assembly;cellular component assembly at cellular level;cellular component organization;cellular component organization at cellular level;cellular component organization or biogenesis;cellular component organization or biogenesis at cellular level;cellular macromolecular complex…	cell part;cytoplasm;cytoplasmic part;cytosol;intracellular membrane-bounded organelle;intracellular organelle;intracellular organelle part;intracellular part;macromolecular complex;membrane;membrane-bounded organelle;nuclear part;nucleoplasm;nucleus;organelle;organelle part;plasma membrane;protein complex;SMN complex;SMN-Sm protein complex		Downregulation of TGF-beta receptor signaling	6	6	6	22.9	22.9	22.9	39.777	0	24.176	528110	20	0.92058	0.00893809	0.92058
		CON__P00761		1.12807	2.74397	+	+					6	6	6	26.8	26.8	26.8	24.409	0	323.31	199040000	56	0.875317	0.0116778	0.875317
HSPE1;HSPE1-MOB4	10 kDa heat shock protein, mitochondrial	P61604;B8ZZL8;S4R3N1	ENSG00000115541;ENSG00000270757	1.12721	9.29295	+		activation of caspase activity;biological regulation;cell differentiation;cellular developmental process;cellular macromolecule metabolic process;cellular metabolic process;cellular process;cellular protein metabolic process;developmental process;macromolecule metabolic process;metabolic process;osteoblast differentiation;positive regulation of caspase activity;positive regulation of catalytic ac…	cell part;cytoplasm;cytoplasmic part;extracellular membrane-bounded organelle;extracellular organelle;extracellular region part;extracellular vesicular exosome;intracellular membrane-bounded organelle;intracellular organelle;intracellular organelle lumen;intracellular organelle part;intracellular part;membrane;membrane-bounded organelle;membrane-bounded vesicle;membrane-enclosed lumen;mitochondri…	HALLMARK_MTORC1_SIGNALING;HALLMARK_MYC_TARGETS_V1;HALLMARK_MYC_TARGETS_V2		11	11	10	79.4	79.4	79.4	10.932	0	46.722	7458000	83	1.05412	0.00344796	1.05412
GSTZ1	Maleylacetoacetate isomerase	G3V267;G3V5T0;A0A0C4DFM0;G3V4T6;H0YJN8;A0A0A0MR33;O43708-2;O43708	ENSG00000100577	1.12638	3.3422	+		amine catabolic process;amine metabolic process;aromatic amino acid family catabolic process;aromatic amino acid family metabolic process;aromatic compound catabolic process;carboxylic acid catabolic process;carboxylic acid metabolic process;catabolic process;cellular amine metabolic process;cellular amino acid catabolic process;cellular amino acid metabolic process;cellular aromatic compound met…	cell part;cytoplasm;cytoplasmic part;cytosol;intracellular membrane-bounded organelle;intracellular organelle;intracellular part;membrane-bounded organelle;mitochondrion;organelle	HALLMARK_FATTY_ACID_METABOLISM	Glutathione conjugation;Phenylalanine and tyrosine catabolism	2	2	2	17.5	17.5	17.5	21.074	0	8.526	118190	4	0.90673	0.00981284	0.90673
ANXA2	Annexin A2;Annexin	P07355-2;P07355;H0YN42;H0YMU9;H0YMD0;H0YM50;H0YKS4	ENSG00000182718	1.11587	6.35759	+		anatomical structure formation involved in morphogenesis;angiogenesis;biological regulation;body fluid secretion;cellular component assembly;cellular component assembly at cellular level;cellular component organization;cellular component organization at cellular level;cellular component organization or biogenesis;cellular component organization or biogenesis at cellular level;cellular membrane or…	basement membrane;basolateral plasma membrane;cell cortex;cell part;cell projection;cell surface;cytoplasmic membrane-bounded vesicle;cytoplasmic part;cytoplasmic vesicle;early endosome;endosomal part;endosome;endosome membrane;extracellular matrix part;extracellular membrane-bounded organelle;extracellular organelle;extracellular region part;extracellular space;extracellular vesicular exosome;ex…	HALLMARK_HYPOXIA;HALLMARK_UV_RESPONSE_DN	Dissolution of Fibrin Clot;Gene and protein expression by JAK-STAT signaling after Interleukin-12 stimulation;Neutrophil degranulation;Smooth Muscle Contraction	31	31	11	59.4	59.4	18.2	40.411	0	323.31	27546000	308	0.995791	0.00534454	0.995791
HLA-DRB1;HLA-DRB5;HLA-DRB3	HLA class II histocompatibility antigen, DRB1-7 beta chain;HLA class II histocompatibility antigen, DRB1-9 beta chain;HLA class II histocompatibility antigen, DRB1-10 beta chain;HLA class II histocompatibility antigen, DR beta 5 chain;HLA class II histocompatibility antigen, DRB1-8 beta chain;HLA class II histocompatibility antigen, DRB1-16 beta chain;HLA class II histocompatibility antigen, DR b…	A0A140T958;P13761;A0A182DWH4;Q9TQE0;Q30167;Q30154;Q30134;Q29974;P79483;P20039;P13760;P04229	ENSG00000196101;ENSG00000196126;ENSG00000198502;ENSG00000206240;ENSG00000206306;ENSG00000228080;ENSG00000229074;ENSG00000231679;ENSG00000236884	1.1153	1.72891	+		activation of immune response;adaptive immune response;adaptive immune response based on somatic recombination of immune receptors built from immunoglobulin superfamily domains;antigen processing and presentation;antigen processing and presentation of exogenous antigen;antigen processing and presentation of exogenous peptide antigen;antigen processing and presentation of exogenous peptide antigen…	cell part;clathrin coated vesicle membrane;clathrin-coated endocytic vesicle membrane;coated vesicle membrane;cytoplasmic part;cytoplasmic vesicle membrane;cytoplasmic vesicle part;endocytic vesicle membrane;endoplasmic reticulum part;endosomal part;endosome membrane;ER to Golgi transport vesicle membrane;external side of plasma membrane;extracellular membrane-bounded organelle;extracellular orga…	HALLMARK_INTERFERON_GAMMA_RESPONSE	Downstream TCR signaling;Generation of second messenger molecules;Interferon gamma signaling;MHC class II antigen presentation;PD-1 signaling;Phosphorylation of CD3 and TCR zeta chains;Translocation of ZAP-70 to Immunological synapse	2	2	2	12.8	12.8	12.8	28.937	0	6.452	102930	5	0.788115	0.0194396	0.788115
SEPHS1	Selenide, water dikinase 1	P49903;P49903-2;P49903-4;P49903-3	ENSG00000086475	1.11445	1.00353	+		cellular macromolecule metabolic process;cellular metabolic process;cellular process;cellular protein metabolic process;macromolecule metabolic process;macromolecule modification;metabolic process;primary metabolic process;protein metabolic process;protein modification process	cell part;cytoplasm;intracellular organelle part;intracellular part;membrane;nuclear membrane;nuclear part;organelle membrane;organelle part;plasma membrane			5	5	5	20.2	20.2	20.2	42.91	0	22.322	336350	13	0.684708	0.0374873	0.684708
POLDIP3;PDIP46	Polymerase delta-interacting protein 3	F6VRR5;Q9BY77-2;Q9BY77;Q6R954;F8WEE2;Q8WUT1;F8WCX5	ENSG00000100227	1.10993	3.22175	+		biological regulation;establishment of localization;establishment of localization in cell;establishment of RNA localization;intracellular transport;mRNA export from nucleus;mRNA transport;nuclear export;nuclear transport;nucleic acid transport;nucleobase-containing compound transport;nucleocytoplasmic transport;poly(A)+ mRNA export from nucleus;positive regulation of biological process;positive r…	cell part;cytoplasm;intracellular membrane-bounded organelle;intracellular organelle;intracellular organelle part;intracellular part;membrane-bounded organelle;nuclear body;nuclear part;nuclear speck;nucleoplasm;nucleoplasm part;organelle;organelle part		Cleavage of Growing Transcript in the Termination Region;mRNA 3'-end processing;Transport of Mature mRNA derived from an Intron-Containing Transcript	4	4	4	14.2	14.2	14.2	48.103	0	15.068	309990	17	0.890229	0.010767	0.890229
RDH14	Retinol dehydrogenase 14	Q9HBH5	ENSG00000240857	1.10848	1.90165	+		cell differentiation;cellular developmental process;cellular process;developmental process;osteoblast differentiation	cell part;cytoplasmic part;endoplasmic reticulum;endoplasmic reticulum membrane;endoplasmic reticulum part;intracellular membrane-bounded organelle;intracellular organelle;intracellular organelle part;intracellular part;lysosomal membrane;membrane;membrane part;membrane-bounded organelle;mitochondrion;nucleus;organelle;organelle membrane;organelle part;vacuolar membrane;vacuolar part		RA biosynthesis pathway	2	2	2	9.2	9.2	9.2	36.864	0	6.9525	161350	5	0.801521	0.0180641	0.801521
PRB4	Basic salivary proline-rich protein 4;Protein N1;Glycosylated protein A;Peptide P-D	P10163;E9PAL0;E7EXA8	ENSG00000230657	1.10488	4.19316	+			extracellular region			11	10	9	31.6	31.6	31.6	31.325	0	63.309	11523000	88	0.927503	0.00856597	0.927503
CUTA	Protein CutA	O60888-3;O60888;O60888-2;C9IZG4	ENSG00000112514;ENSG00000226492	1.08898	4.46446	+		localization;macromolecule localization;protein localization;response to chemical stimulus;response to inorganic substance;response to metal ion;response to stimulus	cell part;extracellular membrane-bounded organelle;extracellular organelle;extracellular region part;extracellular vesicular exosome;membrane;membrane-bounded organelle;membrane-bounded vesicle;organelle;vesicle			2	2	2	17.9	17.9	17.9	16.832	0	13.124	411310	9	0.925391	0.0086148	0.925391
OAT	Ornithine aminotransferase, mitochondrial;Ornithine aminotransferase, hepatic form;Ornithine aminotransferase, renal form	P04181;P04181-2	ENSG00000065154	1.08523	5.82016	+		amine biosynthetic process;amine metabolic process;biosynthetic process;carboxylic acid biosynthetic process;carboxylic acid metabolic process;cellular amine metabolic process;cellular amino acid biosynthetic process;cellular amino acid metabolic process;cellular biosynthetic process;cellular component assembly;cellular component organization;cellular component organization or biogenesis;cellular…	cell part;cytoplasmic part;intracellular membrane-bounded organelle;intracellular organelle;intracellular organelle lumen;intracellular organelle part;intracellular part;membrane-bounded organelle;membrane-enclosed lumen;mitochondrial matrix;mitochondrial part;mitochondrion;organelle;organelle lumen;organelle part	HALLMARK_OXIDATIVE_PHOSPHORYLATION	Amino acid synthesis and interconversion (transamination)	13	13	12	33.7	33.7	32.6	48.534	0	80.577	3796800	72	0.959596	0.00703614	0.959596
TUBA4A	Tubulin alpha-4A chain	P68366-2;P68366	ENSG00000127824	1.0844	6.54844	+		biological regulation;blood coagulation;cell activation;cell cycle;cell cycle process;cellular component assembly;cellular component assembly at cellular level;cellular component organization;cellular component organization at cellular level;cellular component organization or biogenesis;cellular component organization or biogenesis at cellular level;cellular macromolecular complex assembly;cellul…	cell part;cytoplasmic part;cytoskeletal part;cytosol;extracellular membrane-bounded organelle;extracellular organelle;extracellular region;extracellular region part;extracellular vesicular exosome;intracellular organelle part;intracellular part;macromolecular complex;membrane-bounded organelle;membrane-bounded vesicle;microtubule;organelle;organelle part;protein complex;vesicle	HALLMARK_MITOTIC_SPINDLE;HALLMARK_MTORC1_SIGNALING;HALLMARK_UV_RESPONSE_UP	Anchoring of the basal body to the plasma membrane;AURKA Activation by TPX2;Carboxyterminal post-translational modifications of tubulin;Cilium Assembly;COPI-dependent Golgi-to-ER retrograde traffic;COPI-independent Golgi-to-ER retrograde traffic;COPI-mediated anterograde transport;Formation of tubulin folding intermediates by CCT/TriC;Gap junction assembly;Hedgehog 'off' state;HSP90 chaperone cyc…	24	5	5	46.2	9.5	9.5	48.328	0	26.594	5481500	54	0.974508	0.00633058	0.974508
PSMB9	Proteasome subunit beta type;Proteasome subunit beta type-9	A2ACR1;A0A0G2JJA7;P28065-2;P28065;A2ACR0;A0A0G2JJQ0	ENSG00000239836;ENSG00000240065;ENSG00000240118;ENSG00000240508;ENSG00000242711;ENSG00000243067;ENSG00000243594;ENSG00000243958	1.07908	2.25362	+		activation of immune response;activation of innate immune response;anaphase-promoting complex-dependent proteasomal ubiquitin-dependent protein catabolic process;antigen processing and presentation;antigen processing and presentation of exogenous antigen;antigen processing and presentation of exogenous peptide antigen;antigen processing and presentation of exogenous peptide antigen via MHC class …	cell part;cytoplasm;cytoplasmic part;cytosol;extracellular membrane-bounded organelle;extracellular organelle;extracellular region part;extracellular vesicular exosome;intracellular membrane-bounded organelle;intracellular organelle;intracellular organelle part;intracellular part;macromolecular complex;membrane-bounded organelle;membrane-bounded vesicle;nuclear part;nucleoplasm;nucleus;organelle;…	HALLMARK_COMPLEMENT;HALLMARK_INTERFERON_ALPHA_RESPONSE;HALLMARK_INTERFERON_GAMMA_RESPONSE	ABC-family proteins mediated transport;Activation of NF-kappaB in B cells;Antigen processing: Ubiquitination & Proteasome degradation;APC/C:Cdc20 mediated degradation of Securin;APC/C:Cdh1 mediated degradation of Cdc20 and other APC/C:Cdh1 targeted proteins in late mitosis/early G1;Asymmetric localization of PCP proteins;AUF1 (hnRNP D0) binds and destabilizes mRNA;Autodegradation of Cdh1 by Cdh1:…	3	3	3	18.9	18.9	18.9	20.96	0	13.522	113100	4	0.814125	0.0165466	0.814125
TUBA1B;TUBA1C;TUBA1A	Tubulin alpha-1B chain;Tubulin alpha-1C chain;Tubulin alpha-1A chain	P68363;Q9BQE3;F5H5D3;Q71U36;Q71U36-2;P68363-2;F8VVB9;A0A1W2PQM2;F8VQQ4	ENSG00000123416;ENSG00000167552;ENSG00000167553	1.07536	6.79128	+		cell cycle;cell cycle process;cell division;cellular component assembly;cellular component assembly at cellular level;cellular component organization;cellular component organization at cellular level;cellular component organization or biogenesis;cellular component organization or biogenesis at cellular level;cellular macromolecular complex assembly;cellular macromolecular complex subunit organiza…	cell part;cytoplasm;cytoplasmic microtubule;cytoplasmic part;cytoskeletal part;cytosol;endosome;extracellular membrane-bounded organelle;extracellular organelle;extracellular region part;extracellular vesicular exosome;intracellular membrane-bounded organelle;intracellular organelle;intracellular organelle part;intracellular part;macromolecular complex;membrane-bounded organelle;membrane-bounded …	HALLMARK_MITOTIC_SPINDLE;HALLMARK_MTORC1_SIGNALING;HALLMARK_UV_RESPONSE_UP	Anchoring of the basal body to the plasma membrane;AURKA Activation by TPX2;Carboxyterminal post-translational modifications of tubulin;Cilium Assembly;COPI-dependent Golgi-to-ER retrograde traffic;COPI-independent Golgi-to-ER retrograde traffic;COPI-mediated anterograde transport;Formation of tubulin folding intermediates by CCT/TriC;Gap junction assembly;Hedgehog 'off' state;HSP90 chaperone cyc…	26	26	5	49	49	7.1	50.151	0	323.31	79484000	396	0.971815	0.00646721	0.971815
LAMTOR4	Ragulator complex protein LAMTOR4;Ragulator complex protein LAMTOR4, N-terminally processed	A0A087WV46;C9JXA7;Q0VGL1	ENSG00000188186	1.07417	2.35127	+		biological regulation;cellular component organization;cellular component organization or biogenesis;cellular process;cellular response to acid;cellular response to amine stimulus;cellular response to amino acid stimulus;cellular response to chemical stimulus;cellular response to endogenous stimulus;cellular response to organic nitrogen;cellular response to organic substance;cellular response to s…	cell part;cytoplasmic part;endosomal part;intracellular membrane-bounded organelle;intracellular organelle;intracellular organelle part;intracellular part;lysosome;lytic vacuole;macromolecular complex;membrane part;membrane-bounded organelle;organelle;organelle part;protein complex;Ragulator complex;vacuole		Energy dependent regulation of mTOR by LKB1-AMPK;Macroautophagy;mTOR signalling;mTORC1-mediated signalling;Regulation of PTEN gene transcription;TP53 Regulates Metabolic Genes	1	1	1	12.2	12.2	12.2	8.8779	0.0015361	5.548	232210	8	0.818152	0.0161567	0.818152
VPS26B	Vacuolar protein sorting-associated protein 26B	Q4G0F5	ENSG00000151502	1.07341	1.9888	+		cellular process;endosome transport;establishment of localization;establishment of localization in cell;establishment of protein localization;intracellular protein transport;intracellular transport;protein transport;retrograde transport, endosome to Golgi;transport;vesicle-mediated transport	cell part;cytoplasmic part;cytosol;early endosome;endosome;intracellular membrane-bounded organelle;intracellular organelle;intracellular part;late endosome;macromolecular complex;membrane part;membrane-bounded organelle;organelle;protein complex;retromer complex			2	1	1	5.4	3.3	3.3	39.154	0.0058565	4.7617	98488	4	0.790469	0.0191151	0.790469
NOP56	Nucleolar protein 56	O00567;A0A494C128;H0YDU4;H0Y653	ENSG00000101361	1.06787	2.06078	+		cellular macromolecule metabolic process;cellular metabolic process;cellular nitrogen compound metabolic process;cellular process;macromolecule metabolic process;macromolecule modification;metabolic process;ncRNA metabolic process;ncRNA processing;nitrogen compound metabolic process;nucleic acid metabolic process;nucleobase-containing compound metabolic process;primary metabolic process;RNA metab…	box C/D snoRNP complex;cell part;cytoplasm;intracellular non-membrane-bounded organelle;intracellular organelle;intracellular organelle part;intracellular part;macromolecular complex;membrane;non-membrane-bounded organelle;nuclear part;nucleolar part;nucleolus;nucleoplasm;organelle;organelle part;preribosome;pre-snoRNP complex;ribonucleoprotein complex;small nucleolar ribonucleoprotein complex;sm…	HALLMARK_E2F_TARGETS;HALLMARK_MYC_TARGETS_V1;HALLMARK_MYC_TARGETS_V2;HALLMARK_UNFOLDED_PROTEIN_RESPONSE	Association of TriC/CCT with target proteins during biosynthesis;Major pathway of rRNA processing in the nucleolus and cytosol;rRNA modification in the nucleus and cytosol	13	13	11	28.8	28.8	22.1	66.049	0	59.417	3052700	67	0.793281	0.0187526	0.793281
PGM1	Phosphoglucomutase-1	A0A3B3ITK7;P36871;P36871-2;P36871-3	ENSG00000079739	1.06345	3.80466	+		alcohol biosynthetic process;alcohol catabolic process;alcohol metabolic process;biosynthetic process;carbohydrate biosynthetic process;carbohydrate catabolic process;carbohydrate metabolic process;catabolic process;cellular biosynthetic process;cellular carbohydrate biosynthetic process;cellular carbohydrate catabolic process;cellular carbohydrate metabolic process;cellular glucan metabolic proc…	actin cytoskeleton;cell part;cytoplasm;cytoplasmic part;cytoskeleton;cytosol;extracellular membrane-bounded organelle;extracellular organelle;extracellular region part;extracellular vesicular exosome;intracellular non-membrane-bounded organelle;intracellular organelle;intracellular part;membrane-bounded organelle;membrane-bounded vesicle;non-membrane-bounded organelle;organelle;vesicle	HALLMARK_ADIPOGENESIS;HALLMARK_HYPOXIA;HALLMARK_MTORC1_SIGNALING	Defective PGM1 causes PGM1-CDG (CDG1t);Galactose catabolism;Glycogen breakdown (glycogenolysis);Glycogen synthesis;Neutrophil degranulation	9	9	7	18.5	18.5	15.1	63.957	0	31.376	847170	24	0.884324	0.0111699	0.884324
TOP1	DNA topoisomerase 1	P11387	ENSG00000198900	1.05906	2.20307	+		biological regulation;biosynthetic process;cell death;cell division;cellular biosynthetic process;cellular component organization;cellular component organization at cellular level;cellular component organization or biogenesis;cellular component organization or biogenesis at cellular level;cellular macromolecule biosynthetic process;cellular macromolecule metabolic process;cellular metabolic proce…	cell part;chromosomal part;cytoplasmic mRNA processing body;cytoplasmic part;intracellular membrane-bounded organelle;intracellular non-membrane-bounded organelle;intracellular organelle;intracellular organelle part;intracellular part;macromolecular complex;membrane-bounded organelle;non-membrane-bounded organelle;nuclear chromosome part;nuclear part;nucleolus;nucleoplasm;nucleus;organelle;organe…	HALLMARK_G2M_CHECKPOINT;HALLMARK_HEME_METABOLISM	SUMOylation of DNA replication proteins	5	5	5	6.8	6.8	6.8	90.725	0	19.816	925290	28	0.799084	0.0182182	0.799084
ACSF3	Acyl-CoA synthetase family member 3, mitochondrial	H0YGC7;F5H362;F5H755;F5H5A1;Q4G176;F5H3B2;A0A3B3ISK9	ENSG00000176715	1.05116	2.75497	+		biosynthetic process;carboxylic acid biosynthetic process;carboxylic acid catabolic process;carboxylic acid metabolic process;catabolic process;cellular biosynthetic process;cellular catabolic process;cellular ketone metabolic process;cellular lipid metabolic process;cellular metabolic process;cellular process;dicarboxylic acid catabolic process;dicarboxylic acid metabolic process;fatty acid bios…	cell part;cytoplasmic part;intracellular membrane-bounded organelle;intracellular organelle;intracellular part;membrane-bounded organelle;mitochondrion;organelle		Synthesis of very long-chain fatty acyl-CoAs	3	3	3	22.4	22.4	22.4	20.3	0	16.929	284470	3	0.828897	0.0154822	0.828897
OGDH	2-oxoglutarate dehydrogenase, mitochondrial	Q02218;E9PDF2;E9PCR7;Q02218-2;A0A0D9SFS3;E9PFG7	ENSG00000105953	1.04707	4.89179	+		2-oxoglutarate metabolic process;acetyl-CoA catabolic process;acetyl-CoA metabolic process;alcohol catabolic process;alcohol metabolic process;amine catabolic process;amine metabolic process;anatomical structure development;aspartate family amino acid catabolic process;aspartate family amino acid metabolic process;carbohydrate catabolic process;carbohydrate metabolic process;carboxylic acid catab…	cell part;cytoplasmic part;intracellular membrane-bounded organelle;intracellular organelle;intracellular organelle lumen;intracellular organelle part;intracellular part;macromolecular complex;membrane;membrane-bounded organelle;membrane-enclosed lumen;mitochondrial matrix;mitochondrial membrane;mitochondrial part;mitochondrion;organelle;organelle lumen;organelle membrane;organelle part;oxoglutar…	HALLMARK_OXIDATIVE_PHOSPHORYLATION	Citric acid cycle (TCA cycle);Glyoxylate metabolism and glycine degradation;Lysine catabolism	25	25	24	27.1	27.1	27.1	115.93	0	151.2	5472500	154	0.907165	0.00981618	0.907165
TROVE2	60 kDa SS-A/Ro ribonucleoprotein	P10155-3;P10155-5;P10155-4;P10155;G5E9R9;P10155-2	ENSG00000116747	1.04164	2.45134	+		anatomical structure development;anatomical structure morphogenesis;biological regulation;biosynthetic process;cell part morphogenesis;cell projection morphogenesis;cell projection organization;cell surface receptor linked signaling pathway;cellular biosynthetic process;cellular component morphogenesis;cellular component organization;cellular component organization at cellular level;cellular comp…	cell part;cytoplasm;intracellular organelle part;intracellular part;macromolecular complex;nuclear part;nucleoplasm;organelle part;ribonucleoprotein complex			2	2	2	4.8	4.8	4.8	58.482	0	13.265	427320	18	0.805486	0.0176985	0.805486
MSI2	RNA-binding protein Musashi homolog 2	B4DHE8;Q96DH6-2;Q96DH6;J3KTC1;B4DM51;Q96DH6-3	ENSG00000153944	1.041	3.36799	+		anatomical structure development;cell development;cellular developmental process;cellular process;developmental process;stem cell development	cell part;cytoplasm;intracellular part;macromolecular complex;polysome;ribonucleoprotein complex			3	3	3	14.2	14.2	14.2	34.812	0	20.272	364180	22	0.85166	0.0133422	0.85166
HSD17B10	3-hydroxyacyl-CoA dehydrogenase type-2	Q99714;Q99714-2;Q5H928	ENSG00000072506	1.03469	7.71768	+		amine catabolic process;amine metabolic process;branched chain family amino acid catabolic process;branched chain family amino acid metabolic process;carboxylic acid catabolic process;carboxylic acid metabolic process;catabolic process;cellular amine metabolic process;cellular amino acid catabolic process;cellular amino acid metabolic process;cellular catabolic process;cellular ketone metabolic p…	cell part;cytoplasm;cytoplasmic part;endoplasmic reticulum;intracellular membrane-bounded organelle;intracellular organelle;intracellular organelle lumen;intracellular organelle part;intracellular part;membrane;membrane-bounded organelle;membrane-enclosed lumen;mitochondrial inner membrane;mitochondrial matrix;mitochondrial membrane;mitochondrial part;mitochondrion;organelle;organelle inner membr…	HALLMARK_FATTY_ACID_METABOLISM;HALLMARK_OXIDATIVE_PHOSPHORYLATION	Branched-chain amino acid catabolism;rRNA processing in the mitochondrion;tRNA modification in the mitochondrion;tRNA processing in the mitochondrion	11	11	11	71.3	71.3	71.3	26.923	0	199.06	11376000	170	0.953099	0.00722047	0.953099
C21orf33		P0DPI2-2;A0A0B4J2H4;A0A0B4J2D5-2;P0DPI2;A0A0B4J2D5;A0A096LPI6;A0A096LNH5;A0A096LNJ1;A0A096LP73;A0A2R8Y6K9;A0A2R8YDR7;H7C2G3;F2Z2Q0;A0A096LP12;H7C1F6	ENSG00000160221;ENSG00000276612;ENSG00000280071	1.03376	6.48699	+						6	6	6	34.2	34.2	34.2	24.757	0	62.036	3649000	42	0.932292	0.0083	0.932292
PHB2	Prohibitin-2	J3KPX7;Q99623;F5GY37;F5GWA7;Q99623-2;F5H3X6	ENSG00000215021	1.02845	5.31562	+		anatomical structure development;anatomical structure morphogenesis;biological regulation;biosynthetic process;branching involved in mammary gland duct morphogenesis;branching morphogenesis of a tube;cellular biosynthetic process;cellular component organization;cellular component organization at cellular level;cellular component organization or biogenesis;cellular component organization or biogen…	cell part;cell surface;cytoplasmic part;extracellular membrane-bounded organelle;extracellular organelle;extracellular region part;extracellular vesicular exosome;intracellular membrane-bounded organelle;intracellular organelle;intracellular organelle part;intracellular part;macromolecular complex;membrane;membrane-bounded organelle;membrane-bounded vesicle;mitochondrial inner membrane;mitochondr…	HALLMARK_MYC_TARGETS_V1;HALLMARK_OXIDATIVE_PHOSPHORYLATION	Processing of SMDT1	21	21	21	68.8	68.8	68.8	33.239	0	179.64	14996000	198	0.903696	0.00995993	0.903696
REXO2	Oligoribonuclease, mitochondrial	Q9Y3B8-3;H0YG54;H0YGR4;F5GYG5;Q9Y3B8-2;Q9Y3B8	ENSG00000076043	1.01844	3.14855	+		cellular metabolic process;cellular nitrogen compound metabolic process;cellular process;metabolic process;nitrogen compound metabolic process;nucleic acid metabolic process;nucleic acid phosphodiester bond hydrolysis;nucleobase-containing compound metabolic process;nucleobase-containing small molecule metabolic process;nucleoside phosphate metabolic process;nucleotide metabolic process;primary m…	adherens junction;anchoring junction;cell junction;cell part;cell-substrate adherens junction;cell-substrate junction;cytoplasmic part;focal adhesion;intracellular membrane-bounded organelle;intracellular non-membrane-bounded organelle;intracellular organelle;intracellular organelle lumen;intracellular organelle part;intracellular part;membrane-bounded organelle;membrane-enclosed lumen;mitochondr…			4	4	3	13.7	13.7	13.2	23.754	0	10.637	726670	11	0.827216	0.0154752	0.827216
TUBB	Tubulin beta chain	Q5JP53;P07437;Q5ST81	ENSG00000183311;ENSG00000196230;ENSG00000224156;ENSG00000227739;ENSG00000229684;ENSG00000232421;ENSG00000232575;ENSG00000235067	1.01524	9.01767	+		biological regulation;cell cycle;cell cycle process;cell division;cell killing;cellular component assembly;cellular component assembly at cellular level;cellular component movement;cellular component organization;cellular component organization at cellular level;cellular component organization or biogenesis;cellular component organization or biogenesis at cellular level;cellular macromolecular co…	cell body;cell part;cytoplasmic part;cytoskeletal part;cytoskeleton;cytosol;extracellular membrane-bounded organelle;extracellular organelle;extracellular region part;extracellular vesicular exosome;intracellular membrane-bounded organelle;intracellular non-membrane-bounded organelle;intracellular organelle;intracellular organelle part;intracellular part;macromolecular complex;membrane-bounded or…	HALLMARK_E2F_TARGETS	Anchoring of the basal body to the plasma membrane;AURKA Activation by TPX2;Carboxyterminal post-translational modifications of tubulin;Cilium Assembly;COPI-dependent Golgi-to-ER retrograde traffic;COPI-independent Golgi-to-ER retrograde traffic;COPI-mediated anterograde transport;Formation of tubulin folding intermediates by CCT/TriC;Gap junction assembly;Hedgehog 'off' state;HSP90 chaperone cyc…	24	24	5	55.6	55.6	16.9	47.766	0	323.31	97365000	399	0.95263	0.007222	0.95263
CHTOP	Chromatin target of PRMT1 protein	X6R700;Q9Y3Y2-4;Q9Y3Y2;Q9Y3Y2-3;A0A087X1B7	ENSG00000160679	1.01346	1.56618	+		biological regulation;biosynthetic process;cellular biosynthetic process;cellular macromolecule biosynthetic process;cellular macromolecule metabolic process;cellular metabolic process;cellular nitrogen compound metabolic process;cellular process;establishment of localization;establishment of localization in cell;establishment of RNA localization;intracellular transport;macromolecule biosynthetic…	cell part;intracellular membrane-bounded organelle;intracellular non-membrane-bounded organelle;intracellular organelle;intracellular organelle part;intracellular part;macromolecular complex;membrane-bounded organelle;non-membrane-bounded organelle;nuclear body;nuclear part;nuclear speck;nucleolus;nucleoplasm;nucleoplasm part;organelle;organelle part;protein complex;transcription export complex		Cleavage of Growing Transcript in the Termination Region;mRNA 3'-end processing;Transport of Mature mRNA derived from an Intron-Containing Transcript	3	3	2	18.8	18.8	11.7	23.661	0	24.315	216690	14	0.720199	0.0301297	0.720199
HNRNPA3	Heterogeneous nuclear ribonucleoprotein A3	P51991-2	ENSG00000170144	1.0116	0.918006			cellular macromolecule metabolic process;cellular metabolic process;cellular nitrogen compound metabolic process;cellular process;gene expression;macromolecule metabolic process;metabolic process;mRNA metabolic process;mRNA processing;nitrogen compound metabolic process;nuclear mRNA splicing, via spliceosome;nucleic acid metabolic process;nucleobase-containing compound metabolic process;primary m…	catalytic step 2 spliceosome;cell part;intracellular membrane-bounded organelle;intracellular organelle;intracellular organelle part;intracellular part;macromolecular complex;membrane-bounded organelle;nuclear part;nucleoplasm;nucleus;organelle;organelle part;ribonucleoprotein complex;spliceosomal complex			22	2	2	39	3.9	3.9	37.029	0	10.166	240910	8	0.628593	0.0523704	0.628593
RAB10	Ras-related protein Rab-10	P61026	ENSG00000084733	1.00982	7.85717	+		anatomical structure morphogenesis;antigen processing and presentation;axonogenesis;biological regulation;cell differentiation;cell part morphogenesis;cell projection morphogenesis;cell projection organization;cellular component morphogenesis;cellular component organization;cellular component organization at cellular level;cellular component organization or biogenesis;cellular component organizat…	adherens junction;anchoring junction;cell junction;cell part;cell projection;cell-substrate adherens junction;cell-substrate junction;cilium;cytoplasmic membrane-bounded vesicle;cytoplasmic part;cytoplasmic vesicle;cytoplasmic vesicle membrane;cytoplasmic vesicle part;endocytic vesicle membrane;endoplasmic reticulum membrane;endoplasmic reticulum part;endoplasmic reticulum tubular network;endosom…		Neutrophil degranulation;RAB GEFs exchange GTP for GDP on RABs;RAB geranylgeranylation;Translocation of GLUT4 to the plasma membrane	11	10	7	48	48	33.5	22.541	0	57.483	3380600	55	0.933854	0.00823121	0.933854
SDHA	Succinate dehydrogenase [ubiquinone] flavoprotein subunit, mitochondrial	P31040-2;P31040;D6RFM5;A0A087X1I3;P31040-3;A0A494C1T6	ENSG00000073578	1.00883	4.43062	+		acetyl-CoA catabolic process;acetyl-CoA metabolic process;anatomical structure development;carboxylic acid metabolic process;catabolic process;cellular catabolic process;cellular ketone metabolic process;cellular metabolic process;cellular process;coenzyme catabolic process;coenzyme metabolic process;cofactor catabolic process;cofactor metabolic process;developmental process;dicarboxylic acid met…	cell part;cytoplasmic part;fumarate reductase complex;intracellular membrane-bounded organelle;intracellular organelle;intracellular organelle part;intracellular part;macromolecular complex;membrane;membrane part;membrane-bounded organelle;mitochondrial inner membrane;mitochondrial membrane;mitochondrial membrane part;mitochondrial part;mitochondrial respiratory chain complex II;mitochondrion;org…	HALLMARK_FATTY_ACID_METABOLISM;HALLMARK_OXIDATIVE_PHOSPHORYLATION	Citric acid cycle (TCA cycle);Respiratory electron transport	14	14	12	26.5	26.5	22.4	67.299	0	126.21	4693500	99	0.865898	0.0123869	0.865898
TSTD1	Thiosulfate sulfurtransferase/rhodanese-like domain-containing protein 1	Q8NFU3;Q8NFU3-3;Q8NFU3-4;R4GNF9;Q8NFU3-2	ENSG00000215845	1.00784	5.57168	+			cell part;cytoplasm;cytoplasmic part;intracellular membrane-bounded organelle;intracellular organelle;intracellular part;membrane-bounded organelle;mitochondrion;organelle;perinuclear region of cytoplasm		Sulfide oxidation to sulfate	4	4	4	31.3	31.3	31.3	12.53	0	15.325	4660500	50	0.893403	0.010609	0.893403
MRPS34	28S ribosomal protein S34, mitochondrial	C9JJ19;P82930	ENSG00000074071	1.00558	1.21493	+		biosynthetic process;cellular biosynthetic process;cellular component disassembly;cellular component disassembly at cellular level;cellular component organization;cellular component organization at cellular level;cellular component organization or biogenesis;cellular component organization or biogenesis at cellular level;cellular macromolecular complex disassembly;cellular macromolecular complex …	cell part;cytoplasmic part;intracellular membrane-bounded organelle;intracellular non-membrane-bounded organelle;intracellular organelle;intracellular organelle part;intracellular part;macromolecular complex;membrane;membrane-bounded organelle;mitochondrial inner membrane;mitochondrial membrane;mitochondrial part;mitochondrion;non-membrane-bounded organelle;organelle;organelle inner membrane;orga…		Mitochondrial translation elongation;Mitochondrial translation initiation;Mitochondrial translation termination	2	2	2	6.7	6.7	6.7	26.332	0.0010576	6.0194	109350	3	0.674779	0.0397694	0.674779
TJP2	Tight junction protein ZO-2	Q9UDY2-7;Q9UDY2;Q9UDY2-3;Q9UDY2-6;A0A1B0GTW1;A0A3B3ITE1;A0A3B3IRI3;A0A2R8YDH4;A0A3B3ISZ5;A0A3B3ISF1;A0A3B3IT83;A0A3B3IU51;Q9UDY2-2;Q9UDY2-4;Q9UDY2-5;A0A3B3IRV6;A0A3B3IS03	ENSG00000119139	0.998517	1.7117	+		apoptosis;biological regulation;cell death;cellular component disassembly;cellular component disassembly at cellular level;cellular component disassembly involved in apoptosis;cellular component organization;cellular component organization at cellular level;cellular component organization or biogenesis;cellular component organization or biogenesis at cellular level;cellular metabolic process;cell…	adherens junction;anchoring junction;cell junction;cell part;cell-cell junction;cytoplasm;cytoplasmic part;cytosol;intracellular organelle part;intracellular part;membrane;nuclear part;nucleoplasm;occluding junction;organelle part;plasma membrane;tight junction		Apoptotic cleavage of cell adhesion proteins;Signaling by Hippo	10	10	9	10.2	10.2	9.3	137.34	0	45.571	3475200	30	0.726417	0.0290014	0.726417
COX7A2	Cytochrome c oxidase subunit 7A2, mitochondrial	H0UI06;P14406;D6R9C3;D6RIE3;D6RGV5	ENSG00000112695	0.997904	2.90524	+			cell part;cytoplasmic part;extracellular membrane-bounded organelle;extracellular organelle;extracellular region part;extracellular vesicular exosome;intracellular organelle part;intracellular part;membrane part;membrane-bounded organelle;membrane-bounded vesicle;mitochondrial membrane part;mitochondrial part;mitochondrial respiratory chain;organelle;organelle part;respiratory chain;vesicle	HALLMARK_OXIDATIVE_PHOSPHORYLATION		3	3	3	40.9	40.9	40.9	12.844	0	31.802	1073600	25	0.802719	0.0180184	0.802719
PACSIN2	Protein kinase C and casein kinase substrate in neurons protein 2	Q9UNF0-2;Q9UNF0;A0A0U1RR22	ENSG00000100266	0.996619	4.3366	+		actin cytoskeleton organization;actin filament-based process;anatomical structure morphogenesis;biological regulation;caveola assembly;caveolin-mediated endocytosis;cell part morphogenesis;cell projection morphogenesis;cell projection organization;cellular component assembly;cellular component assembly at cellular level;cellular component morphogenesis;cellular component organization;cellular com…	adherens junction;anchoring junction;caveola;cell junction;cell part;cell projection membrane;cell projection part;cell-cell junction;cell-substrate adherens junction;cell-substrate junction;cytoplasm;cytoplasmic part;cytoplasmic vesicle membrane;cytoplasmic vesicle part;cytoskeleton;cytosol;early endosome;endosomal part;endosome;endosome membrane;extracellular membrane-bounded organelle;extracel…		Clathrin-mediated endocytosis	10	10	9	21.6	21.6	20	51.353	0	35.93	2022000	57	0.854214	0.013139	0.854214
SBDS	Ribosome maturation protein SBDS	Q9Y3A5;A0A087X020	ENSG00000126524	0.995465	3.54028	+		anatomical structure development;biological regulation;biomineral tissue development;bone marrow development;bone mineralization;cell chemotaxis;cell cycle process;cell migration;cell motility;cell proliferation;cellular component assembly;cellular component assembly at cellular level;cellular component biogenesis;cellular component biogenesis at cellular level;cellular component movement;cellula…	cell part;cytoplasm;cytoskeletal part;intracellular membrane-bounded organelle;intracellular non-membrane-bounded organelle;intracellular organelle;intracellular organelle part;intracellular part;membrane-bounded organelle;non-membrane-bounded organelle;nuclear part;nucleolus;nucleoplasm;nucleus;organelle;organelle part;spindle pole			10	10	10	39.2	39.2	39.2	28.763	0	38.684	2089700	52	0.827482	0.0154679	0.827482
HSPD1	60 kDa heat shock protein, mitochondrial	P10809	ENSG00000144381	0.990016	7.37133	+		activation of caspase activity;activation of immune response;activation of innate immune response;adaptive immune response;adaptive immune response based on somatic recombination of immune receptors built from immunoglobulin superfamily domains;B cell activation;B cell activation involved in immune response;B cell cytokine production;B cell mediated immunity;B cell proliferation;biological regula…	cell part;cell surface;coated pit;coated vesicle;cytoplasm;cytoplasmic membrane-bounded vesicle;cytoplasmic part;cytoplasmic vesicle;cytosol;early endosome;endosome;extracellular membrane-bounded organelle;extracellular organelle;extracellular region part;extracellular space;extracellular vesicular exosome;intracellular membrane-bounded organelle;intracellular organelle;intracellular organelle lu…	HALLMARK_MTORC1_SIGNALING;HALLMARK_MYC_TARGETS_V1;HALLMARK_MYC_TARGETS_V2	Mitochondrial protein import;TFAP2A acts as a transcriptional repressor during retinoic acid induced cell differentiation	40	40	38	62.5	62.5	58.5	61.054	0	323.31	21363000	288	0.910309	0.00958965	0.910309
SORBS2	Sorbin and SH3 domain-containing protein 2	O94875-12;O94875-4;O94875-3;O94875-10;H7BXR3;O94875-5	ENSG00000154556	0.988748	0.79546			actin cytoskeleton organization;actin filament organization;actin filament-based process;biological adhesion;cell adhesion;cell migration;cell motility;cellular component movement;cellular component organization;cellular component organization at cellular level;cellular component organization or biogenesis;cellular component organization or biogenesis at cellular level;cellular process;cytoskelet…	actin cytoskeleton;cell part;contractile fiber part;cytoplasmic part;cytoskeleton;intracellular membrane-bounded organelle;intracellular non-membrane-bounded organelle;intracellular organelle;intracellular part;membrane;membrane-bounded organelle;non-membrane-bounded organelle;nucleus;organelle;organelle part;perinuclear region of cytoplasm;plasma membrane;Z disc	HALLMARK_MITOTIC_SPINDLE		27	2	2	42.5	4.7	4.7	80.965	0	10.526	264090	9	0.594302	0.0635585	0.594302
DPP7	Dipeptidyl peptidase 2	Q9UHL4;R4GMR2	ENSG00000176978	0.985602	0.993774				cell part;cytoplasmic membrane-bounded vesicle;cytoplasmic part;cytoplasmic vesicle;cytosol;extracellular membrane-bounded organelle;extracellular organelle;extracellular region part;extracellular vesicular exosome;Golgi apparatus;intracellular membrane-bounded organelle;intracellular organelle;intracellular part;lysosome;lytic vacuole;membrane-bounded organelle;membrane-bounded vesicle;organelle…		Neutrophil degranulation	4	4	4	10.8	10.8	10.8	54.341	0	32.424	207810	5	0.632132	0.051593	0.632132
PLIN3	Perilipin-3	O60664-4;O60664;O60664-3;K7EL96;K7ERZ3	ENSG00000105355	0.985524	4.63889	+		cellular process;establishment of localization;transport;vesicle-mediated transport	cell part;cytoplasm;cytoplasmic part;endosomal part;endosome;endosome membrane;Golgi apparatus;intracellular membrane-bounded organelle;intracellular organelle;intracellular organelle part;intracellular part;lipid particle;membrane;membrane-bounded organelle;organelle;organelle membrane;organelle part		Retrograde transport at the Trans-Golgi-Network;Triglyceride catabolism	13	13	13	36	36	36	45.803	0	116.29	4559600	122	0.854243	0.0131697	0.854243
MYO5C	Unconventional myosin-Vc	Q9NQX4;H0YMK3;Q9NQX4-2	ENSG00000128833	0.979992	0.959504				cell part;cytoskeletal part;extracellular membrane-bounded organelle;extracellular organelle;extracellular region part;extracellular vesicular exosome;intracellular organelle part;intracellular part;macromolecular complex;membrane-bounded organelle;membrane-bounded vesicle;myosin complex;organelle;organelle part;protein complex;vesicle		Insulin processing;Regulation of actin dynamics for phagocytic cup formation;Translocation of GLUT4 to the plasma membrane;Vasopressin regulates renal water homeostasis via Aquaporins	5	5	4	3.5	3.5	2.9	202.81	0	19	323450	7	0.623841	0.0537313	0.623841
RAB11B;RAB11A	Ras-related protein Rab-11B;Ras-related protein Rab-11A	Q15907;Q15907-2;H3BMH2;H3BSC1;P62491-2;P62491	ENSG00000103769;ENSG00000185236	0.979393	5.53999	+		astral microtubule organization;biological regulation;cation transport;cell cycle process;cell projection organization;cellular component assembly;cellular component assembly at cellular level;cellular component organization;cellular component organization at cellular level;cellular component organization or biogenesis;cellular component organization or biogenesis at cellular level;cellular local…	axon;cell division site part;cell junction;cell part;cell projection;clathrin coated vesicle membrane;clathrin-coated vesicle;cleavage furrow;coated vesicle;coated vesicle membrane;cytoplasmic membrane-bounded vesicle;cytoplasmic part;cytoplasmic vesicle;cytoplasmic vesicle membrane;cytoplasmic vesicle part;cytoskeletal part;cytosol;endocytic vesicle;endocytic vesicle membrane;endosomal part;endo…		Anchoring of the basal body to the plasma membrane;RAB geranylgeranylation;TBC/RABGAPs;Translocation of GLUT4 to the plasma membrane;Vasopressin regulates renal water homeostasis via Aquaporins;VxPx cargo-targeting to cilium	11	11	10	54.6	54.6	50.9	24.488	0	61.997	7551500	88	0.870329	0.012007	0.870329
SLC25A4	ADP/ATP translocase 1	P12235;V9GYG0	ENSG00000151729	0.978013	0.99242			adenine transport;apoptotic mitochondrial changes;biological regulation;cellular component organization;cellular component organization at cellular level;cellular component organization or biogenesis;cellular component organization or biogenesis at cellular level;cellular metabolic process;cellular process;energy derivation by oxidation of organic compounds;energy reserve metabolic process;establ…	cell part;cytoplasmic part;integral to membrane;integral to plasma membrane;intracellular membrane-bounded organelle;intracellular organelle;intracellular organelle part;intracellular part;intrinsic to membrane;intrinsic to plasma membrane;membrane;membrane part;membrane-bounded organelle;mitochondrial inner membrane;mitochondrial membrane;mitochondrial part;mitochondrion;nucleus;organelle;organe…	HALLMARK_OXIDATIVE_PHOSPHORYLATION;HALLMARK_PEROXISOME;HALLMARK_UV_RESPONSE_UP	Mitochondrial protein import;Regulation of insulin secretion;Vpr-mediated induction of apoptosis by mitochondrial outer membrane permeabilization	10	3	3	29.9	10.4	10.4	33.064	0	11.381	428490	12	0.628771	0.0523569	0.628771
LYPLAL1	Lysophospholipase-like protein 1	Q5VWZ2-2;Q5VWZ2	ENSG00000143353	0.976361	4.91829	+		biological regulation;catabolic process;cellular catabolic process;cellular macromolecule catabolic process;cellular macromolecule metabolic process;cellular metabolic process;cellular process;cellular protein metabolic process;lipoprotein catabolic process;lipoprotein metabolic process;macromolecule catabolic process;macromolecule metabolic process;macromolecule modification;metabolic process;ne…	cell part;cytoplasm;cytoplasmic part;cytosol;extracellular membrane-bounded organelle;extracellular organelle;extracellular region part;extracellular vesicular exosome;intracellular part;membrane-bounded organelle;membrane-bounded vesicle;organelle;vesicle			1	1	1	4.5	4.5	4.5	24.476	0.0010565	6.0143	348430	12	0.854239	0.0131477	0.854239
LYPLA2	Acyl-protein thioesterase 2	Q5QPQ0;O95372;Q5QPQ1;Q5QPQ3;Q5QPQ2	ENSG00000011009	0.972818	1.22077	+		carboxylic acid metabolic process;cellular ketone metabolic process;cellular lipid metabolic process;cellular metabolic process;cellular process;fatty acid metabolic process;lipid metabolic process;metabolic process;monocarboxylic acid metabolic process;organic acid metabolic process;oxoacid metabolic process;primary metabolic process;small molecule metabolic process	cell part;cytoplasm;extracellular membrane-bounded organelle;extracellular organelle;extracellular region part;extracellular vesicular exosome;intracellular part;membrane-bounded organelle;membrane-bounded vesicle;organelle;vesicle		L1CAM interactions	2	2	2	9.8	9.8	9.8	17.659	0	6.3034	465010	12	0.660636	0.0432714	0.660636
GDI2	Rab GDP dissociation inhibitor beta	P50395;P50395-2;Q5SX87	ENSG00000057608	0.972324	7.2785	+		biological regulation;cellular process;cellular response to stimulus;establishment of localization;establishment of protein localization;intracellular signal transduction;protein transport;regulation of biological process;regulation of cellular process;regulation of response to stimulus;regulation of signal transduction;regulation of signaling;regulation of small GTPase mediated signal transducti…	adherens junction;anchoring junction;cell junction;cell part;cell-substrate adherens junction;cell-substrate junction;cytoplasm;cytoplasmic part;cytosol;extracellular membrane-bounded organelle;extracellular organelle;extracellular region part;extracellular vesicular exosome;focal adhesion;Golgi apparatus;intracellular membrane-bounded organelle;intracellular organelle;intracellular part;membrane…		Neutrophil degranulation;RAB GEFs exchange GTP for GDP on RABs;Rho GTPase cycle	27	27	20	58.7	58.7	37.1	50.663	0	198.63	13566000	173	0.894042	0.0105487	0.894042
ATP5J2-PTCD1;ATP5J2	ATP synthase subunit f, mitochondrial	C9JJT5;C9JU26;G3V325;P56134-4;P56134-3;P56134-2;P56134	ENSG00000241468;ENSG00000248919	0.969547	1.97921	+		ATP biosynthetic process;ATP metabolic process;ATP synthesis coupled proton transport;biosynthetic process;cation transport;cellular biosynthetic process;cellular metabolic process;cellular nitrogen compound biosynthetic process;cellular nitrogen compound metabolic process;cellular process;electron transport chain;energy coupled proton transport, down electrochemical gradient;establishment of loc…	cell part;cytoplasmic part;extracellular membrane-bounded organelle;extracellular organelle;extracellular region part;extracellular vesicular exosome;integral to membrane;intracellular membrane-bounded organelle;intracellular organelle;intracellular organelle part;intracellular part;intrinsic to membrane;macromolecular complex;membrane;membrane part;membrane-bounded organelle;membrane-bounded ves…	HALLMARK_OXIDATIVE_PHOSPHORYLATION	Cristae formation;Formation of ATP by chemiosmotic coupling	2	2	2	44.4	44.4	44.4	5.9149	0	24.485	658180	23	0.731984	0.0282483	0.731984
SCAMP3	Secretory carrier-associated membrane protein 3	O14828-2;O14828	ENSG00000116521;ENSG00000263290	0.968826	4.11699	+		cellular process;establishment of localization;establishment of localization in cell;establishment of protein localization;Golgi vesicle transport;intracellular transport;post-Golgi vesicle-mediated transport;protein transport;response to chemical stimulus;response to external stimulus;response to extracellular stimulus;response to nutrient;response to nutrient levels;response to retinoic acid;re…	cell part;cytoplasmic part;extracellular membrane-bounded organelle;extracellular organelle;extracellular region part;extracellular vesicular exosome;Golgi apparatus part;Golgi membrane;integral to membrane;intracellular organelle part;intracellular part;intrinsic to membrane;membrane;membrane part;membrane-bounded organelle;membrane-bounded vesicle;organelle;organelle membrane;organelle part;ves…	HALLMARK_PROTEIN_SECRETION		4	4	4	14.6	14.6	14.6	35.201	0	33.673	936320	28	0.827491	0.0154928	0.827491
SSBP1	Single-stranded DNA-binding protein, mitochondrial	Q04837;A0A0G2JLD8;E7EUY5;C9K0U8	ENSG00000106028;ENSG00000262771	0.965676	3.71042	+		anatomical structure morphogenesis;biological regulation;biosynthetic process;cell part morphogenesis;cellular biosynthetic process;cellular component morphogenesis;cellular component organization;cellular component organization at cellular level;cellular component organization or biogenesis;cellular component organization or biogenesis at cellular level;cellular developmental process;cellular ma…	cell part;cytoplasmic part;extracellular membrane-bounded organelle;extracellular organelle;extracellular region part;extracellular vesicular exosome;intracellular membrane-bounded organelle;intracellular non-membrane-bounded organelle;intracellular organelle;intracellular organelle lumen;intracellular organelle part;intracellular part;membrane-bounded organelle;membrane-bounded vesicle;membrane-…	HALLMARK_MYC_TARGETS_V1	Transcriptional activation of mitochondrial biogenesis	6	6	6	49.3	49.3	49.3	17.259	0	32.931	2043000	40	0.812584	0.0167233	0.812584
KIAA1598	Shootin-1	A0MZ66-8;A0MZ66-4;A0MZ66-5;A0MZ66-6;A0MZ66;A0MZ66-3;A0MZ66-2	ENSG00000187164	0.953374	4.26515	+		axon guidance;biological regulation;chemotaxis;locomotion;regulation of biological process;regulation of cellular process;regulation of establishment of cell polarity;regulation of establishment or maintenance of cell polarity;response to chemical stimulus;response to external stimulus;response to stimulus;taxis	axon part;axonal growth cone;cell part;cell projection part;growth cone;site of polarized growth		Recycling pathway of L1	13	13	13	32.1	32.1	32.1	56.376	0	76.09	1899500	74	0.820319	0.0158679	0.820319
PHB	Prohibitin	P35232;C9JW96;C9JZ20;E7ESE2;E9PCW0	ENSG00000167085	0.952851	5.82746	+		biological regulation;biosynthetic process;cell differentiation;cellular biosynthetic process;cellular component organization;cellular component organization at cellular level;cellular component organization or biogenesis;cellular component organization or biogenesis at cellular level;cellular developmental process;cellular macromolecule biosynthetic process;cellular macromolecule metabolic proce…	cell part;cell surface;cytoplasm;cytoplasmic part;early endosome;endosome;extracellular membrane-bounded organelle;extracellular organelle;extracellular region part;extracellular vesicular exosome;integral to membrane;integral to plasma membrane;intracellular membrane-bounded organelle;intracellular organelle;intracellular organelle part;intracellular part;intrinsic to membrane;intrinsic to plasm…	HALLMARK_MYC_TARGETS_V1;HALLMARK_MYC_TARGETS_V2	Paradoxical activation of RAF signaling by kinase inactive BRAF;Processing of SMDT1;RAF activation;Signaling by moderate kinase activity BRAF mutants;Signaling by RAS mutants	24	24	24	71.7	71.7	71.7	29.804	0	212.67	14869000	193	0.854744	0.0131246	0.854744
HSD17B8	Estradiol 17-beta-dehydrogenase 8	Q92506	ENSG00000112474;ENSG00000204228;ENSG00000225312;ENSG00000228357;ENSG00000228712;ENSG00000232357	0.951636	0.813332			androgen metabolic process;biological regulation;biosynthetic process;carboxylic acid biosynthetic process;carboxylic acid metabolic process;cellular biosynthetic process;cellular hormone metabolic process;cellular ketone metabolic process;cellular lipid metabolic process;cellular metabolic process;cellular process;estrogen biosynthetic process;estrogen metabolic process;fatty acid biosynthetic p…	cell part;cytoplasmic part;envelope;intracellular organelle lumen;intracellular organelle part;intracellular part;membrane;membrane-enclosed lumen;mitochondrial envelope;mitochondrial matrix;mitochondrial part;organelle envelope;organelle lumen;organelle part;plasma membrane		Fatty acyl-CoA biosynthesis	2	2	2	10.3	10.3	10.3	26.973	0	13.201	444130	10	0.584495	0.0676757	0.584495
CRAT	Carnitine O-acetyltransferase	P43155-2;P43155;P43155-3	ENSG00000095321	0.950855	0.724652			amine metabolic process;betaine metabolic process;carboxylic acid catabolic process;carboxylic acid metabolic process;carnitine metabolic process;carnitine metabolic process, CoA-linked;catabolic process;cellular amine metabolic process;cellular amino acid metabolic process;cellular catabolic process;cellular ketone metabolic process;cellular lipid catabolic process;cellular lipid metabolic proce…	cell part;cytoplasmic part;endoplasmic reticulum;intracellular membrane-bounded organelle;intracellular organelle;intracellular organelle lumen;intracellular organelle part;intracellular part;membrane;membrane-bounded organelle;membrane-enclosed lumen;microbody;microbody lumen;microbody part;mitochondrial inner membrane;mitochondrial membrane;mitochondrial part;mitochondrion;organelle;organelle i…	HALLMARK_ADIPOGENESIS;HALLMARK_APICAL_JUNCTION;HALLMARK_FATTY_ACID_METABOLISM;HALLMARK_MYOGENESIS;HALLMARK_PEROXISOME	Beta-oxidation of pristanoyl-CoA	12	12	11	23.6	23.6	20.8	68.568	0	47.3	1233700	46	0.56426	0.0765973	0.56426
LAMTOR3	Ragulator complex protein LAMTOR3	Q9UHA4-2;Q9UHA4	ENSG00000109270	0.947904	1.94501	+		biological regulation;cellular localization;cellular macromolecule localization;cellular process;cellular protein localization;cellular response to acid;cellular response to amine stimulus;cellular response to amino acid stimulus;cellular response to chemical stimulus;cellular response to endogenous stimulus;cellular response to organic nitrogen;cellular response to organic substance;cellular res…	adherens junction;anchoring junction;cell junction;cell part;cell-substrate adherens junction;cell-substrate junction;cytoplasmic part;endosomal part;extracellular membrane-bounded organelle;extracellular organelle;extracellular region part;extracellular vesicular exosome;focal adhesion;intracellular organelle part;intracellular part;macromolecular complex;membrane part;membrane-bounded organelle…		Energy dependent regulation of mTOR by LKB1-AMPK;Macroautophagy;MAP2K and MAPK activation;mTOR signalling;mTORC1-mediated signalling;Neutrophil degranulation;Regulation of PTEN gene transcription;TP53 Regulates Metabolic Genes	2	2	2	28.2	28.2	28.2	12.941	0	6.4391	117510	4	0.717177	0.0307187	0.717177
CIRBP	Cold-inducible RNA-binding protein	Q14011;Q14011-2;K7EQR7;D6W5Y5;K7EPM4;K7EMY9;K7EJV1;K7ELT6;K7ER40;K7EJV5;K7ELV6;K7ENX8	ENSG00000099622	0.943606	4.45961	+		biological regulation;cellular component assembly;cellular component assembly at cellular level;cellular component organization;cellular component organization at cellular level;cellular component organization or biogenesis;cellular component organization or biogenesis at cellular level;cellular macromolecular complex assembly;cellular macromolecular complex subunit organization;cellular macromol…	cell part;cytoplasm;cytoplasmic part;intracellular membrane-bounded organelle;intracellular non-membrane-bounded organelle;intracellular organelle;intracellular organelle part;intracellular part;macromolecular complex;membrane-bounded organelle;non-membrane-bounded organelle;nuclear part;nucleoplasm;nucleus;organelle;organelle part;ribonucleoprotein complex;RNA granule;stress granule			6	6	6	44.2	44.2	44.2	18.648	0	61.182	3026000	47	0.81814	0.0161315	0.81814
S100A11	Protein S100-A11;Protein S100-A11, N-terminally processed	P31949	ENSG00000163191	0.939885	6.90266	+		biological regulation;cellular process;cellular response to stimulus;negative regulation of biological process;negative regulation of biosynthetic process;negative regulation of cell proliferation;negative regulation of cellular biosynthetic process;negative regulation of cellular macromolecule biosynthetic process;negative regulation of cellular metabolic process;negative regulation of cellular …	cell part;cell projection;cytoplasm;extracellular membrane-bounded organelle;extracellular organelle;extracellular region part;extracellular space;extracellular vesicular exosome;intracellular membrane-bounded organelle;intracellular organelle;intracellular organelle part;intracellular part;membrane-bounded organelle;membrane-bounded vesicle;nuclear part;nucleoplasm;nucleus;organelle;organelle pa…	HALLMARK_CHOLESTEROL_HOMEOSTASIS	Neutrophil degranulation	7	7	6	48.6	48.6	45.7	11.74	0	114.93	10421000	71	0.86141	0.0127379	0.86141
TUBA8	Tubulin alpha-8 chain	C9J2C0;Q9NY65	ENSG00000183785	0.938705	0.884244			cellular component assembly;cellular component assembly at cellular level;cellular component organization;cellular component organization at cellular level;cellular component organization or biogenesis;cellular component organization or biogenesis at cellular level;cellular macromolecular complex assembly;cellular macromolecular complex subunit organization;cellular process;cellular protein compl…	cell part;cytoplasm;cytoskeletal part;intracellular organelle part;intracellular part;macromolecular complex;microtubule;organelle part;protein complex		Carboxyterminal post-translational modifications of tubulin;Cilium Assembly;COPI-dependent Golgi-to-ER retrograde traffic;COPI-independent Golgi-to-ER retrograde traffic;COPI-mediated anterograde transport;Formation of tubulin folding intermediates by CCT/TriC;Gap junction assembly;HSP90 chaperone cycle for steroid hormone receptors (SHR);Kinesins;MHC class II antigen presentation;Microtubule-dep…	14	2	1	30	4.3	3.2	51.984	0.0010493	5.8716	129040	5	0.593505	0.0638646	0.593505
CHCHD2;CHCHD2P9	Coiled-coil-helix-coiled-coil-helix domain-containing protein 2;Putative coiled-coil-helix-coiled-coil-helix domain-containing protein CHCHD2P9, mitochondrial	Q9Y6H1;Q5T1J5	ENSG00000106153	0.937931	3.13976	+		biological regulation;biosynthetic process;cellular biosynthetic process;cellular macromolecule biosynthetic process;cellular macromolecule metabolic process;cellular metabolic process;cellular nitrogen compound metabolic process;cellular process;macromolecule biosynthetic process;macromolecule metabolic process;metabolic process;nitrogen compound metabolic process;nucleic acid metabolic process;…	cell part;cytoplasmic part;intracellular membrane-bounded organelle;intracellular organelle;intracellular part;membrane-bounded organelle;mitochondrion;nucleus;organelle		Mitochondrial protein import	2	2	2	18.5	18.5	18.5	15.512	0	32.013	1801900	24	0.772959	0.0214789	0.772959
ITPA	Inosine triphosphate pyrophosphatase	Q9BY32-3;Q9BY32-2;Q9BY32	ENSG00000125877	0.932632	1.77196	+		catabolic process;cellular catabolic process;cellular component organization;cellular component organization at cellular level;cellular component organization or biogenesis;cellular component organization or biogenesis at cellular level;cellular metabolic process;cellular nitrogen compound catabolic process;cellular nitrogen compound metabolic process;cellular process;chromosome organization;deox…	cell part;cytoplasm;cytoplasmic part;cytosol;intracellular part	HALLMARK_DNA_REPAIR	Purine catabolism	1	1	1	9.2	9.2	9.2	16.833	0.007533	4.0716	73294	2	0.6957	0.0351429	0.6957
VAMP8	Vesicle-associated membrane protein 8	Q9BV40;C9JXZ5;B8ZZT4	ENSG00000118640	0.931908	2.81251	+		autophagic vacuole fusion;biological regulation;body fluid secretion;cellular component assembly;cellular component assembly at cellular level;cellular component organization;cellular component organization at cellular level;cellular component organization or biogenesis;cellular component organization or biogenesis at cellular level;cellular macromolecular complex assembly;cellular macromolecular…	azurophil granule membrane;cell part;cell surface;cytoplasm;cytoplasmic part;cytoplasmic vesicle membrane;cytoplasmic vesicle part;cytosol;early endosome;endosomal part;endosome;endosome membrane;extracellular membrane-bounded organelle;extracellular organelle;extracellular region part;extracellular vesicular exosome;integral to membrane;intracellular membrane-bounded organelle;intracellular orga…	HALLMARK_INTERFERON_GAMMA_RESPONSE;HALLMARK_P53_PATHWAY	Cargo recognition for clathrin-mediated endocytosis;Clathrin derived vesicle budding;Clathrin-mediated endocytosis;ER-Phagosome pathway;Golgi Associated Vesicle Biogenesis;Lysosome Vesicle Biogenesis;Neutrophil degranulation	6	6	6	45	45	45	11.438	0	27.23	1607000	40	0.755473	0.0240227	0.755473
EIF6	Eukaryotic translation initiation factor 6	P56537;B7ZBH1	ENSG00000242372	0.93162	3.17358	+		cellular component assembly;cellular component assembly at cellular level;cellular component biogenesis;cellular component biogenesis at cellular level;cellular component organization;cellular component organization at cellular level;cellular component organization or biogenesis;cellular component organization or biogenesis at cellular level;cellular localization;cellular macromolecular complex a…	cell part;cytoplasm;cytoskeletal part;extracellular membrane-bounded organelle;extracellular organelle;extracellular region part;extracellular vesicular exosome;intermediate filament;intracellular membrane-bounded organelle;intracellular non-membrane-bounded organelle;intracellular organelle;intracellular organelle part;intracellular part;lamin filament;macromolecular complex;membrane-bounded org…			3	3	3	17.1	17.1	17.1	26.599	0	11.511	700820	15	0.769953	0.0218582	0.769953
TRAP1	Heat shock protein 75 kDa, mitochondrial	Q12931-2;Q12931;I3L0K7	ENSG00000126602	0.926421	0.769591			biological regulation;cellular macromolecule metabolic process;cellular metabolic process;cellular process;cellular protein metabolic process;chaperone-mediated protein folding;macromolecule metabolic process;metabolic process;posttranscriptional regulation of gene expression;primary metabolic process;protein folding;protein metabolic process;regulation of biological process;regulation of biosynt…	cell part;cytoplasmic part;extracellular membrane-bounded organelle;extracellular organelle;extracellular region part;extracellular vesicular exosome;intracellular membrane-bounded organelle;intracellular organelle;intracellular organelle lumen;intracellular organelle part;intracellular part;lipid particle;membrane;membrane-bounded organelle;membrane-bounded vesicle;membrane-enclosed lumen;mitoch…		Respiratory electron transport	12	12	12	19.5	19.5	19.5	74.267	0	60.793	1252600	38	0.565693	0.0762201	0.565693
CS	Citrate synthase, mitochondrial;Citrate synthase	O75390;B4DJV2;A0A0C4DGI3	ENSG00000062485	0.914639	5.39682	+		acetyl-CoA catabolic process;acetyl-CoA metabolic process;carbohydrate metabolic process;catabolic process;cellular carbohydrate metabolic process;cellular catabolic process;cellular metabolic process;cellular process;coenzyme catabolic process;coenzyme metabolic process;cofactor catabolic process;cofactor metabolic process;metabolic process;primary metabolic process;small molecule metabolic proc…	cell part;cytoplasmic part;extracellular membrane-bounded organelle;extracellular organelle;extracellular region part;extracellular vesicular exosome;intracellular membrane-bounded organelle;intracellular organelle;intracellular organelle lumen;intracellular organelle part;intracellular part;membrane-bounded organelle;membrane-bounded vesicle;membrane-enclosed lumen;mitochondrial matrix;mitochond…	HALLMARK_ADIPOGENESIS;HALLMARK_OXIDATIVE_PHOSPHORYLATION	Citric acid cycle (TCA cycle);Mitochondrial protein import	14	14	11	35	35	24	51.712	0	82.082	10849000	148	0.816167	0.0163807	0.816167
ACTN4	Alpha-actinin-4	O43707;O43707-2;F5GXS2;O43707-3	ENSG00000130402	0.913928	5.8891	+		actin cytoskeleton organization;actin filament bundle assembly;actin filament organization;actin filament-based process;biological regulation;blood coagulation;cell activation;cell junction assembly;cell junction organization;cell-cell junction assembly;cell-cell junction organization;cellular component assembly;cellular component assembly at cellular level;cellular component organization;cellula…	actin filament bundle;actomyosin;adherens junction;anchoring junction;cell cortex part;cell junction;cell part;cell projection;cell-cell junction;cell-substrate adherens junction;cell-substrate junction;contractile fiber part;cortical cytoskeleton;cytoplasm;cytoplasmic membrane-bounded vesicle lumen;cytoplasmic part;cytoplasmic vesicle part;cytoskeletal part;cytoskeleton;extracellular membrane-bo…	HALLMARK_APICAL_JUNCTION;HALLMARK_COMPLEMENT;HALLMARK_MITOTIC_SPINDLE;HALLMARK_MYOGENESIS	COPI-mediated anterograde transport;CREB phosphorylation through the activation of CaMKII;Interaction between L1 and Ankyrins;NCAM signaling for neurite out-growth;Nephrin family interactions;Platelet degranulation;RAF/MAP kinase cascade;Ras activation upon Ca2+ influx through NMDA receptor;Striated Muscle Contraction;Unblocking of NMDA receptor, glutamate binding and activation	61	61	38	65	65	45.3	104.85	0	323.31	45245000	641	0.824331	0.0156439	0.824331
TUFM	Elongation factor Tu, mitochondrial	P49411	ENSG00000178952	0.906994	6.58622	+		biosynthetic process;cellular biosynthetic process;cellular component organization;cellular component organization at cellular level;cellular component organization or biogenesis;cellular component organization or biogenesis at cellular level;cellular macromolecule biosynthetic process;cellular macromolecule metabolic process;cellular metabolic process;cellular process;cellular protein metabolic …	cell part;cytoplasmic part;extracellular membrane-bounded organelle;extracellular organelle;extracellular region part;extracellular vesicular exosome;intracellular membrane-bounded organelle;intracellular non-membrane-bounded organelle;intracellular organelle;intracellular organelle part;intracellular part;membrane;membrane-bounded organelle;membrane-bounded vesicle;mitochondrial nucleoid;mitocho…	HALLMARK_MYC_TARGETS_V1	Mitochondrial translation elongation	26	26	26	54.4	54.4	54.4	49.541	0	165.77	22392000	285	0.829357	0.0154489	0.829357
DLST	Dihydrolipoyllysine-residue succinyltransferase component of 2-oxoglutarate dehydrogenase complex, mitochondrial	P36957;P36957-2	ENSG00000119689	0.906201	9.26227	+		acetyl-CoA catabolic process;acetyl-CoA metabolic process;amine catabolic process;amine metabolic process;aspartate family amino acid catabolic process;aspartate family amino acid metabolic process;carboxylic acid catabolic process;carboxylic acid metabolic process;catabolic process;cellular amine metabolic process;cellular amino acid catabolic process;cellular amino acid metabolic process;cellul…	cell part;cytoplasmic part;extracellular membrane-bounded organelle;extracellular organelle;extracellular region part;extracellular vesicular exosome;intracellular membrane-bounded organelle;intracellular organelle;intracellular organelle lumen;intracellular organelle part;intracellular part;macromolecular complex;membrane;membrane-bounded organelle;membrane-bounded vesicle;membrane-enclosed lume…	HALLMARK_FATTY_ACID_METABOLISM;HALLMARK_OXIDATIVE_PHOSPHORYLATION	Citric acid cycle (TCA cycle);Glyoxylate metabolism and glycine degradation;Lysine catabolism	18	18	16	39.7	39.7	34.4	48.755	0	93.146	7307200	136	0.858097	0.0128625	0.858097
ZADH2	Zinc-binding alcohol dehydrogenase domain-containing protein 2	Q8N4Q0;Q8N4Q0-2	ENSG00000180011	0.905243	1.64996	+			cell part;cytoplasmic part;intracellular membrane-bounded organelle;intracellular organelle;intracellular part;membrane-bounded organelle;microbody;mitochondrion;organelle;peroxisome			2	2	2	6.4	6.4	6.4	40.14	0.0015617	5.7524	58807	2	0.670851	0.0407731	0.670851
		CON__P02754		0.886096	1.38278		+					3	3	3	24.1	24.1	24.1	18.281	0	14.268	74580	5	0.636745	0.050436	0.636745
HN1L	Hematological and neurological expressed 1-like protein	H3BMT0;H3BTV5;H3BU16;A6NGP5;H3BMV3;Q9H910-2;Q9H910;Q9H910-3	ENSG00000206053	0.88604	2.18128	+			cell part;cytoplasm;intracellular membrane-bounded organelle;intracellular organelle;intracellular part;membrane;membrane-bounded organelle;nucleus;organelle;plasma membrane			2	2	2	24.3	24.3	24.3	12.23	0	12.218	564390	23	0.695267	0.0352477	0.695267
ACSS1	Acetyl-coenzyme A synthetase 2-like, mitochondrial	Q9NUB1-3;Q9NUB1-2;Q9NUB1;Q9NUB1-4	ENSG00000154930	0.876945	0.725423			acetate biosynthetic process;acetate metabolic process;acetyl-CoA biosynthetic process;acetyl-CoA biosynthetic process from acetate;acetyl-CoA metabolic process;alcohol metabolic process;biosynthetic process;carboxylic acid biosynthetic process;carboxylic acid metabolic process;cellular biosynthetic process;cellular ketone metabolic process;cellular metabolic process;cellular process;coenzyme bio…	cell part;cytoplasmic part;intracellular organelle lumen;intracellular organelle part;intracellular part;membrane-enclosed lumen;mitochondrial matrix;mitochondrial part;organelle lumen;organelle part	HALLMARK_FATTY_ACID_METABOLISM	Ethanol oxidation	9	9	9	22	22	22	62.721	0	54.63	1073800	40	0.537552	0.0889779	0.537552
PRDX1	Peroxiredoxin-1	Q06830;A0A0A0MSI0	ENSG00000117450	0.87263	8.97748	+		anatomical structure development;anatomical structure homeostasis;biological regulation;biosynthetic process;catabolic process;cell killing;cell proliferation;cellular biosynthetic process;cellular catabolic process;cellular macromolecule metabolic process;cellular metabolic process;cellular nitrogen compound metabolic process;cellular process;cellular response to chemical stimulus;cellular respo…	cell part;chromatin;chromosomal part;cytoplasm;cytoplasmic membrane-bounded vesicle;cytoplasmic part;cytoplasmic vesicle;cytosol;euchromatin;extracellular membrane-bounded organelle;extracellular organelle;extracellular region part;extracellular space;extracellular vesicular exosome;intracellular membrane-bounded organelle;intracellular non-membrane-bounded organelle;intracellular organelle;intra…	HALLMARK_MTORC1_SIGNALING;HALLMARK_PEROXISOME;HALLMARK_REACTIVE_OXIGEN_SPECIES_PATHWAY	Deregulated CDK5 triggers multiple neurodegenerative pathways in Alzheimer's disease models;Detoxification of Reactive Oxygen Species;TP53 Regulates Metabolic Genes	20	20	16	61.3	61.3	53.8	22.11	0	154.31	45655000	236	0.825639	0.0155605	0.825639
VDAC1	Voltage-dependent anion-selective channel protein 1	P21796;C9JI87	ENSG00000213585	0.868516	5.46711	+		anion transport;apoptosis;behavior;behavioral defense response;behavioral fear response;cell communication;cell death;cell differentiation;cell-cell signaling;cellular developmental process;cellular process;cognition;death;defense response;developmental process;epithelial cell differentiation;establishment of localization;fear response;ion transport;learning;learning or memory;multicellular organ…	cell part;cytoplasmic part;extracellular membrane-bounded organelle;extracellular organelle;extracellular region part;extracellular vesicular exosome;integral to membrane;intracellular membrane-bounded organelle;intracellular non-membrane-bounded organelle;intracellular organelle;intracellular organelle part;intracellular part;intrinsic to membrane;macromolecular complex;membrane;membrane part;me…	HALLMARK_MYC_TARGETS_V1;HALLMARK_OXIDATIVE_PHOSPHORYLATION	Mitochondrial calcium ion transport;Mitochondrial protein import;Pink/Parkin Mediated Mitophagy;Ub-specific processing proteases	15	15	14	59.7	59.7	55.8	30.772	0	97.637	8255200	98	0.780435	0.0204529	0.780435
CYC1	Cytochrome c1, heme protein, mitochondrial	P08574	ENSG00000179091	0.867662	2.76149	+		cellular metabolic process;cellular process;electron transport chain;generation of precursor metabolites and energy;metabolic process;oxidation-reduction process;respiratory electron transport chain;response to chemical stimulus;response to endogenous stimulus;response to glucagon stimulus;response to hormone stimulus;response to organic substance;response to peptide hormone stimulus;response to …	cell part;cytoplasmic part;integral to membrane;intracellular membrane-bounded organelle;intracellular organelle;intracellular organelle part;intracellular part;intrinsic to membrane;membrane;membrane part;membrane-bounded organelle;mitochondrial inner membrane;mitochondrial membrane;mitochondrial part;mitochondrion;nucleus;organelle;organelle inner membrane;organelle membrane;organelle part;resp…	HALLMARK_ADIPOGENESIS;HALLMARK_MYC_TARGETS_V1;HALLMARK_OXIDATIVE_PHOSPHORYLATION	Mitochondrial protein import;Respiratory electron transport	6	6	5	21.2	21.2	13.8	35.422	0	19.992	2478700	52	0.71068	0.0318988	0.71068
G3BP1	Ras GTPase-activating protein-binding protein 1	Q13283;E5RIZ6	ENSG00000145907	0.866659	1.82988	+		biological regulation;cellular macromolecule metabolic process;cellular metabolic process;cellular nitrogen compound metabolic process;cellular process;cellular response to stimulus;DNA conformation change;DNA duplex unwinding;DNA geometric change;DNA metabolic process;establishment of localization;intracellular signal transduction;macromolecule metabolic process;metabolic process;negative regula…	adherens junction;anchoring junction;cell junction;cell part;cell-substrate adherens junction;cell-substrate junction;cytoplasm;cytoplasmic part;cytosol;focal adhesion;intracellular;intracellular membrane-bounded organelle;intracellular non-membrane-bounded organelle;intracellular organelle;intracellular part;macromolecular complex;membrane;membrane-bounded organelle;non-membrane-bounded organell…	HALLMARK_ADIPOGENESIS;HALLMARK_G2M_CHECKPOINT;HALLMARK_MYC_TARGETS_V1		4	4	3	10.9	10.9	9.2	52.164	0	16.035	689520	13	0.662272	0.043027	0.662272
TAF15	TATA-binding protein-associated factor 2N	A0A075B7D9;Q92804-2;Q92804	ENSG00000270647;ENSG00000276833	0.865359	1.00069			biological regulation;positive regulation of biological process;positive regulation of biosynthetic process;positive regulation of cellular biosynthetic process;positive regulation of cellular metabolic process;positive regulation of cellular process;positive regulation of gene expression;positive regulation of macromolecule biosynthetic process;positive regulation of macromolecule metabolic proc…	cell part;cytoplasm;intracellular membrane-bounded organelle;intracellular organelle;intracellular organelle part;intracellular part;membrane-bounded organelle;nuclear part;nucleoplasm;nucleus;organelle;organelle part		HIV Transcription Initiation;Regulation of TP53 Activity through Phosphorylation;RNA Polymerase II HIV Promoter Escape;RNA Polymerase II Pre-transcription Events;RNA Polymerase II Promoter Escape;RNA Polymerase II Transcription Initiation;RNA Polymerase II Transcription Initiation And Promoter Clearance;RNA Polymerase II Transcription Pre-Initiation And Promoter Opening;Transcription of the HIV g…	5	3	3	9.6	4.5	4.5	48.839	0	8.901	208280	4	0.581406	0.0688439	0.581406
DPYSL3	Dihydropyrimidinase-related protein 3	Q14195-2;Q14195;H0YBT4	ENSG00000113657	0.86002	1.45735			actin crosslink formation;actin cytoskeleton organization;actin filament bundle assembly;actin filament organization;actin filament-based process;axon guidance;biological regulation;cellular component assembly;cellular component assembly at cellular level;cellular component organization;cellular component organization at cellular level;cellular component organization or biogenesis;cellular compon…	cell body;cell part;cell projection;cell projection part;cytoplasmic membrane-bounded vesicle;cytoplasmic part;cytoplasmic vesicle;cytoskeletal part;cytosol;exocytic vesicle;extracellular region part;extracellular space;filamentous actin;growth cone;intracellular membrane-bounded organelle;intracellular organelle;intracellular organelle part;intracellular part;lamellipodium;macromolecular complex…	HALLMARK_EPITHELIAL_MESENCHYMAL_TRANSITION	CRMPs in Sema3A signaling	7	5	4	12.7	9.2	8.2	73.91	0	19.472	488630	16	0.629979	0.0521163	0.629979
CD74	HLA class II histocompatibility antigen gamma chain	P04233-2;E7EQJ3;H0YBZ8;E7ESL3;H0YBZ2;P04233-3;P04233	ENSG00000019582	0.857394	1.1114			activation of MAPK activity;adaptive immune response;adaptive immune response based on somatic recombination of immune receptors built from immunoglobulin superfamily domains;antigen processing and presentation;antigen processing and presentation of endogenous antigen;antigen processing and presentation of exogenous antigen;antigen processing and presentation of exogenous peptide antigen;antigen …	cell part;cell surface;clathrin coated vesicle membrane;clathrin-coated endocytic vesicle membrane;coated vesicle membrane;cytoplasmic part;cytoplasmic vesicle membrane;cytoplasmic vesicle part;endocytic vesicle membrane;endoplasmic reticulum part;endosome;ER to Golgi transport vesicle membrane;external side of plasma membrane;extracellular membrane-bounded organelle;extracellular organelle;extra…	HALLMARK_ALLOGRAFT_REJECTION;HALLMARK_INTERFERON_ALPHA_RESPONSE;HALLMARK_INTERFERON_GAMMA_RESPONSE	Cell surface interactions at the vascular wall;MHC class II antigen presentation	3	3	3	19	19	19	26.398	0	29.127	472580	16	0.5925	0.0641351	0.5925
NOP58	Nucleolar protein 58	Q9Y2X3	ENSG00000055044	0.856295	2.747	+		cell growth;cellular macromolecule metabolic process;cellular metabolic process;cellular nitrogen compound metabolic process;cellular process;establishment of localization;establishment of localization in cell;establishment of protein localization;growth;intracellular protein transport;intracellular transport;macromolecule metabolic process;macromolecule modification;metabolic process;ncRNA metab…	box C/D snoRNP complex;Cajal body;cell part;cytoplasm;intracellular membrane-bounded organelle;intracellular non-membrane-bounded organelle;intracellular organelle;intracellular organelle part;intracellular part;macromolecular complex;membrane;membrane-bounded organelle;non-membrane-bounded organelle;nuclear body;nuclear part;nucleolar part;nucleolus;nucleoplasm part;nucleus;organelle;organelle p…		Major pathway of rRNA processing in the nucleolus and cytosol;rRNA modification in the nucleus and cytosol;SUMOylation of RNA binding proteins	13	13	12	34.8	34.8	31.4	59.578	0	69.36	2730100	75	0.702469	0.0336895	0.702469
MAVS	Mitochondrial antiviral-signaling protein	Q7Z434-4;Q7Z434	ENSG00000088888	0.852426	1.40669			activation of immune response;activation of innate immune response;biological regulation;cellular process;cellular response to chemical stimulus;cellular response to dsRNA;cellular response to exogenous dsRNA;cellular response to organic substance;cellular response to stimulus;defense response;defense response to bacterium;defense response to virus;immune effector process;immune response;immune s…	cell part;cytoplasmic part;integral to membrane;intracellular membrane-bounded organelle;intracellular organelle;intracellular organelle part;intracellular part;intrinsic to membrane;membrane;membrane part;membrane-bounded organelle;microbody;microbody membrane;microbody part;mitochondrial membrane;mitochondrial outer membrane;mitochondrial part;mitochondrion;organelle;organelle membrane;organell…		DDX58/IFIH1-mediated induction of interferon-alpha/beta;Negative regulators of DDX58/IFIH1 signaling;NF-kB activation through FADD/RIP-1 pathway mediated by caspase-8 and -10;Ovarian tumor domain proteases;TRAF3-dependent IRF activation pathway;TRAF6 mediated IRF7 activation;TRAF6 mediated NF-kB activation	3	3	2	14.8	14.8	11.3	40.467	0	15.957	449140	14	0.621376	0.0544036	0.621376
PIN1	Peptidyl-prolyl cis-trans isomerase NIMA-interacting 1	K7EN45;Q13526	ENSG00000127445	0.848892	0.507861			biological regulation;cell cycle;cell surface receptor linked signaling pathway;cellular macromolecule metabolic process;cellular metabolic process;cellular process;cellular protein metabolic process;cellular response to chemical stimulus;cellular response to cytokine stimulus;cellular response to organic substance;cellular response to stimulus;cytokine-mediated signaling pathway;defense response…	cell part;cytoplasm;intracellular membrane-bounded organelle;intracellular organelle;intracellular organelle part;intracellular part;membrane-bounded organelle;midbody;nuclear body;nuclear part;nuclear speck;nucleoplasm;nucleoplasm part;nucleus;organelle;organelle part	HALLMARK_PI3K_AKT_MTOR_SIGNALING	ISG15 antiviral mechanism;Negative regulators of DDX58/IFIH1 signaling;PI5P Regulates TP53 Acetylation;Regulation of TP53 Activity through Phosphorylation	2	2	1	34.4	34.4	11.1	9.8329	0.0025138	5.3163	273240	4	0.470432	0.129497	0.470432
COX4I1	Cytochrome c oxidase subunit 4 isoform 1, mitochondrial	P13073;H3BN72;H3BNV9;Q86WV2;H3BPG0	ENSG00000131143	0.847174	7.10075	+		biosynthetic process;cellular biosynthetic process;cellular macromolecule metabolic process;cellular metabolic process;cellular nitrogen compound metabolic process;cellular process;electron transport chain;gene expression;generation of precursor metabolites and energy;macromolecule metabolic process;metabolic process;nitrogen compound metabolic process;nucleic acid metabolic process;nucleobase-co…	cell part;cytoplasmic part;extracellular membrane-bounded organelle;extracellular organelle;extracellular region part;extracellular vesicular exosome;intracellular membrane-bounded organelle;intracellular organelle;intracellular organelle part;intracellular part;membrane;membrane-bounded organelle;membrane-bounded vesicle;mitochondrial inner membrane;mitochondrial membrane;mitochondrial part;mito…	HALLMARK_OXIDATIVE_PHOSPHORYLATION	Respiratory electron transport;TP53 Regulates Metabolic Genes	7	7	7	34.3	34.3	34.3	19.576	0	29.314	4356900	62	0.785161	0.0199227	0.785161
FUBP3	Far upstream element-binding protein 3	Q96I24;Q96I24-2	ENSG00000107164	0.83898	1.00598			biological regulation;biosynthetic process;cellular biosynthetic process;cellular macromolecule biosynthetic process;cellular macromolecule metabolic process;cellular metabolic process;cellular nitrogen compound metabolic process;cellular process;macromolecule biosynthetic process;macromolecule metabolic process;metabolic process;nitrogen compound metabolic process;nucleic acid metabolic process;…	cell part;cytoplasm;intracellular membrane-bounded organelle;intracellular organelle;intracellular part;membrane;membrane-bounded organelle;nucleus;organelle			6	3	3	9.1	5.9	5.9	61.64	0	14.322	308170	12	0.570105	0.0744504	0.570105
SNX5	Sorting nexin-5	Q5QPE4;Q9Y5X3;Q5QPE5	ENSG00000089006	0.834084	1.447			cellular component organization;cellular component organization at cellular level;cellular component organization or biogenesis;cellular component organization or biogenesis at cellular level;cellular membrane organization;cellular process;endocytosis;endosome transport;establishment of localization;establishment of localization in cell;establishment of protein localization;intracellular protein …	cell part;cell projection;cytoplasmic part;cytoplasmic vesicle membrane;cytoplasmic vesicle part;early endosome membrane;endosomal part;endosome membrane;extrinsic to endosome membrane;extrinsic to internal side of plasma membrane;extrinsic to membrane;extrinsic to organelle membrane;extrinsic to plasma membrane;intracellular organelle part;intracellular part;macromolecular complex;macropinocytic…		Golgi Associated Vesicle Biogenesis	3	3	3	15.7	15.7	15.7	26.596	0	14.052	273500	13	0.615071	0.0560989	0.615071
VPS4A	Vacuolar protein sorting-associated protein 4A	Q9UN37;I3L4J1	ENSG00000132612;ENSG00000260914	0.831332	6.94625	+		abscission;biological regulation;catabolic process;cell cycle process;cell division;cellular catabolic process;cellular component disassembly;cellular component disassembly at cellular level;cellular component organization;cellular component organization at cellular level;cellular component organization or biogenesis;cellular component organization or biogenesis at cellular level;cellular macromo…	cell part;centrosome;cytoplasm;cytoplasmic part;cytoskeletal part;cytosol;early endosome;endosomal part;endosome;endosome membrane;extracellular membrane-bounded organelle;extracellular organelle;extracellular region part;extracellular vesicular exosome;intracellular membrane-bounded organelle;intracellular non-membrane-bounded organelle;intracellular organelle;intracellular organelle part;intrac…		Budding and maturation of HIV virion;Endosomal Sorting Complex Required For Transport (ESCRT)	5	5	4	15.1	15.1	12.4	48.897	0	17.365	590310	20	0.76983	0.0218124	0.76983
ETHE1	Persulfide dioxygenase ETHE1, mitochondrial	M0QXB5;O95571;M0QY80	ENSG00000105755	0.826908	3.30224	+		amine catabolic process;amine metabolic process;carboxylic acid catabolic process;carboxylic acid metabolic process;catabolic process;cellular amine metabolic process;cellular amino acid catabolic process;cellular amino acid metabolic process;cellular catabolic process;cellular ketone metabolic process;cellular metabolic process;cellular modified amino acid metabolic process;cellular nitrogen com…	cell part;cytoplasm;cytoplasmic part;intracellular membrane-bounded organelle;intracellular organelle;intracellular organelle lumen;intracellular organelle part;intracellular part;membrane-bounded organelle;membrane-enclosed lumen;mitochondrial matrix;mitochondrial part;mitochondrion;nuclear part;nucleoplasm;organelle;organelle lumen;organelle part	HALLMARK_CHOLESTEROL_HOMEOSTASIS	Sulfide oxidation to sulfate	3	3	3	16.9	16.9	16.9	28.444	0	14.582	496760	20	0.700887	0.0340157	0.700887
DDX21;DDX50	Nucleolar RNA helicase 2;ATP-dependent RNA helicase DDX50	Q9NR30-2;Q9NR30;A0A087WVC1;Q9BQ39	ENSG00000107625;ENSG00000165732	0.817175	0.877045			biosynthetic process;cell differentiation;cellular biosynthetic process;cellular developmental process;cellular macromolecule biosynthetic process;cellular macromolecule metabolic process;cellular metabolic process;cellular nitrogen compound metabolic process;cellular process;developmental process;macromolecule biosynthetic process;macromolecule metabolic process;metabolic process;multi-organism …	cell part;cytoplasm;intracellular membrane-bounded organelle;intracellular non-membrane-bounded organelle;intracellular organelle;intracellular organelle part;intracellular part;membrane;membrane-bounded organelle;non-membrane-bounded organelle;nuclear part;nucleolus;nucleoplasm;nucleus;organelle;organelle part;plasma membrane	HALLMARK_MYC_TARGETS_V1;HALLMARK_UV_RESPONSE_UP	B-WICH complex positively regulates rRNA expression;Major pathway of rRNA processing in the nucleolus and cytosol	2	2	2	3.6	3.6	3.6	79.656	0	9.1566	152870	3	0.541367	0.0872982	0.541367
APOO	Apolipoprotein O	G3V1B6;H7C1U8;Q9BUR5-2;Q9BUR5	ENSG00000184831	0.815738	0.843659			establishment of localization;lipid transport;organic substance transport;transport	cell part;cytoplasmic part;extracellular region part;extracellular space;high-density lipoprotein particle;integral to membrane;intracellular membrane-bounded organelle;intracellular organelle;intracellular part;intrinsic to membrane;low-density lipoprotein particle;macromolecular complex;membrane part;membrane-bounded organelle;mitochondrion;organelle;plasma lipoprotein particle;protein-lipid co…		Cristae formation	2	2	2	22.8	22.8	22.8	13.101	0	8.3825	142900	9	0.535361	0.0901807	0.535361
FBL	rRNA 2-O-methyltransferase fibrillarin	P22087;M0R0P1;M0R299;M0QXL5;M0R2Q4	ENSG00000105202;ENSG00000280548	0.815521	3.10011	+		box C/D snoRNA 3'-end processing;box C/D snoRNA metabolic process;box C/D snoRNA processing;cell differentiation;cellular developmental process;cellular macromolecule metabolic process;cellular metabolic process;cellular nitrogen compound metabolic process;cellular process;developmental process;macromolecule metabolic process;macromolecule methylation;macromolecule modification;metabolic process;…	box C/D snoRNP complex;Cajal body;cell part;extracellular membrane-bounded organelle;extracellular organelle;extracellular region part;extracellular vesicular exosome;granular component;intracellular membrane-bounded organelle;intracellular non-membrane-bounded organelle;intracellular organelle;intracellular organelle part;intracellular part;macromolecular complex;membrane;membrane-bounded organe…	HALLMARK_MYC_TARGETS_V1	Major pathway of rRNA processing in the nucleolus and cytosol;rRNA modification in the nucleus and cytosol	11	11	9	41.4	41.4	38	33.784	0	69.537	3106900	72	0.686647	0.0372804	0.686647
GSTK1	Glutathione S-transferase kappa 1	E9PFN5;Q9Y2Q3;Q9Y2Q3-3;Q9Y2Q3-2;C9JNT3;Q9Y2Q3-4	ENSG00000197448	0.808214	3.77915	+		amine metabolic process;carboxylic acid metabolic process;cell differentiation;cellular amine metabolic process;cellular amino acid metabolic process;cellular developmental process;cellular ketone metabolic process;cellular metabolic process;cellular modified amino acid metabolic process;cellular nitrogen compound metabolic process;cellular process;developmental process;epithelial cell differenti…	cell part;cytoplasmic part;extracellular membrane-bounded organelle;extracellular organelle;extracellular region part;extracellular vesicular exosome;intracellular;intracellular membrane-bounded organelle;intracellular organelle;intracellular organelle lumen;intracellular organelle part;intracellular part;membrane;membrane-bounded organelle;membrane-bounded vesicle;membrane-enclosed lumen;microbo…	HALLMARK_BILE_ACID_METABOLISM;HALLMARK_PEROXISOME	Glutathione conjugation	10	10	8	54.7	54.7	46.3	21.707	0	37.841	2543100	55	0.69979	0.0341885	0.69979
DKFZp686J1372;TPM3		Q5HYB6;P06753-2;P06753-3;P06753-6;A0A087WWU8;D6R904	ENSG00000143549	0.805341	4.08362	+		actin filament-based movement;actin filament-based process;actin-mediated cell contraction;actin-myosin filament sliding;cellular component movement;cellular process;multicellular organismal process;muscle contraction;muscle filament sliding;muscle system process;system process	actin filament bundle;actomyosin;cell part;contractile fiber part;cytoplasmic part;cytoskeletal part;cytoskeleton;cytosol;extracellular membrane-bounded organelle;extracellular organelle;extracellular region part;extracellular vesicular exosome;intracellular non-membrane-bounded organelle;intracellular organelle;intracellular organelle part;intracellular part;membrane-bounded organelle;membrane-b…	HALLMARK_MYOGENESIS	Smooth Muscle Contraction;Striated Muscle Contraction	23	15	0	59.5	39.2	0	27.175	0	120.8	3689500	98	0.704503	0.033358	0.704503
ATP5D	ATP synthase subunit delta, mitochondrial	P30049	ENSG00000099624	0.804707	2.56281	+		ATP biosynthetic process;ATP metabolic process;ATP synthesis coupled proton transport;biosynthetic process;cation transport;cellular biosynthetic process;cellular metabolic process;cellular nitrogen compound biosynthetic process;cellular nitrogen compound metabolic process;cellular process;electron transport chain;energy coupled proton transport, down electrochemical gradient;establishment of loc…	cell part;cytoplasmic part;intracellular membrane-bounded organelle;intracellular organelle;intracellular organelle lumen;intracellular organelle part;intracellular part;macromolecular complex;membrane;membrane part;membrane-bounded organelle;membrane-enclosed lumen;mitochondrial inner membrane;mitochondrial matrix;mitochondrial membrane;mitochondrial membrane part;mitochondrial part;mitochondria…	HALLMARK_OXIDATIVE_PHOSPHORYLATION	Cristae formation;Formation of ATP by chemiosmotic coupling	5	5	4	38.1	38.1	17.3	17.49	0	20.95	1600300	40	0.660544	0.0432723	0.660544
MAT2A	S-adenosylmethionine synthase isoform type-2	P31153;P31153-2	ENSG00000168906	0.797913	3.40551	+		amine biosynthetic process;amine metabolic process;biosynthetic process;carboxylic acid biosynthetic process;carboxylic acid metabolic process;cellular amine metabolic process;cellular amino acid biosynthetic process;cellular amino acid metabolic process;cellular biosynthetic process;cellular ketone metabolic process;cellular metabolic process;cellular modified amino acid biosynthetic process;cel…	cell part;cytoplasmic part;cytosol;intracellular part;macromolecular complex;methionine adenosyltransferase complex;protein complex		Defective MAT1A causes Methionine adenosyltransferase deficiency (MATD);Metabolism of ingested SeMet, Sec, MeSec into H2Se;Methylation;Sulfur amino acid metabolism	6	6	6	18.7	18.7	18.7	43.66	0	35.883	1518700	42	0.682748	0.0378508	0.682748
PC	Pyruvate carboxylase, mitochondrial	P11498;A0A494C016	ENSG00000173599	0.791275	4.65654	+		alcohol biosynthetic process;alcohol metabolic process;biological regulation;biosynthetic process;biotin metabolic process;carbohydrate biosynthetic process;carbohydrate metabolic process;carboxylic acid metabolic process;cellular amide metabolic process;cellular biosynthetic process;cellular carbohydrate biosynthetic process;cellular carbohydrate metabolic process;cellular ketone metabolic proce…	cell part;cytoplasm;cytoplasmic part;cytosol;intracellular membrane-bounded organelle;intracellular organelle;intracellular organelle lumen;intracellular organelle part;intracellular part;membrane;membrane-bounded organelle;membrane-enclosed lumen;mitochondrial inner membrane;mitochondrial matrix;mitochondrial membrane;mitochondrial part;mitochondrion;organelle;organelle inner membrane;organelle …	HALLMARK_GLYCOLYSIS;HALLMARK_HEME_METABOLISM;HALLMARK_MYOGENESIS;HALLMARK_XENOBIOTIC_METABOLISM	Biotin transport and metabolism;Defective HLCS causes multiple carboxylase deficiency;Gluconeogenesis	49	49	43	54.2	54.2	44.9	129.63	0	306.34	22257000	385	0.704675	0.0333757	0.704675
RAB14	Ras-related protein Rab-14	P61106;X6RFL8	ENSG00000119396	0.789387	6.79551	+		biological regulation;cell surface receptor linked signaling pathway;cellular component assembly;cellular component assembly at cellular level;cellular component organization;cellular component organization at cellular level;cellular component organization or biogenesis;cellular component organization or biogenesis at cellular level;cellular membrane fusion;cellular membrane organization;cellular…	cell part;clathrin-coated vesicle;coated vesicle;cytoplasmic membrane-bounded vesicle;cytoplasmic part;cytoplasmic vesicle;cytoplasmic vesicle membrane;cytoplasmic vesicle part;cytosol;early endosome;early endosome membrane;endocytic vesicle;endocytic vesicle membrane;endoplasmic reticulum;endosomal part;endosome;endosome membrane;extracellular membrane-bounded organelle;extracellular organelle;e…	HALLMARK_PROTEIN_SECRETION	Neutrophil degranulation;RAB GEFs exchange GTP for GDP on RABs;RAB geranylgeranylation;Synthesis of PIPs at the plasma membrane;Translocation of GLUT4 to the plasma membrane	10	10	10	57.7	57.7	57.7	23.897	0	75.375	4217000	84	0.732167	0.028221	0.732167
CNDP2	Cytosolic non-specific dipeptidase	Q96KP4;Q96KP4-2	ENSG00000133313	0.789233	6.64279	+		amine biosynthetic process;amine metabolic process;biosynthetic process;carboxylic acid biosynthetic process;carboxylic acid metabolic process;cellular amine metabolic process;cellular amino acid biosynthetic process;cellular amino acid metabolic process;cellular biosynthetic process;cellular ketone metabolic process;cellular metabolic process;cellular modified amino acid biosynthetic process;cel…	cell part;cytoplasmic part;cytosol;extracellular membrane-bounded organelle;extracellular organelle;extracellular region part;extracellular vesicular exosome;intracellular part;membrane-bounded organelle;membrane-bounded vesicle;organelle;vesicle	HALLMARK_XENOBIOTIC_METABOLISM	Glutathione synthesis and recycling	18	18	17	46.5	46.5	42.3	52.878	0	79.919	4835600	122	0.730405	0.0284402	0.730405
STX7	Syntaxin-7	O15400-2;O15400	ENSG00000079950	0.788748	4.28419	+		biological regulation;cellular component assembly;cellular component assembly at cellular level;cellular component organization;cellular component organization at cellular level;cellular component organization or biogenesis;cellular component organization or biogenesis at cellular level;cellular localization;cellular membrane fusion;cellular membrane organization;cellular process;establishment of…	azurophil granule;cell part;cytoplasmic membrane-bounded vesicle;cytoplasmic part;cytoplasmic vesicle;early endosome;early endosome membrane;endocytic vesicle;endomembrane system;endosomal part;endosome;endosome membrane;extracellular membrane-bounded organelle;extracellular organelle;extracellular region part;extracellular vesicular exosome;immunological synapse;integral to membrane;intracellula…	HALLMARK_PROTEIN_SECRETION		5	5	5	28.9	28.9	28.9	27.4	0	27.679	1071800	41	0.6958	0.035173	0.6958
ATP5C1	ATP synthase subunit gamma, mitochondrial	P36542;P36542-2	ENSG00000165629	0.785594	2.96919	+		ATP biosynthetic process;ATP metabolic process;ATP synthesis coupled proton transport;biosynthetic process;cation transport;cellular biosynthetic process;cellular metabolic process;cellular nitrogen compound biosynthetic process;cellular nitrogen compound metabolic process;cellular process;electron transport chain;energy coupled proton transport, down electrochemical gradient;establishment of loc…	cell part;cytoplasmic part;extracellular membrane-bounded organelle;extracellular organelle;extracellular region part;extracellular vesicular exosome;intracellular membrane-bounded organelle;intracellular organelle;intracellular organelle lumen;intracellular organelle part;intracellular part;macromolecular complex;membrane;membrane part;membrane-bounded organelle;membrane-bounded vesicle;membrane…	HALLMARK_OXIDATIVE_PHOSPHORYLATION	Cristae formation;Formation of ATP by chemiosmotic coupling	11	11	10	30.5	30.5	30.5	32.996	0	98.734	8260500	79	0.661376	0.0431422	0.661376
LAMP2	Lysosome-associated membrane glycoprotein 2	P13473-2;P13473;P13473-3;H0YCG2	ENSG00000005893	0.783632	0.675157			biological regulation;blood coagulation;cell activation;cellular process;coagulation;establishment of localization;establishment of localization in cell;exocytosis;hemostasis;multicellular organismal process;platelet activation;platelet degranulation;posttranscriptional regulation of gene expression;protein stabilization;regulation of biological process;regulation of biological quality;regulation…	cell part;cytoplasmic part;cytoplasmic vesicle membrane;cytoplasmic vesicle part;endocytic vesicle membrane;endosomal part;endosome;endosome membrane;extracellular membrane-bounded organelle;extracellular organelle;extracellular region part;extracellular vesicular exosome;integral to membrane;intracellular membrane-bounded organelle;intracellular organelle;intracellular organelle part;intracellul…	HALLMARK_COAGULATION;HALLMARK_COMPLEMENT;HALLMARK_HEME_METABOLISM;HALLMARK_PROTEIN_SECRETION	Neutrophil degranulation;Platelet degranulation	4	4	4	8.8	8.8	8.8	44.955	0	13.499	712950	16	0.491007	0.116084	0.491007
C1QBP	Complement component 1 Q subcomponent-binding protein, mitochondrial	Q07021;I3L3Q7;I3L3B0	ENSG00000108561	0.783489	1.04386			activation of immune response;apoptosis;biological regulation;biosynthetic process;blood coagulation;blood coagulation, intrinsic pathway;cell death;cellular biosynthetic process;cellular component assembly;cellular component assembly at cellular level;cellular component organization;cellular component organization at cellular level;cellular component organization or biogenesis;cellular component…	cell part;cell surface;cytoplasm;cytoplasmic part;cytosol;extracellular region part;extracellular space;intracellular membrane-bounded organelle;intracellular non-membrane-bounded organelle;intracellular organelle;intracellular organelle lumen;intracellular organelle part;intracellular part;membrane;membrane-bounded organelle;membrane-enclosed lumen;mitochondrial matrix;mitochondrial part;mitocho…	HALLMARK_MYC_TARGETS_V1	Intrinsic Pathway of Fibrin Clot Formation	4	4	4	16.7	16.7	16.7	31.362	0	26.091	1007900	35	0.548536	0.0840206	0.548536
FAM129B	Niban-like protein 1	Q96TA1-2;Q96TA1	ENSG00000136830	0.780518	3.43255	+		biological regulation;negative regulation of apoptosis;negative regulation of biological process;negative regulation of cell death;negative regulation of cellular process;negative regulation of programmed cell death;regulation of apoptosis;regulation of biological process;regulation of cell death;regulation of cellular process;regulation of programmed cell death	actin cytoskeleton;adherens junction;anchoring junction;cell junction;cell part;cytoplasm;cytoplasmic part;cytoskeleton;cytosol;extracellular membrane-bounded organelle;extracellular organelle;extracellular region part;extracellular vesicular exosome;intracellular membrane-bounded organelle;intracellular non-membrane-bounded organelle;intracellular organelle;intracellular organelle part;intracell…			13	13	13	27.1	27.1	27.1	82.682	0	66.853	1622400	52	0.670661	0.0407821	0.670661
HSPA9	Stress-70 protein, mitochondrial	P38646	ENSG00000113013	0.776857	4.45648	+		biological regulation;cellular macromolecule metabolic process;cellular metabolic process;cellular process;cellular protein metabolic process;establishment of localization;establishment of localization in cell;establishment of protein localization;establishment of protein localization in mitochondrion;establishment of protein localization to organelle;intracellular protein transport;intracellular…	adherens junction;anchoring junction;cell junction;cell part;cell-substrate adherens junction;cell-substrate junction;cytoplasm;cytoplasmic part;extracellular membrane-bounded organelle;extracellular organelle;extracellular region part;extracellular vesicular exosome;focal adhesion;intracellular membrane-bounded organelle;intracellular non-membrane-bounded organelle;intracellular organelle;intrac…	HALLMARK_MTORC1_SIGNALING;HALLMARK_OXIDATIVE_PHOSPHORYLATION;HALLMARK_UNFOLDED_PROTEIN_RESPONSE	Cristae formation;Gene and protein expression by JAK-STAT signaling after Interleukin-12 stimulation;Mitochondrial protein import;Regulation of HSF1-mediated heat shock response	36	35	31	52.9	51.8	49.2	73.68	0	323.31	23592000	362	0.689714	0.0365045	0.689714
PGD	6-phosphogluconate dehydrogenase, decarboxylating	P52209-2;P52209;K7EPF6;K7EMN2;K7EM49	ENSG00000142657	0.776832	7.33327	+		alcohol biosynthetic process;alcohol catabolic process;alcohol metabolic process;aldonic acid metabolic process;biosynthetic process;carbohydrate biosynthetic process;carbohydrate catabolic process;carbohydrate metabolic process;carboxylic acid metabolic process;catabolic process;cellular biosynthetic process;cellular carbohydrate biosynthetic process;cellular carbohydrate catabolic process;cellu…	cell part;cytoplasmic part;cytosol;extracellular membrane-bounded organelle;extracellular organelle;extracellular region part;extracellular vesicular exosome;intracellular membrane-bounded organelle;intracellular organelle;intracellular part;membrane-bounded organelle;membrane-bounded vesicle;nucleus;organelle;vesicle	HALLMARK_XENOBIOTIC_METABOLISM	Pentose phosphate pathway (hexose monophosphate shunt)	11	11	11	28.3	28.3	28.3	51.872	0	58.823	3370500	48	0.726545	0.0290191	0.726545
ATP5O	ATP synthase subunit O, mitochondrial	P48047;A0A494C0K9;H7C0C1	ENSG00000241837;ENSG00000249209	0.774512	5.33574	+		ATP biosynthetic process;ATP metabolic process;ATP synthesis coupled proton transport;biosynthetic process;cation transport;cellular biosynthetic process;cellular metabolic process;cellular nitrogen compound biosynthetic process;cellular nitrogen compound metabolic process;cellular process;electron transport chain;energy coupled proton transport, down electrochemical gradient;establishment of loc…	cell part;cytoplasmic part;extracellular membrane-bounded organelle;extracellular organelle;extracellular region part;extracellular vesicular exosome;intracellular membrane-bounded organelle;intracellular organelle;intracellular organelle part;intracellular part;macromolecular complex;membrane;membrane part;membrane-bounded organelle;membrane-bounded vesicle;mitochondrial inner membrane;mitochond…	HALLMARK_ADIPOGENESIS;HALLMARK_OXIDATIVE_PHOSPHORYLATION	Cristae formation;Formation of ATP by chemiosmotic coupling	10	10	10	53.1	53.1	53.1	23.277	0	139.94	15972000	115	0.701859	0.0338081	0.701859
MYBBP1A	Myb-binding protein 1A	I3L1L3;Q9BQG0;Q9BQG0-2	ENSG00000132382	0.773695	0.90245			biological regulation;biosynthetic process;cell communication;cell differentiation;cellular biosynthetic process;cellular developmental process;cellular macromolecule biosynthetic process;cellular macromolecule metabolic process;cellular metabolic process;cellular nitrogen compound metabolic process;cellular process;cellular response to external stimulus;cellular response to extracellular stimulu…	cell part;cytoplasm;intracellular membrane-bounded organelle;intracellular non-membrane-bounded organelle;intracellular organelle;intracellular organelle part;intracellular part;macromolecular complex;membrane;membrane-bounded organelle;NLS-dependent protein nuclear import complex;non-membrane-bounded organelle;nuclear part;nucleocytoplasmic shuttling complex;nucleolus;nucleus;organelle;organelle…	HALLMARK_ESTROGEN_RESPONSE_EARLY;HALLMARK_MYC_TARGETS_V2	B-WICH complex positively regulates rRNA expression	5	5	5	4.4	4.4	4.4	140.13	0	14.541	246330	7	0.525585	0.0950574	0.525585
AP2A2	AP-2 complex subunit alpha-2	A0A0G2JS82;O94973;O94973-2;A0A0G2JQM1;O94973-3	ENSG00000183020	0.772393	1.46028			antigen processing and presentation;antigen processing and presentation of exogenous antigen;antigen processing and presentation of exogenous peptide antigen;antigen processing and presentation of exogenous peptide antigen via MHC class II;antigen processing and presentation of peptide antigen;antigen processing and presentation of peptide antigen via MHC class II;antigen processing and presentat…	AP-2 adaptor complex;AP-type membrane coat adaptor complex;cell part;clathrin adaptor complex;clathrin coated vesicle membrane;clathrin-coated endocytic vesicle membrane;coated vesicle membrane;cytoplasmic membrane-bounded vesicle;cytoplasmic part;cytoplasmic vesicle;cytoplasmic vesicle membrane;cytoplasmic vesicle part;cytosol;endocytic vesicle membrane;intracellular membrane-bounded organelle;i…		Cargo recognition for clathrin-mediated endocytosis;Clathrin-mediated endocytosis;EPH-ephrin mediated repulsion of cells;LDL clearance;MHC class II antigen presentation;Nef Mediated CD4 Down-regulation;Nef Mediated CD8 Down-regulation;Neutrophil degranulation;Recycling pathway of L1;Retrograde neurotrophin signalling;VLDLR internalisation and degradation;WNT5A-dependent internalization of FZD2, F…	7	7	4	8.6	8.6	4.7	101.54	0	25.328	611030	26	0.581863	0.0687069	0.581863
NFS1	Cysteine desulfurase, mitochondrial	Q9Y697-2;Q9Y697;H7C0I5;H0YGN5;F2Z2E7;Q9Y697-3	ENSG00000244005;ENSG00000272897	0.770331	1.7761			amine metabolic process;aromatic compound biosynthetic process;biosynthetic process;carboxylic acid metabolic process;cellular amine metabolic process;cellular amino acid metabolic process;cellular aromatic compound metabolic process;cellular biosynthetic process;cellular component assembly;cellular component organization;cellular component organization or biogenesis;cellular ketone metabolic pro…	cell part;cytoplasm;cytoplasmic part;cytosol;intracellular membrane-bounded organelle;intracellular non-membrane-bounded organelle;intracellular organelle;intracellular organelle lumen;intracellular organelle part;intracellular part;membrane-bounded organelle;membrane-enclosed lumen;mitochondrial matrix;mitochondrial part;mitochondrion;non-membrane-bounded organelle;nuclear part;nucleolus;nucleop…	HALLMARK_XENOBIOTIC_METABOLISM		2	2	2	7.6	7.6	7.6	44.017	0	9.9016	94033	5	0.601451	0.0607173	0.601451
HNRNPAB	Heterogeneous nuclear ribonucleoprotein A/B	Q99729-3;D6R9P3;D6RD18;D6RBZ0;Q99729-4;Q99729-2;Q99729	ENSG00000197451	0.763291	2.59416			anatomical structure morphogenesis;biological regulation;cell morphogenesis;cell morphogenesis involved in differentiation;cellular component morphogenesis;cellular component organization;cellular component organization or biogenesis;cellular developmental process;cellular process;developmental process;epithelial to mesenchymal transition;negative regulation of biological process;negative regulat…	cell part;cytoplasm;intracellular membrane-bounded organelle;intracellular organelle;intracellular organelle part;intracellular part;macromolecular complex;membrane-bounded organelle;nuclear part;nucleoplasm;nucleus;organelle;organelle part;ribonucleoprotein complex			8	8	7	35.4	35.4	31.2	30.588	0	52.306	1797900	43	0.633483	0.0513741	0.633483
SFN	14-3-3 protein sigma	P31947-2;P31947	ENSG00000175793	0.756017	4.4844	+		anatomical structure development;apoptosis;apoptotic mitochondrial changes;biological regulation;biosynthetic process;cell death;cell development;cellular biosynthetic process;cellular component organization;cellular component organization at cellular level;cellular component organization or biogenesis;cellular component organization or biogenesis at cellular level;cellular developmental process;…	cell part;cytoplasm;cytoplasmic part;cytoplasmic vesicle membrane;cytoplasmic vesicle part;cytosol;extracellular membrane-bounded organelle;extracellular organelle;extracellular region part;extracellular space;extracellular vesicular exosome;intracellular membrane-bounded organelle;intracellular organelle;intracellular organelle part;intracellular part;membrane;membrane-bounded organelle;membrane…	HALLMARK_ESTROGEN_RESPONSE_EARLY;HALLMARK_ESTROGEN_RESPONSE_LATE;HALLMARK_P53_PATHWAY;HALLMARK_PI3K_AKT_MTOR_SIGNALING	Activation of BAD and translocation to mitochondria;Chk1/Chk2(Cds1) mediated inactivation of Cyclin B:Cdk1 complex;RHO GTPases activate PKNs;TP53 Regulates Metabolic Genes;TP53 Regulates Transcription of Genes Involved in G2 Cell Cycle Arrest;Translocation of GLUT4 to the plasma membrane	5	2	2	20.4	8.8	8.8	24.336	0	6.4287	4035900	15	0.673715	0.0400651	0.673715
SHMT2	Serine hydroxymethyltransferase, mitochondrial;Serine hydroxymethyltransferase	P34897-3;P34897;P34897-2;G3V2Y4;H0YIZ0	ENSG00000182199	0.755987	3.03976	+		amine biosynthetic process;amine metabolic process;biological regulation;biosynthetic process;carboxylic acid biosynthetic process;carboxylic acid metabolic process;cellular amine metabolic process;cellular amino acid biosynthetic process;cellular amino acid metabolic process;cellular aromatic compound metabolic process;cellular biosynthetic process;cellular component assembly;cellular component …	cell part;cytoplasmic part;cytoskeleton;extracellular membrane-bounded organelle;extracellular organelle;extracellular region part;extracellular vesicular exosome;intracellular membrane-bounded organelle;intracellular non-membrane-bounded organelle;intracellular organelle;intracellular organelle lumen;intracellular organelle part;intracellular part;membrane;membrane-bounded organelle;membrane-bou…	HALLMARK_MTORC1_SIGNALING;HALLMARK_XENOBIOTIC_METABOLISM	Metabolism of folate and pterines	11	11	9	25.9	25.9	20.9	53.454	0	48.388	3371300	79	0.642276	0.0487628	0.642276
IPO5	Importin-5	O00410;O00410-3;H0Y8C6;O00410-2;E7ETV3	ENSG00000065150	0.755962	0.678475			biological regulation;cellular process;cellular response to acid;cellular response to amine stimulus;cellular response to amino acid stimulus;cellular response to chemical stimulus;cellular response to endogenous stimulus;cellular response to organic nitrogen;cellular response to organic substance;cellular response to stimulus;establishment of localization;establishment of localization in cell;es…	cell part;cytoplasm;cytoplasmic part;Golgi apparatus;intracellular membrane-bounded organelle;intracellular non-membrane-bounded organelle;intracellular organelle;intracellular organelle part;intracellular part;macromolecular complex;membrane;membrane part;membrane-bounded organelle;non-membrane-bounded organelle;nuclear membrane;nuclear part;nuclear pore;nucleolus;nucleoplasm;nucleus;organelle;o…		vRNP Assembly	7	7	4	8.1	8.1	4.5	123.63	0	21.504	604280	16	0.480655	0.121996	0.480655
PRMT1	Protein arginine N-methyltransferase 1	E9PKG1;Q99873-2;Q99873-3;Q99873;E9PQ98;E9PIX6;Q99873-5	ENSG00000126457	0.754663	2.51421			biological regulation;cell projection organization;cell surface receptor linked signaling pathway;cellular component organization;cellular component organization at cellular level;cellular component organization or biogenesis;cellular component organization or biogenesis at cellular level;cellular macromolecule metabolic process;cellular metabolic process;cellular process;cellular protein metabol…	cell part;cytoplasm;cytoplasmic part;cytosol;intracellular membrane-bounded organelle;intracellular organelle;intracellular organelle part;intracellular part;membrane-bounded organelle;nuclear part;nucleoplasm;nucleus;organelle;organelle part		RMTs methylate histone arginines;RUNX1 regulates genes involved in megakaryocyte differentiation and platelet function;TP53 Regulates Transcription of Genes Involved in G2 Cell Cycle Arrest	4	4	4	15.4	15.4	15.4	37.709	0	16.459	492490	15	0.62473	0.0535668	0.62473
COX5B	Cytochrome c oxidase subunit 5B, mitochondrial	P10606	ENSG00000135940	0.746004	4.77804	+		biosynthetic process;cellular biosynthetic process;cellular macromolecule metabolic process;cellular metabolic process;cellular nitrogen compound metabolic process;cellular process;electron transport chain;gene expression;generation of precursor metabolites and energy;macromolecule metabolic process;metabolic process;multicellular organismal process;nitrogen compound metabolic process;nucleic aci…	cell part;cytoplasmic part;extracellular membrane-bounded organelle;extracellular organelle;extracellular region part;extracellular vesicular exosome;intracellular membrane-bounded organelle;intracellular organelle;intracellular organelle part;intracellular part;membrane;membrane-bounded organelle;membrane-bounded vesicle;mitochondrial inner membrane;mitochondrial membrane;mitochondrial part;mito…	HALLMARK_OXIDATIVE_PHOSPHORYLATION	Respiratory electron transport;TP53 Regulates Metabolic Genes	6	6	5	34.9	34.9	29.5	13.696	0	19.263	4812700	38	0.670435	0.0407205	0.670435
MT-CO2	Cytochrome c oxidase subunit 2	P00403	ENSG00000198712	0.744494	2.99299			biosynthetic process;cellular biosynthetic process;cellular macromolecule metabolic process;cellular metabolic process;cellular nitrogen compound metabolic process;cellular process;electron transport chain;gene expression;generation of precursor metabolites and energy;macromolecule metabolic process;metabolic process;mitochondrial electron transport, cytochrome c to oxygen;nitrogen compound metab…	cell part;cytoplasmic part;extracellular membrane-bounded organelle;extracellular organelle;extracellular region part;extracellular vesicular exosome;integral to membrane;intracellular membrane-bounded organelle;intracellular organelle;intracellular organelle part;intracellular part;intrinsic to membrane;macromolecular complex;membrane;membrane part;membrane-bounded organelle;membrane-bounded ves…		Respiratory electron transport;TP53 Regulates Metabolic Genes	8	8	8	35.2	35.2	35.2	25.565	0	49.547	7332900	72	0.63267	0.0515728	0.63267
PFN1	Profilin-1	P07737;K7EJ44	ENSG00000108518	0.744359	2.82868			actin cytoskeleton organization;actin filament-based process;anatomical structure formation involved in morphogenesis;biological regulation;blood coagulation;cell activation;cellular component organization;cellular component organization at cellular level;cellular component organization or biogenesis;cellular component organization or biogenesis at cellular level;cellular process;cellular respons…	adherens junction;anchoring junction;blood microparticle;cell cortex;cell junction;cell part;cell projection;cell-substrate adherens junction;cell-substrate junction;cytoplasm;cytoplasmic part;cytoskeleton;cytosol;extracellular membrane-bounded organelle;extracellular organelle;extracellular region part;extracellular vesicular exosome;focal adhesion;intracellular membrane-bounded organelle;intrac…	HALLMARK_APICAL_JUNCTION;HALLMARK_COMPLEMENT;HALLMARK_PI3K_AKT_MTOR_SIGNALING	PCP/CE pathway;Platelet degranulation;RHO GTPases Activate Formins;Signaling by ROBO receptors	12	12	10	68.6	68.6	54.3	15.054	0	114.38	9585000	107	0.627822	0.0525549	0.627822
SLC25A22;SLC25A18	Mitochondrial glutamate carrier 1;Mitochondrial glutamate carrier 2	E9PS95;A0A0D9SEI9;A0A0D9SFE1;E9PJH7;Q9H936;K4DIB8;K4DIA8;Q9H1K4	ENSG00000177542;ENSG00000182902	0.738669	0.749476			acidic amino acid transport;amine transport;amino acid transport;anion transport;carboxylic acid transport;cellular process;establishment of localization;ion transport;L-glutamate transport;nitrogen compound transport;organic acid transport;organic anion transport;organic substance transport;transmembrane transport;transport	cell part;cytoplasmic part;integral to membrane;intracellular membrane-bounded organelle;intracellular organelle;intracellular organelle part;intracellular part;intrinsic to membrane;membrane;membrane part;membrane-bounded organelle;mitochondrial inner membrane;mitochondrial membrane;mitochondrial part;mitochondrion;nuclear part;nucleoplasm;organelle;organelle inner membrane;organelle membrane;or…		Organic anion transporters	2	2	2	20.9	20.9	20.9	20.846	0.0044423	5.0247	204100	3	0.486358	0.118126	0.486358
UQCRC1	Cytochrome b-c1 complex subunit 1, mitochondrial	P31930	ENSG00000010256	0.738554	6.89991	+		aerobic respiration;cellular metabolic process;cellular process;cellular respiration;electron transport chain;energy derivation by oxidation of organic compounds;generation of precursor metabolites and energy;metabolic process;mitochondrial electron transport, ubiquinol to cytochrome c;oxidation-reduction process;oxidative phosphorylation;phosphate-containing compound metabolic process;phosphorus…	cell part;cytoplasmic part;intracellular membrane-bounded organelle;intracellular organelle;intracellular organelle part;intracellular part;macromolecular complex;membrane;membrane part;membrane-bounded organelle;mitochondrial inner membrane;mitochondrial membrane;mitochondrial membrane part;mitochondrial part;mitochondrial respiratory chain;mitochondrial respiratory chain complex III;mitochondri…	HALLMARK_ADIPOGENESIS;HALLMARK_OXIDATIVE_PHOSPHORYLATION	Respiratory electron transport	11	11	9	23.1	23.1	21.7	52.645	0	63.819	8187800	115	0.689191	0.0365956	0.689191
CLCN7		I3L470	ENSG00000103249	0.7385	0.558002				cell part;membrane		Stimuli-sensing channels	1	1	1	10.2	10.2	10.2	23.577	0.008427	4.0015	2004300	13	0.447464	0.146947	0.447464
PLEKHA7	Pleckstrin homology domain-containing family A member 7	E9PKC0;Q6IQ23;Q6IQ23-2;H0YDE2;A0A1B0GTN9;A0A1B0GUN0;Q6IQ23-3	ENSG00000166689	0.738055	1.54345			biological adhesion;cell adhesion;cell junction maintenance;cell junction organization;cell-cell adhesion;cell-cell junction maintenance;cell-cell junction organization;cellular component maintenance;cellular component maintenance at cellular level;cellular component organization;cellular component organization at cellular level;cellular component organization or biogenesis;cellular component org…	adherens junction;anchoring junction;cell junction;cell part;cell-cell adherens junction;cell-cell junction;centrosome;cytoplasm;cytoplasmic part;cytoskeletal part;extracellular membrane-bounded organelle;extracellular organelle;extracellular region part;extracellular vesicular exosome;intracellular membrane-bounded organelle;intracellular non-membrane-bounded organelle;intracellular organelle;in…			4	4	4	3.3	3.3	3.3	144.42	0	12.252	163060	6	0.567781	0.0755617	0.567781
SLC25A3	Phosphate carrier protein, mitochondrial	Q00325-2;Q00325;F8VVM2	ENSG00000075415	0.737017	1.5169			anion transport;cellular metabolic process;cellular process;establishment of localization;generation of precursor metabolites and energy;inorganic anion transport;ion transmembrane transport;ion transport;metabolic process;phosphate ion transmembrane transport;phosphate ion transport;transmembrane transport;transport	cell part;cytoplasmic part;extracellular membrane-bounded organelle;extracellular organelle;extracellular region part;extracellular vesicular exosome;integral to membrane;integral to plasma membrane;intracellular membrane-bounded organelle;intracellular organelle;intracellular organelle part;intracellular part;intrinsic to membrane;intrinsic to plasma membrane;membrane;membrane part;membrane-boun…	HALLMARK_MYC_TARGETS_V1;HALLMARK_OXIDATIVE_PHOSPHORYLATION		10	10	8	24.9	24.9	20.5	39.958	0	36.289	3680300	36	0.56542	0.0761985	0.56542
SAMM50	Sorting and assembly machinery component 50 homolog	Q9Y512	ENSG00000100347	0.737017	0.515761			cellular component organization;cellular component organization at cellular level;cellular component organization or biogenesis;cellular component organization or biogenesis at cellular level;cellular macromolecule metabolic process;cellular membrane organization;cellular metabolic process;cellular process;cellular protein metabolic process;establishment of localization;establishment of localizat…	cell part;cytoplasmic part;extracellular membrane-bounded organelle;extracellular organelle;extracellular region part;extracellular vesicular exosome;integral to membrane;intracellular membrane-bounded organelle;intracellular organelle;intracellular organelle part;intracellular part;intrinsic to membrane;macromolecular complex;membrane;membrane part;membrane-bounded organelle;membrane-bounded ves…	HALLMARK_ADIPOGENESIS	Cristae formation;Mitochondrial protein import	2	2	2	5.1	5.1	5.1	51.976	0	7.1005	409480	7	0.436079	0.156284	0.436079
COX5A	Cytochrome c oxidase subunit 5A, mitochondrial	H3BNX8;P20674;H3BRM5;H3BV69	ENSG00000178741	0.735768	4.8082	+		biosynthetic process;cellular biosynthetic process;cellular macromolecule metabolic process;cellular metabolic process;cellular nitrogen compound metabolic process;cellular process;electron transport chain;gene expression;generation of precursor metabolites and energy;macromolecule metabolic process;metabolic process;nitrogen compound metabolic process;nucleic acid metabolic process;nucleobase-co…	cell part;cytoplasmic part;extracellular membrane-bounded organelle;extracellular organelle;extracellular region part;extracellular vesicular exosome;intracellular organelle part;intracellular part;membrane;membrane-bounded organelle;membrane-bounded vesicle;mitochondrial inner membrane;mitochondrial membrane;mitochondrial part;organelle;organelle inner membrane;organelle membrane;organelle part;…	HALLMARK_MYC_TARGETS_V1;HALLMARK_OXIDATIVE_PHOSPHORYLATION	Respiratory electron transport;TP53 Regulates Metabolic Genes	5	5	5	32	32	32	17.235	0	25.064	5063200	44	0.662606	0.043	0.662606
GOT2	Aspartate aminotransferase, mitochondrial	P00505;P00505-2	ENSG00000125166	0.734743	4.41804	+		2-oxoglutarate metabolic process;4-hydroxyproline catabolic process;4-hydroxyproline metabolic process;alcohol biosynthetic process;alcohol metabolic process;amine biosynthetic process;amine catabolic process;amine metabolic process;aspartate biosynthetic process;aspartate catabolic process;aspartate family amino acid biosynthetic process;aspartate family amino acid catabolic process;aspartate fa…	cell part;cytoplasmic part;extracellular membrane-bounded organelle;extracellular organelle;extracellular region part;extracellular vesicular exosome;intracellular membrane-bounded organelle;intracellular organelle;intracellular organelle lumen;intracellular organelle part;intracellular part;membrane;membrane-bounded organelle;membrane-bounded vesicle;membrane-enclosed lumen;mitochondrial inner m…	HALLMARK_GLYCOLYSIS;HALLMARK_MYC_TARGETS_V1;HALLMARK_OXIDATIVE_PHOSPHORYLATION	Amino acid synthesis and interconversion (transamination);Gluconeogenesis;Glyoxylate metabolism and glycine degradation	19	19	16	43.7	43.7	35.1	47.517	0	151.17	14425000	175	0.655685	0.0445527	0.655685
SNRPG;SNRPGP15	Small nuclear ribonucleoprotein G;Putative small nuclear ribonucleoprotein G-like protein 15	Q49AN9;F5H013;P62308;A8MWD9;C9JVQ0	ENSG00000143977	0.730005	1.99299			biosynthetic process;cellular biosynthetic process;cellular component assembly;cellular component assembly at cellular level;cellular component organization;cellular component organization at cellular level;cellular component organization or biogenesis;cellular component organization or biogenesis at cellular level;cellular macromolecular complex assembly;cellular macromolecular complex subunit o…	catalytic step 2 spliceosome;cell part;cytoplasmic part;cytosol;intracellular organelle part;intracellular part;macromolecular complex;methylosome;methyltransferase complex;nuclear part;nucleoplasm;organelle part;protein complex;ribonucleoprotein complex;small nuclear ribonucleoprotein complex;small nucleolar ribonucleoprotein complex;SMN-Sm protein complex;spliceosomal complex;U1 snRNP;U12-type …	HALLMARK_MYC_TARGETS_V1	Cleavage of Growing Transcript in the Termination Region;mRNA Splicing - Major Pathway;mRNA Splicing - Minor Pathway;SLBP Dependent Processing of Replication-Dependent Histone Pre-mRNAs;SLBP independent Processing of Histone Pre-mRNAs;snRNP Assembly	2	2	2	31.2	31.2	31.2	7.1013	0	11.577	1164100	21	0.587283	0.0664338	0.587283
NDUFV2	NADH dehydrogenase [ubiquinone] flavoprotein 2, mitochondrial	E7EPT4;P19404	ENSG00000178127	0.729306	4.22095	+		anatomical structure development;cardiac muscle tissue development;cellular metabolic process;cellular process;developmental process;electron transport chain;generation of precursor metabolites and energy;metabolic process;mitochondrial electron transport, NADH to ubiquinone;muscle tissue development;nervous system development;oxidation-reduction process;respiratory electron transport chain;small…	cell part;cytoplasmic part;intracellular membrane-bounded organelle;intracellular organelle;intracellular organelle part;intracellular part;macromolecular complex;membrane;membrane part;membrane-bounded organelle;mitochondrial inner membrane;mitochondrial membrane;mitochondrial membrane part;mitochondrial part;mitochondrial respiratory chain complex I;mitochondrion;NADH dehydrogenase complex;orga…	HALLMARK_OXIDATIVE_PHOSPHORYLATION	Complex I biogenesis;Respiratory electron transport	5	5	5	21.8	21.8	21.8	27.907	0	27.054	1240400	32	0.648045	0.0471576	0.648045
ATP5B	ATP synthase subunit beta, mitochondrial;ATP synthase subunit beta	P06576;H0YH81;F8W079	ENSG00000110955	0.729018	5.18952	+		anatomical structure formation involved in morphogenesis;angiogenesis;ATP biosynthetic process;ATP hydrolysis coupled proton transport;ATP metabolic process;ATP synthesis coupled proton transport;biological regulation;biosynthetic process;cation homeostasis;cation transport;cell differentiation;cellular biosynthetic process;cellular cation homeostasis;cellular chemical homeostasis;cellular compon…	cell part;cell surface;cytoplasmic part;extracellular membrane-bounded organelle;extracellular organelle;extracellular region part;extracellular vesicular exosome;intracellular membrane-bounded organelle;intracellular non-membrane-bounded organelle;intracellular organelle;intracellular organelle lumen;intracellular organelle part;intracellular part;macromolecular complex;membrane;membrane part;me…	HALLMARK_OXIDATIVE_PHOSPHORYLATION	Cristae formation;Formation of ATP by chemiosmotic coupling;Mitochondrial protein import;Transcriptional activation of mitochondrial biogenesis	37	37	23	76.4	76.4	46.1	56.559	0	323.31	120840000	487	0.662404	0.0430209	0.662404
ATP5A1	ATP synthase subunit alpha, mitochondrial	P25705;P25705-2;P25705-3;K7EK77	ENSG00000152234	0.728303	8.7577	+		ATP biosynthetic process;ATP hydrolysis coupled proton transport;ATP metabolic process;ATP synthesis coupled proton transport;biological regulation;biosynthetic process;cation transport;cellular biosynthetic process;cellular metabolic process;cellular nitrogen compound biosynthetic process;cellular nitrogen compound metabolic process;cellular process;developmental process;electron transport chain…	cell part;cytoplasmic part;extracellular membrane-bounded organelle;extracellular organelle;extracellular region part;extracellular vesicular exosome;intracellular membrane-bounded organelle;intracellular organelle;intracellular organelle lumen;intracellular organelle part;intracellular part;macromolecular complex;membrane;membrane part;membrane-bounded organelle;membrane-bounded vesicle;membrane…	HALLMARK_OXIDATIVE_PHOSPHORYLATION	Cristae formation;Formation of ATP by chemiosmotic coupling;Mitochondrial protein import	56	56	53	70.5	70.5	69.3	59.75	0	323.31	159330000	667	0.693959	0.0354574	0.693959
GDI1	Rab GDP dissociation inhibitor alpha	P31150	ENSG00000203879	0.727276	2.75467			biological regulation;cellular process;cellular response to stimulus;establishment of localization;establishment of protein localization;intracellular signal transduction;negative regulation of axonogenesis;negative regulation of biological process;negative regulation of cell development;negative regulation of cell differentiation;negative regulation of cell projection organization;negative regul…	cell part;cell projection;cytoplasm;cytoplasmic part;cytosol;Golgi apparatus;intracellular membrane-bounded organelle;intracellular organelle;intracellular part;macromolecular complex;membrane-bounded organelle;midbody;neuron projection;organelle;protein complex		RAB GEFs exchange GTP for GDP on RABs;Rho GTPase cycle	11	6	5	28.6	13.9	13	50.582	0	35.785	886870	27	0.613455	0.0566726	0.613455
STAT1	Signal transducer and activator of transcription 1-alpha/beta;Signal transducer and activator of transcription	P42224;J3KPM9;P42224-2	ENSG00000115415	0.725314	1.27668			anatomical structure development;apoptosis;biological regulation;biosynthetic process;blood circulation;cell death;cell differentiation;cell differentiation involved in kidney development;cell differentiation involved in metanephros development;cell proliferation;cell proliferation involved in kidney development;cell proliferation involved in metanephros development;cell surface receptor linked s…	axon;cell part;cell projection;chromatin;chromosomal part;cytoplasm;cytoplasmic part;cytosol;dendrite;intracellular membrane-bounded organelle;intracellular non-membrane-bounded organelle;intracellular organelle;intracellular organelle part;intracellular part;membrane-bounded organelle;neuron projection;non-membrane-bounded organelle;nuclear chromatin;nuclear chromosome part;nuclear part;nucleolu…	HALLMARK_ALLOGRAFT_REJECTION;HALLMARK_IL6_JAK_STAT3_SIGNALING;HALLMARK_INTERFERON_GAMMA_RESPONSE	Downstream signal transduction;Growth hormone receptor signaling;Interleukin-20 family signaling;Interleukin-21 signaling;Interleukin-27 signaling;Interleukin-35 Signalling;Interleukin-4 and 13 signaling;Interleukin-6 signaling;ISG15 antiviral mechanism;NOTCH3 Intracellular Domain Regulates Transcription;Regulation of RUNX2 expression and activity;Signaling by cytosolic FGFR1 fusion mutants;Signa…	9	9	9	14.5	14.5	14.5	87.334	0	48.979	879550	40	0.541045	0.0874488	0.541045
KPNB1	Importin subunit beta-1	Q14974;J3QR48;Q14974-2	ENSG00000108424	0.723822	4.19379	+		apoptosis;biological regulation;catabolic process;cell death;cell surface receptor linked signaling pathway;cellular catabolic process;cellular component disassembly;cellular component disassembly at cellular level;cellular component disassembly involved in apoptosis;cellular component organization;cellular component organization at cellular level;cellular component organization or biogenesis;cel…	cell part;cytoplasm;cytoplasmic part;cytosol;endoplasmic reticulum part;endoplasmic reticulum tubular network;envelope;extracellular membrane-bounded organelle;extracellular organelle;extracellular region part;extracellular vesicular exosome;intracellular organelle part;intracellular part;macromolecular complex;membrane;membrane part;membrane-bounded organelle;membrane-bounded vesicle;nuclear env…	HALLMARK_G2M_CHECKPOINT;HALLMARK_MYC_TARGETS_V1	Activation of DNA fragmentation factor;ISG15 antiviral mechanism;Neutrophil degranulation;NS1 Mediated Effects on Host Pathways;Nuclear import of Rev protein;Regulation of cholesterol biosynthesis by SREBP (SREBF);Transport of Ribonucleoproteins into the Host Nucleus	12	12	11	16.2	16.2	14	97.169	0	65.392	2908400	74	0.643247	0.0486228	0.643247
MYRF	Myelin regulatory factor;Myelin regulatory factor, N-terminal;Myelin regulatory factor, C-terminal	Q9Y2G1-2;Q9Y2G1	ENSG00000124920	0.723684	1.2288			anatomical structure development;axon ensheathment;axon ensheathment in central nervous system;biological regulation;biosynthetic process;cell development;cell differentiation;cellular biosynthetic process;cellular component organization;cellular component organization or biogenesis;cellular developmental process;cellular macromolecule biosynthetic process;cellular macromolecule metabolic process…	cell part;cytoplasmic part;endoplasmic reticulum membrane;endoplasmic reticulum part;integral to membrane;intracellular membrane-bounded organelle;intracellular organelle;intracellular organelle part;intracellular part;intrinsic to membrane;membrane;membrane part;membrane-bounded organelle;nucleus;organelle;organelle membrane;organelle part			1	1	1	1.5	1.5	1.5	120.22	0.0097357	3.8837	326310	11	0.536145	0.0897286	0.536145
UQCRFS1;UQCRFS1P1	Cytochrome b-c1 complex subunit Rieske, mitochondrial;Cytochrome b-c1 complex subunit 11;Putative cytochrome b-c1 complex subunit Rieske-like protein 1	P47985;P0C7P4	ENSG00000169021	0.71962	6.31718	+		cellular metabolic process;cellular process;electron transport chain;generation of precursor metabolites and energy;metabolic process;oxidation-reduction process;respiratory electron transport chain;response to antibiotic;response to chemical stimulus;response to drug;response to endogenous stimulus;response to hormone stimulus;response to organic substance;response to stimulus;small molecule met…	cell part;cytoplasmic part;intracellular membrane-bounded organelle;intracellular organelle;intracellular organelle part;intracellular part;macromolecular complex;membrane;membrane part;membrane-bounded organelle;mitochondrial inner membrane;mitochondrial membrane;mitochondrial membrane part;mitochondrial part;mitochondrial respiratory chain complex III;mitochondrion;organelle;organelle inner mem…	HALLMARK_OXIDATIVE_PHOSPHORYLATION	Respiratory electron transport	9	9	8	47.8	47.8	40.1	29.668	0	85.74	4604400	78	0.667302	0.0414914	0.667302
TNPO1	Transportin-1	Q92973-2;Q92973;Q92973-3	ENSG00000083312	0.718977	2.68661			cellular component organization;cellular component organization at cellular level;cellular component organization or biogenesis;cellular component organization or biogenesis at cellular level;cellular process;establishment of localization;establishment of localization in cell;establishment of protein localization;gene expression;intracellular protein transport;intracellular transport;macromolecul…	cell part;cell projection;cilium;cytoplasm;cytoplasmic part;cytosol;extracellular membrane-bounded organelle;extracellular organelle;extracellular region part;extracellular vesicular exosome;intracellular membrane-bounded organelle;intracellular organelle;intracellular part;membrane-bounded organelle;membrane-bounded vesicle;nucleus;organelle;primary cilium;vesicle	HALLMARK_G2M_CHECKPOINT	Intraflagellar transport;Tristetraprolin (TTP, ZFP36) binds and destabilizes mRNA	7	7	6	8.2	8.2	7.2	101.31	0	30.327	1138700	41	0.605515	0.0591726	0.605515
UQCRQ	Cytochrome b-c1 complex subunit 8	O14949	ENSG00000164405	0.71717	1.41139			anatomical structure development;cell development;cellular developmental process;cellular metabolic process;cellular process;central nervous system neuron development;cerebellar Purkinje cell layer development;developmental process;electron transport chain;forebrain neuron development;generation of precursor metabolites and energy;hippocampus development;hypothalamus development;metabolic process…	cell part;cytoplasmic part;intracellular membrane-bounded organelle;intracellular organelle;intracellular organelle part;intracellular part;membrane;membrane part;membrane-bounded organelle;mitochondrial inner membrane;mitochondrial membrane;mitochondrial part;mitochondrion;organelle;organelle inner membrane;organelle membrane;organelle part;respiratory chain	HALLMARK_ADIPOGENESIS;HALLMARK_OXIDATIVE_PHOSPHORYLATION	Respiratory electron transport	5	5	5	48.8	48.8	48.8	9.9062	0	21.379	1263900	32	0.546606	0.0848229	0.546606
HNRNPA1;HNRNPA1L2	Heterogeneous nuclear ribonucleoprotein A1;Heterogeneous nuclear ribonucleoprotein A1, N-terminally processed;Heterogeneous nuclear ribonucleoprotein A1-like 2	F8W6I7;P09651-3;P09651-2;P09651;F8VZ49;Q32P51;A0A2R8Y4L2;F8VTQ5;F8VYN5;F8W646	ENSG00000135486;ENSG00000139675	0.715551	2.62525			alternative nuclear mRNA splicing, via spliceosome;cellular macromolecule metabolic process;cellular metabolic process;cellular nitrogen compound metabolic process;cellular process;establishment of localization;establishment of localization in cell;establishment of RNA localization;gene expression;intracellular transport;macromolecule metabolic process;metabolic process;mRNA metabolic process;mRN…	catalytic step 2 spliceosome;cell part;cytoplasm;cytoskeleton;extracellular membrane-bounded organelle;extracellular organelle;extracellular region part;extracellular vesicular exosome;intermediate filament cytoskeleton;intracellular non-membrane-bounded organelle;intracellular organelle;intracellular organelle part;intracellular part;macromolecular complex;membrane;membrane-bounded organelle;mem…	HALLMARK_MYC_TARGETS_V1	FGFR2 alternative splicing;mRNA Splicing - Major Pathway;Processing of Capped Intron-Containing Pre-mRNA	22	21	19	57	57	54.1	33.155	0	235.3	20225000	185	0.601215	0.0607692	0.601215
COX6C	Cytochrome c oxidase subunit 6C	P09669	ENSG00000164919	0.710735	5.44963	+		biosynthetic process;cellular biosynthetic process;cellular macromolecule metabolic process;cellular metabolic process;cellular nitrogen compound metabolic process;cellular process;electron transport chain;gene expression;generation of precursor metabolites and energy;macromolecule metabolic process;metabolic process;nitrogen compound metabolic process;nucleic acid metabolic process;nucleobase-co…	cell part;cytoplasmic part;integral to membrane;intracellular membrane-bounded organelle;intracellular organelle;intracellular organelle part;intracellular part;intrinsic to membrane;membrane;membrane part;membrane-bounded organelle;mitochondrial inner membrane;mitochondrial membrane;mitochondrial part;mitochondrion;organelle;organelle inner membrane;organelle membrane;organelle part	HALLMARK_ESTROGEN_RESPONSE_LATE;HALLMARK_OXIDATIVE_PHOSPHORYLATION	Respiratory electron transport;TP53 Regulates Metabolic Genes	3	3	3	29.3	29.3	29.3	8.7813	0	9.4499	4322300	25	0.650438	0.0463353	0.650438
[truncated: 1,485 more rows]
