# Supplementary material for: Deep Visual Proteomics defines single-cell identity and heterogeneity
Source: Nat Biotechnol. 2022 May 19;40(8):1231–40. doi: 10.1038/s41587-022-01302-5 (PMC9371970; doi:10.1038/s41587-022-01302-5)
Supplement: Supplementary file 11 — Gene set enrichment analysis of Reactome Pathways (ReactomePA) for melanoma in situ versus primary melanoma. Pathways with an FDR-adjusted P value of <0.05 are shown [file 41587_2022_1302_MOESM11_ESM.xlsx]

## Sheet: 20211006_CD146low_insitu_dotplo
ID	Description	setSize	enrichmentScore	NES	pvalue	p.adjust	qvalues	rank	leading_edge	core_enrichment
R-HSA-6790901	rRNA modification in the nucleus and cytosol	47	0.769344	2.83874	0.00340136	0.0330728	0.0248341	436	tags=68%, list=14%, signal=60%	9277/9136/92856/51096/2091/54433/27292/4809/27042/11103/23160/4839/51602/22984/84916/55623/1736/10528/55272/84128/79050/55226/5822/57050/55127/10607/55651/65083/84135/114049/51202/55505
R-HSA-6799198	Complex I biogenesis	34	0.611372	2.09665	0.00326797	0.0324666	0.0243789	649	tags=62%, list=20%, signal=50%	29078/126328/4714/4715/4700/4725/4538/4711/4541/4716/4695/4724/4710/4709/4705/4696/4704/25915/4728/4719/51079
R-HSA-8868773	rRNA processing in the nucleus and cytosol	141	0.583815	2.62389	0.005	0.0410381	0.0308152	319	tags=28%, list=10%, signal=26%	9277/55759/26354/9136/92856/51096/2091/54433/6176/10969/27292/23481/4809/27042/11103/23160/117246/8568/23246/4839/4691/51602/22984/84916/55623/1736/10528/55272/84128/79050/55226/5822/57050/55127/10607/81887/27043/55651/65083
R-HSA-72312	rRNA processing	142	0.580431	2.61058	0.00505051	0.0410381	0.0308152	319	tags=27%, list=10%, signal=26%	9277/55759/26354/9136/92856/51096/2091/54433/6176/10969/27292/23481/4809/27042/11103/23160/117246/8568/23246/4839/4691/51602/22984/84916/55623/1736/10528/55272/84128/79050/55226/5822/57050/55127/10607/81887/27043/55651/65083
R-HSA-611105	Respiratory electron transport	61	0.572068	2.23447	0.00374532	0.0356586	0.0267757	731	tags=61%, list=23%, signal=48%	29078/126328/4714/4715/4700/4725/9167/1329/4538/4697/4711/4541/4716/4695/4724/9377/27089/4710/54205/4709/4705/4513/4696/2109/2108/1349/4704/1340/25915/1345/4728/4719/51079/1327/7384/6341/4707
R-HSA-5250941	Negative epigenetic regulation of rRNA expression	25	0.555399	1.79079	0.00275482	0.0311329	0.0233775	610	tags=36%, list=19%, signal=29%	2966/25885/23378/5437/2068/3015/1022/3012/3014
R-HSA-6791226	Major pathway of rRNA processing in the nucleolus and cytosol	132	0.549864	2.44956	0.00502513	0.0410381	0.0308152	319	tags=24%, list=10%, signal=23%	9277/55759/26354/9136/92856/51096/2091/6176/10969/23481/4809/27042/11103/23160/117246/8568/23246/4691/51602/22984/84916/10528/55272/84128/79050/5822/57050/55127/10607/81887/27043/65083
R-HSA-163200	Respiratory electron transport, ATP synthesis by chemiosmotic coupling, and heat production by uncoupling proteins.	74	0.549516	2.2314	0.00396825	0.03701	0.0277906	947	tags=64%, list=30%, signal=46%	29078/126328/4714/4715/4700/4725/9167/1329/4538/4697/4711/4541/4716/4695/4724/9377/27089/4710/54205/4709/4705/4513/4696/2109/2108/1349/4704/1340/25915/1345/4728/4719/51079/1327/521/7384/6341/4707/10476/4508/10128/4723/4720/4729/7386/54539/4722
R-HSA-1428517	The citric acid (TCA) cycle and respiratory electron transport	106	0.498986	2.15214	0.00469484	0.0410381	0.0308152	947	tags=58%, list=30%, signal=42%	29078/126328/4714/4715/3420/4700/8802/4725/9167/1329/4538/4697/5165/4711/4541/4716/4695/4724/9377/27089/4710/54205/3945/4709/8801/682/4705/4513/4696/2109/2108/1349/4704/3421/1340/25915/1345/4728/4719/4199/51079/3419/1327/521/7384/6341/4707/10476/2271/3939/8803/4508/3418/10128/4723/4720/7416/4729/7386/54539/4722
R-HSA-72203	Processing of Capped Intron-Containing Pre-mRNA	147	0.364283	1.64612	0.00520833	0.0410381	0.0308152	1110	tags=59%, list=35%, signal=40%	1477/4809/10713/84991/4927/11325/5437/220988/10285/9688/51692/10949/1660/6431/23279/6632/10594/11157/6428/6426/10482/56259/129401/10465/8683/9295/6434/3188/8021/9879/3191/53371/9129/7536/6635/27316/6626/348995/3181/84844/23165/6633/6627/8086/3184/23450/1994/9984/3192/4928/23020/79869/6628/55749/11338/4670/23451/55110/29894/84271/57122/51593/3185/6427/10992/3183/6432/6634/1665/5725/9128/24148/1018…
R-HSA-72163	mRNA Splicing - Major Pathway	117	0.35275	1.55745	0.00487805	0.0410381	0.0308152	1070	tags=55%, list=34%, signal=38%	1477/4809/10713/84991/11325/5437/220988/10285/51692/10949/1660/6431/6632/10594/11157/6428/6426/56259/10465/8683/9295/6434/3188/9879/3191/9129/7536/6635/27316/6626/3181/84844/6633/6627/3184/23450/1994/3192/23020/79869/6628/55749/11338/4670/23451/55110/29894/51593/3185/6427/10992/3183/6432/6634/1665/5725/9128/24148/10189/1478/9716/6625/1479/51691
R-HSA-72172	mRNA Splicing	117	0.35275	1.55745	0.00487805	0.0410381	0.0308152	1070	tags=55%, list=34%, signal=38%	1477/4809/10713/84991/11325/5437/220988/10285/51692/10949/1660/6431/6632/10594/11157/6428/6426/56259/10465/8683/9295/6434/3188/9879/3191/9129/7536/6635/27316/6626/3181/84844/6633/6627/3184/23450/1994/3192/23020/79869/6628/55749/11338/4670/23451/55110/29894/51593/3185/6427/10992/3183/6432/6634/1665/5725/9128/24148/10189/1478/9716/6625/1479/51691
R-HSA-168249	Innate Immune System	393	-0.351318	-1.45702	0.00106952	0.0184736	0.0138717	954	tags=39%, list=30%, signal=31%	5698/4025/5049/47/2243/5036/713/1072/5269/5715/829/23191/9961/3920/7335/727/718/10096/4718/5595/5315/5058/6197/51071/5713/929/8907/5873/79671/9039/720/7414/8826/5094/7334/1509/1785/30/25801/1654/5594/23317/1727/3163/9040/5062/1522/197/823/7525/60/1675/5720/23385/2934/63916/5879/388697/4641/1398/960/290/6278/9296/57020/10006/5005/712/23352/5516/23406/4791/5236/5699/4048/9114/3845/10892/567/80142/8…
R-HSA-1280218	Adaptive Immune System	207	-0.405826	-1.61587	0.00115607	0.0184736	0.0138717	960	tags=44%, list=30%, signal=33%	2885/3799/5698/10382/6923/5715/10376/829/7335/718/9632/3796/5058/5713/929/8907/9039/8905/811/9354/7334/1509/1785/9040/1639/10540/5062/7525/5720/832/5879/79654/23327/9817/23352/5516/1280/1277/5699/7534/3845/10892/972/567/10952/1175/1281/8773/7408/5293/3688/30011/84617/51807/25831/8454/6810/5788/5781/6890/7280/11258/5777/4267/830/10121/5795/4790/8655/163/3119/57674/9341/10381/7846/161/6891/9978/150…
R-HSA-162582	Signal Transduction	489	-0.408106	-1.71655	0.00104384	0.0184736	0.0138717	963	tags=41%, list=30%, signal=34%	581/5899/2885/3799/5698/10382/3315/2243/5947/7040/1072/1382/5715/10376/23191/2664/6776/55970/5782/6009/727/4638/718/10096/5595/3796/5058/5770/6197/2767/5501/5713/7414/4904/8826/1981/64759/2335/5921/1509/5305/1785/5594/9040/10726/23513/5062/7525/60/5720/23385/5034/6772/4628/57665/2771/63916/1291/26090/2776/1292/5879/488/1398/23327/9296/10006/1500/4035/5516/1293/30851/156/1280/6249/2017/1454/6232/1…
R-HSA-1280215	Cytokine Signaling in Immune system	238	-0.408939	-1.64075	0.00113766	0.0184736	0.0138717	960	tags=40%, list=30%, signal=30%	2885/6813/5698/2243/7040/1072/1982/5715/829/6776/7335/5782/5595/5770/6197/5713/9039/7414/25930/8826/1981/2335/5921/7334/5594/2317/9040/5062/7525/60/5720/5034/6772/1398/960/3603/9818/5516/3606/8682/4791/3838/5699/7534/3845/153090/567/6382/1956/5293/10454/6672/302/6845/3688/5898/7184/2634/3936/10612/834/5786/5580/8454/6810/5300/2316/5781/2633/5777/3434/2266/4790/6773/200081/4507/817/3119/1265/9978/…
R-HSA-422475	Axon guidance	245	-0.41745	-1.68004	0.0011274	0.0184736	0.0138717	977	tags=35%, list=31%, signal=26%	10094/7094/6164/2885/5698/10382/6923/1072/5715/10376/6125/26986/6168/10096/6169/5595/5058/6197/5713/11313/1981/5921/1785/28964/6152/5594/6166/5062/7525/60/5720/23385/4628/1291/1292/5879/1293/1280/6232/1282/389/5699/9939/103910/1808/3845/1175/1281/3915/7408/1956/1284/5293/3688/30011/84617/51807/5786/5962/5788/79784/5781/7280/4627/4637/375790/10487/10154/5217/163/287/131873/10381/7846/3897/161/9978…
R-HSA-199991	Membrane Trafficking	221	-0.419553	-1.67977	0.00113766	0.0184736	0.0138717	1054	tags=47%, list=33%, signal=34%	10097/382/400/11336/8533/10092/1778/5878/126003/3831/51652/51143/10226/10094/2885/3799/10382/5049/10376/829/2664/51534/9525/8775/10096/9632/3796/8907/5873/8905/1785/51399/1639/10540/1522/1176/10987/60/832/6814/27095/1362/5879/4641/84313/79058/10980/27183/156/2017/9919/9135/60412/7534/128866/1175/8773/1956/9698/6845/5898/30011/7018/84617/149371/51807/338/6810/55048/381/7280/4627/7082/11258/830/101…
R-HSA-1266738	Developmental Biology	331	-0.426585	-1.75232	0.0010846	0.0184736	0.0138717	570	tags=23%, list=18%, signal=21%	389/5699/9939/103910/1825/1808/1824/3845/1175/1281/3915/22938/7408/1956/1284/5293/3688/1495/2125/30011/84617/51807/3857/5786/5962/5788/79784/4209/5781/7280/4627/4637/375790/4790/11005/5432/10487/10154/5217/163/3872/1475/2312/287/1017/131873/1830/10381/7846/3897/161/3881/9978/1832/1290/6714/10498/5493/3728/6712/3853/1605/27332/1459/208/3855/11187/3852/1809/3861/5317/7277/347733/3866/3868/51350/3854
R-HSA-5653656	Vesicle-mediated transport	241	-0.436767	-1.75653	0.00112867	0.0184736	0.0138717	1054	tags=50%, list=33%, signal=36%	10097/382/400/11336/8533/10092/1778/5878/126003/3831/51652/3043/51143/1278/10226/10094/2885/3799/10382/5049/3040/10376/829/2664/51534/9525/8775/10096/9632/3796/8907/5873/8905/811/1785/51399/1639/10540/1522/1176/10987/60/832/6814/27095/1362/5879/4641/3263/84313/79058/10980/4035/27183/156/2017/1277/9919/1282/9135/60412/7534/128866/1175/1281/8773/1956/1284/9698/10525/6845/5898/30011/7018/84617/14937…
R-HSA-9006934	Signaling by Receptor Tyrosine Kinases	153	-0.443952	-1.70288	0.00123305	0.0184736	0.0138717	963	tags=50%, list=30%, signal=37%	581/5899/2885/3315/23191/6776/5782/5595/5058/5770/6197/64759/2335/5921/1785/5594/5062/7525/60/23385/6772/63916/1291/1292/5879/1398/9296/10006/1500/5516/1293/1280/1277/1282/857/51072/9114/3845/1175/1281/3918/3915/3914/535/1956/1284/3688/1495/5898/30011/10458/5580/5781/10312/10163/5777/3913/55845/3675/5795/5432/163/131873/5340/537/161/6455/3909/1290/6714/85440/2060/3710/3925/3728/7058/208
R-HSA-1852241	Organelle biogenesis and maintenance	80	-0.446791	-1.58578	0.00517464	0.0410381	0.0308152	608	tags=26%, list=19%, signal=22%	1454/4580/60412/55735/84617/149371/51807/403/4209/54820/7280/11258/10121/84303/8655/9793/10381/7846/10498/7277/347733
R-HSA-6811442	Intra-Golgi and retrograde Golgi-to-ER traffic	67	-0.453492	-1.55953	0.00673854	0.0488812	0.0367045	449	tags=24%, list=14%, signal=21%	84617/51807/381/7280/11258/830/10121/8655/25782/9341/22931/10381/7846/57511/7277/347733
R-HSA-112316	Neuronal System	59	-0.476802	-1.59862	0.00550206	0.0426177	0.0320013	999	tags=56%, list=32%, signal=39%	27020/2752/10382/10376/10611/55970/5595/6197/28964/5594/2771/5879/23136/9647/3838/3845/1175/84617/51807/57555/6812/7280/8514/163/217/817/10381/7846/161/6714/5562/7277/347733
R-HSA-948021	Transport to the Golgi and subsequent modification	76	-0.480045	-1.68758	0.00131234	0.0184736	0.0138717	449	tags=24%, list=14%, signal=21%	84617/51807/381/7280/11258/830/10121/8655/287/10381/58485/7846/57511/5265/6712/1294/7277/347733
R-HSA-195258	RHO GTPase Effectors	123	-0.481626	-1.7959	0.00124533	0.0184736	0.0138717	1057	tags=52%, list=33%, signal=36%	1499/10097/9475/10092/1778/3831/51143/10094/2885/3799/10382/1072/10376/23191/4638/10096/5595/3796/5058/5501/8826/5594/10726/5062/60/4628/5879/10006/5516/30851/6249/2017/6232/389/103910/7534/3688/1495/84617/51807/10458/5580/79784/5300/2316/54820/7280/4627/10163/3895/4637/55845/8655/5217/9793/10381/7846/6280/6714/7533/6279/7277/347733/2810
R-HSA-5663220	RHO GTPases Activate Formins	53	-0.482421	-1.59941	0.00685871	0.0489755	0.0367753	776	tags=45%, list=24%, signal=35%	10382/10376/3796/5501/10726/60/5879/5516/6249/6232/389/3688/84617/51807/54820/7280/8655/5217/9793/10381/7846/6714/7277/347733
R-HSA-194315	Signaling by Rho GTPases	142	-0.484881	-1.83968	0.00124378	0.0184736	0.0138717	1057	tags=51%, list=33%, signal=36%	1499/10097/9475/10092/1778/3831/51143/10094/2885/3799/10382/1072/10376/23191/2664/4638/10096/5595/3796/5058/5501/8826/5594/10726/5062/60/4628/5879/10006/5516/30851/6249/2017/6232/55701/389/103910/7534/3688/89941/1495/84617/10672/55288/51807/10458/9138/5580/79784/5300/2316/54820/7280/4627/10163/3895/4637/55845/8655/5217/9793/10381/7846/6280/6714/29/7533/6279/397/93663/7277/347733/2810
R-HSA-199977	ER to Golgi Anterograde Transport	75	-0.48506	-1.6993	0.0013245	0.0184736	0.0138717	449	tags=24%, list=14%, signal=21%	84617/51807/381/7280/11258/830/10121/8655/287/10381/58485/7846/57511/5265/6712/1294/7277/347733
R-HSA-109582	Hemostasis	196	-0.507154	-2.00946	0.00117647	0.0184736	0.0138717	1011	tags=58%, list=32%, signal=42%	3831/3043/3309/1278/7057/7094/2885/3799/6813/10382/78991/2243/7040/1072/5269/10376/829/374354/3920/55970/5595/3796/5770/2767/7414/51706/2335/3053/5594/483/51571/197/7525/60/1675/832/3273/6814/3700/2771/3959/26090/2776/7273/5879/488/1398/960/5005/23052/5516/1277/83706/857/7534/7114/3845/350/972/493/9630/928/1191/6382/302/3688/8407/7018/84617/10672/51807/5580/10938/213/338/6810/3827/6281/2316/5781/…
R-HSA-913531	Interferon Signaling	74	-0.533627	-1.86313	0.00133333	0.0184736	0.0138717	474	tags=31%, list=15%, signal=27%	6672/2634/10612/5580/5300/2316/5781/2633/5777/3434/6773/817/3119/3122/3107/3105/25939/3123/4940/3125/4599/4600/23650
R-HSA-76002	Platelet activation, signaling and aggregation	109	-0.540467	-1.9952	0.00125156	0.0184736	0.0138717	1000	tags=63%, list=32%, signal=45%	3309/1278/7057/7094/2885/6813/78991/2243/7040/1072/374354/3920/55970/5595/5770/2767/7414/51706/2335/5594/51571/197/1675/3273/6814/3700/2771/3959/26090/2776/7273/5879/1398/5005/23052/1277/83706/7534/7114/350/9630/928/1191/8407/7018/10672/5580/213/6810/3827/2316/5781/710/1893/10447/5777/335/2266/135228/10487/1/10490/5340/6714/12/3710/5265/2244/7277
R-HSA-112314	Neurotransmitter receptors and postsynaptic signal transmission	42	-0.549321	-1.7299	0.00428571	0.0391714	0.0294135	952	tags=60%, list=30%, signal=42%	10382/10376/55970/5595/6197/28964/5594/2771/5879/9647/3838/3845/1175/84617/51807/7280/163/817/10381/7846/161/6714/5562/7277/347733
R-HSA-6807878	COPI-mediated anterograde transport	53	-0.557241	-1.84747	0.00137174	0.0184736	0.0138717	449	tags=28%, list=14%, signal=25%	84617/51807/381/7280/11258/830/10121/8655/287/10381/7846/57511/6712/7277/347733
R-HSA-114608	Platelet degranulation	69	-0.557494	-1.92717	0.0013459	0.0184736	0.0138717	1044	tags=70%, list=33%, signal=48%	7450/7123/3309/7057/7094/6813/78991/2243/7040/1072/374354/3920/7414/51706/2335/51571/197/1675/3273/3700/3959/7273/5005/23052/83706/7114/350/928/1191/8407/7018/213/3827/2316/710/1893/10447/335/2266/135228/10487/1/10490/5340/12/5265/2244/7277
R-HSA-76005	Response to elevated platelet cytosolic Ca2+	71	-0.561915	-1.94129	0.0013587	0.0184736	0.0138717	1044	tags=70%, list=33%, signal=48%	7450/7123/3309/7057/7094/6813/78991/2243/7040/1072/374354/3920/7414/51706/2335/51571/197/1675/3273/6814/3700/3959/7273/5005/23052/83706/7114/350/928/1191/8407/7018/213/6810/3827/2316/710/1893/10447/335/2266/135228/10487/1/10490/5340/12/5265/2244/7277
R-HSA-6805567	Keratinization	47	-0.562968	-1.82391	0.00282486	0.0311329	0.0233775	279	tags=40%, list=9%, signal=37%	11005/3872/1475/2312/1830/3881/1832/5493/3728/3853/3855/11187/3852/3861/5317/3866/3868/51350/3854
R-HSA-6809371	Formation of the cornified envelope	47	-0.562968	-1.82391	0.00282486	0.0311329	0.0233775	279	tags=40%, list=9%, signal=37%	11005/3872/1475/2312/1830/3881/1832/5493/3728/3853/3855/11187/3852/3861/5317/3866/3868/51350/3854
R-HSA-202733	Cell surface interactions at the vascular wall	40	-0.568393	-1.77422	0.00572246	0.0435861	0.0327285	834	tags=55%, list=26%, signal=41%	2335/483/7525/960/1277/857/3845/972/6382/3688/338/5781/3655/5777/4267/3675/481/3897/6714/6520/8140/3687
R-HSA-5617833	Cilium Assembly	45	-0.570843	-1.82332	0.00143472	0.0184736	0.0138717	783	tags=42%, list=25%, signal=32%	84747/1639/10540/1454/60412/84617/149371/51807/403/54820/7280/11258/10121/8655/9793/10381/7846/7277/347733
R-HSA-2132295	MHC class II antigen presentation	57	-0.57255	-1.90973	0.00137363	0.0184736	0.0138717	1031	tags=65%, list=33%, signal=45%	1778/3831/51143/3799/10382/10376/829/9632/3796/8907/8905/1509/1785/1639/10540/832/972/1175/84617/51807/7280/11258/830/10121/8655/163/3119/10381/7846/161/1508/3122/3123/6712/3125/7277/347733
R-HSA-8957275	Post-translational protein phosphorylation	40	-0.583823	-1.82239	0.00286123	0.0311329	0.0233775	494	tags=52%, list=16%, signal=45%	3915/1462/7018/7184/213/3698/338/3827/3956/3895/3913/7466/335/2266/336/4240/10970/1471/3371/5265/4241
R-HSA-373760	L1CAM interactions	48	-0.59325	-1.92807	0.00140845	0.0184736	0.0138717	952	tags=62%, list=30%, signal=44%	10382/10376/5595/5058/6197/11313/1785/5594/60/5879/1808/1175/3915/1956/3688/84617/51807/5962/7280/163/287/10381/7846/3897/161/6714/6712/1459/7277/347733
R-HSA-381426	Regulation of Insulin-like Growth Factor (IGF) transport and uptake by Insulin-like Growth Factor Binding Proteins (IGFBPs)	43	-0.602319	-1.92071	0.00141443	0.0184736	0.0138717	494	tags=53%, list=16%, signal=46%	3915/1462/7018/7184/213/3698/338/3827/3956/3895/3913/7466/335/2266/336/4240/10970/5340/1511/1471/3371/5265/4241
R-HSA-1474244	Extracellular matrix organization	109	-0.60497	-2.23332	0.00125156	0.0184736	0.0138717	754	tags=54%, list=24%, signal=43%	823/23385/4060/5034/1291/1306/1292/5339/1296/960/7837/2331/1293/1280/1277/1282/3339/79709/63827/7148/1281/3918/3915/6382/3914/1462/1284/3688/4323/22795/4811/3655/667/1634/3913/3675/375790/2266/131873/5340/10491/5351/2202/64175/3909/1508/1290/80781/1511/1307/633/3371/1294/1605/3687/2244/1303/7448/3691
R-HSA-442755	Activation of NMDA receptors and postsynaptic events	29	-0.608287	-1.79884	0.0060241	0.0451313	0.0338888	952	tags=69%, list=30%, signal=49%	10382/10376/5595/6197/28964/5594/5879/9647/3838/3845/84617/51807/7280/817/10381/7846/6714/5562/7277/347733
R-HSA-1474228	Degradation of the extracellular matrix	52	-0.613294	-2.02722	0.00137552	0.0184736	0.0138717	834	tags=63%, list=26%, signal=48%	2335/1509/823/23385/1291/1306/1292/1296/960/1293/1280/1277/1282/3339/63827/1281/3918/3915/3914/1284/4323/4811/1634/131873/5340/3909/1508/1290/80781/1511/1307/1294/1303
R-HSA-1500931	Cell-Cell communication	40	-0.614947	-1.91954	0.00143062	0.0184736	0.0138717	750	tags=60%, list=24%, signal=46%	1012/60/5339/1500/6251/23607/4301/3918/3914/7408/3688/1495/2318/2316/5781/3655/667/5777/3909/6714/3728/3852/3861/3691
R-HSA-1445148	Translocation of SLC2A4 (GLUT4) to the plasma membrane	37	-0.62714	-1.95175	0.00141243	0.0184736	0.0138717	747	tags=62%, list=24%, signal=48%	60/6814/5879/4641/79058/60412/7534/8773/5898/84617/149371/51807/6810/7280/4627/4644/10381/7846/7533/208/7277/347733/2810
R-HSA-1650814	Collagen biosynthesis and modifying enzymes	32	-0.646564	-1.9455	0.00145773	0.0184736	0.0138717	739	tags=66%, list=23%, signal=51%	5034/1291/1306/1292/1296/1293/1280/1277/1282/79709/1281/1284/131873/10491/5351/64175/1290/80781/1307/1294/1303
R-HSA-216083	Integrin cell surface interactions	41	-0.647381	-2.03212	0.00143266	0.0184736	0.0138717	740	tags=63%, list=23%, signal=49%	4060/1291/1292/1296/960/1293/1280/1277/1282/3339/1281/1284/3688/3655/3675/375790/2266/131873/1290/80781/1307/3371/1294/3687/2244/7448
R-HSA-389958	Cooperation of Prefoldin and TriC/CCT in actin and tubulin folding	23	-0.647766	-1.81283	0.00622084	0.0458536	0.0344311	449	tags=30%, list=14%, signal=26%	84617/51807/7280/10381/7846/7277/347733
R-HSA-3000171	Non-integrin membrane-ECM interactions	35	-0.65262	-2.00175	0.00143062	0.0184736	0.0138717	616	tags=57%, list=19%, signal=47%	1280/1277/1282/3339/1281/3918/3915/6382/3914/1284/3688/3655/3913/375790/3909/1290/3371/1605/7448/3691
R-HSA-389957	Prefoldin mediated transfer of substrate to CCT/TriC	21	-0.656895	-1.81282	0.00306279	0.0317858	0.0238677	449	tags=29%, list=14%, signal=25%	84617/7280/10381/7846/7277/347733
R-HSA-437239	Recycling pathway of L1	27	-0.657971	-1.92305	0.0015083	0.0184736	0.0138717	547	tags=74%, list=17%, signal=62%	10382/10376/6197/1785/5594/60/1808/1175/84617/51807/5962/7280/163/10381/7846/3897/161/6714/7277/347733
R-HSA-446728	Cell junction organization	27	-0.664503	-1.94215	0.0015083	0.0184736	0.0138717	750	tags=74%, list=24%, signal=57%	1012/60/5339/1500/6251/4301/3918/3914/7408/3688/1495/2318/2316/3655/667/3909/3728/3852/3861/3691
R-HSA-6811436	COPI-independent Golgi-to-ER retrograde traffic	29	-0.66519	-1.96711	0.00150602	0.0184736	0.0138717	449	tags=76%, list=14%, signal=66%	1778/51143/10382/5049/10376/829/1639/10540/832/84617/51807/7280/11258/830/10121/8655/25782/22931/10381/7846/7277/347733
R-HSA-1442490	Collagen degradation	25	-0.670288	-1.90904	0.00312989	0.0317858	0.0238677	725	tags=72%, list=23%, signal=56%	1291/1306/1292/1296/1293/1280/1277/1282/1281/1284/4323/131873/1508/1290/80781/1307/1294/1303
R-HSA-1474290	Collagen formation	42	-0.670991	-2.11306	0.00142857	0.0184736	0.0138717	739	tags=71%, list=23%, signal=56%	5034/1291/1306/1292/5339/1296/7837/1293/1280/1277/1282/79709/1281/3918/3914/1284/3655/667/131873/10491/5351/64175/3909/1508/1290/80781/1307/1294/1303/3691
R-HSA-3000178	ECM proteoglycans	38	-0.673318	-2.09016	0.00143678	0.0184736	0.0138717	740	tags=71%, list=23%, signal=55%	4060/1291/1292/2331/1293/1280/1277/1282/3339/63827/7148/1281/3915/1462/1284/3688/1634/3913/375790/131873/3909/1290/633/3371/1605/3687/7448
R-HSA-2022090	Assembly of collagen fibrils and other multimeric structures	31	-0.693025	-2.07457	0.0014771	0.0184736	0.0138717	725	tags=77%, list=23%, signal=60%	1291/1306/1292/5339/1296/7837/1293/1280/1277/1282/1281/3918/3914/1284/3655/667/131873/3909/1508/1290/80781/1294/1303/3691
R-HSA-877300	Interferon gamma signaling	29	-0.725109	-2.14431	0.00150602	0.0184736	0.0138717	532	tags=59%, list=17%, signal=49%	567/6672/2634/10612/5580/5781/2633/5777/817/3119/3122/3107/3105/3123/4940/3125/23650
R-HSA-909733	Interferon alpha/beta signaling	21	-0.726349	-2.00449	0.00306279	0.0317858	0.0238677	430	tags=52%, list=14%, signal=46%	2634/5781/5777/3434/6773/3107/3105/25939/4940/4599/4600
R-HSA-3000157	Laminin interactions	22	-0.741203	-2.06902	0.0015361	0.0184736	0.0138717	598	tags=73%, list=19%, signal=59%	1282/3339/3918/3915/3914/1284/3688/22795/4811/3655/3913/3675/3909/80781/1294/3691
