# Supplementary material for: Deep Visual Proteomics defines single-cell identity and heterogeneity
Source: Nat Biotechnol. 2022 May 19;40(8):1231–40. doi: 10.1038/s41587-022-01302-5 (PMC9371970; doi:10.1038/s41587-022-01302-5)
Supplement: Supplementary file 12 — Proteins differentially regulated among all cell classes of the primary melanoma based on ANOVA analysis with a permutation-based FDR < 0.05 [file 41587_2022_1302_MOESM12_ESM.xlsx]

## Sheet: Info
				This table contains all ANOVA significant (FDR < 0.05) protein groups differentially regulated across melanoma groups (related to Fig. 5h)
				Relative protein levels were z-scored

## Sheet: ANOVA significant
Genes	Melanocytes	Stroma	Mel in situ	CD146-low	Horizontal growth	Vertical growth	CD146-high	ANOVA p value (-log10)	ANOVA q-value	Hallmark	Reactome pathway	KEGG name	Protein.Group	ENSG
IGLV3-9	0.802219	0.629412	-0.950548	0.0411909	-0.128068	0.0689149	-1.02893	2.29774	0.00870661				A0A075B6K5	ENSG00000211670
IGKV2-28	0.976648	0.894758	-0.856399	-0.711463	-0.0377438	0.71041	-1.08084	4.20044	0.000364389		Antigen activates B Cell Receptor (BCR) leading to generation of second messengers;CD22 mediated BCR regulation;Cell surface interactions at the vascular wall;Classical antibody-mediated complement activation;Fc epsilon receptor (FCERI) signaling;FCERI mediated Ca+2 mobilization;FCERI mediated MAPK activation;FCERI mediated NF-kB activation;FCGR activation;Immunoregulatory interactions between a …		A0A075B6P5	ENSG00000242534;ENSG00000244116
IGKV3D-11	0.853247	1.08755	0.117194	-0.967505	-0.29908	0.468922	-1.81683	4.0294	0.00039604				A0A0A0MRZ8	ENSG00000211632
RNF213	-1.06784	0.756876	0.526941	-0.52938	0.522534	-0.939514	-0.984574	1.50893	0.0269671	HALLMARK_INTERFERON_GAMMA_RESPONSE	Antigen processing: Ubiquitination & Proteasome degradation		A0A0A0MTC1	ENSG00000173821
GATD3B	-1.37046	-0.95511	-0.0576878	0.437349	0.968798	0.948901	1.30518	9.64044	8.88889e-05				A0A0B4J2D5	ENSG00000280071
IGKV3D-20	1.03577	1.06171	-0.601023	-0.690855	-1.01735	0.3209	-1.01802	4.92062	0.00021902		Antigen activates B Cell Receptor (BCR) leading to generation of second messengers;CD22 mediated BCR regulation;Cell surface interactions at the vascular wall;Classical antibody-mediated complement activation;Fc epsilon receptor (FCERI) signaling;FCERI mediated Ca+2 mobilization;FCERI mediated MAPK activation;FCERI mediated NF-kB activation;FCGR activation;Immunoregulatory interactions between a …		A0A0C4DH25	ENSG00000211625
IGHV4-61	0.769862	1.05212	-0.767783	-0.191445	-0.486671	-0.55971	-0.311354	2.15782	0.00786408				A0A0C4DH41	ENSG00000211970
	1.2722	1.33625	-0.581043	-0.474631	-0.481832	-0.601687	-0.628953	4.98054	0.000224852				A0A0J9YY99
VARS2	-0.469896	-0.895078	-0.0725524	1.18274	0.799922	-0.0330827	0.783086	3.20713	0.0016				A0A140TA36
ESYT2	0.369355	0.0242381	1.39944	0.15571	0.395917	-0.497955	-1.67502	1.56444	0.0417992		Glycosphingolipid metabolism		A0FGR8	ENSG00000117868
ILVBL	0.380158	-0.348484	0.201466	Melanoma	0.712194	0.0341816	0.157635	1.74174	0.0176364	HALLMARK_HYPOXIA			A1L0T0	ENSG00000105135
WDR91	-1.38885	0.0472427	0.895404	0.847425	0.0948519	-0.205361	-0.683375	2.01902	0.0149111				A4D1P6	ENSG00000105875
CNOT1	0.147413	0.373218	0.846686	0.248265	-0.337559	-1.70447	-1.03881	3.89347	0.000977238		Deadenylation of mRNA;TP53 regulates transcription of additional cell cycle genes whose exact role in the p53 pathway remain uncertain	RNA degradation	A5YKK6	ENSG00000125107
SMCHD1	1.43321	-0.00555058	0.219509	-0.250886	-0.789207	0.339306	0.142802	1.42894	0.0310785				A6NHR9	ENSG00000101596
NUDT19	-0.955726	-0.106297	0.0616337	0.273457	0.93728	0.107808	0.378758	1.80393	0.0170305	HALLMARK_PEROXISOME	Peroxisomal lipid metabolism	Peroxisome	A8MXV4	ENSG00000213965
COL6A5	1.8448	0.865517	-0.61112	-0.55702	-0.607451	-0.551216	-0.753857	8.00603	0.0001		Assembly of collagen fibrils and other multimeric structures;Collagen biosynthesis and modifying enzymes;Collagen chain trimerization;Collagen degradation;ECM proteoglycans;Integrin cell surface interactions;NCAM1 interactions;Signaling by PDGF		A8TX70	ENSG00000172752
MYO1G	-1.0529	1.46322	-0.11801	-0.444424	-0.144462	-0.646094	0.0243359	3.73218	0.000702791				B0I1T2	ENSG00000136286
WASH3P	0.284657	0.455082	0.597766	-1.65362	0.193445	-0.891173	-0.0781062	1.91989	0.0131473				C4AMC7
C11orf98	-1.1557	-0.193012	-0.248192	1.4472	0.304365	0.239624	0.417985	2.84639	0.00308839				E9PRG8	ENSG00000278615
DNASE2	0.125292	0.811182	0.813731	-0.505166	0.682036	-1.28468	-1.07802	1.91052	0.0122425		Lysosome Vesicle Biogenesis	Lysosome	O00115	ENSG00000105612
PDLIM1	1.21411	1.15249	0.26983	-0.930224	-0.978462	-0.53475	-0.597188	3.72534	0.000612245	HALLMARK_REACTIVE_OXIGEN_SPECIES_PATHWAY			O00151	ENSG00000107438
ACOT7	-1.57713	-0.960842	0.441929	0.0532711	1.06626	0.877022	0.990092	10.102	0.000148148		Mitochondrial Fatty Acid Beta-Oxidation	Biosynthesis of unsaturated fatty acids	O00154	ENSG00000097021
MYO1C	1.25193	0.823472	0.366287	-0.433	-0.170496	-0.815158	-1.88087	6.94336	0.000121951	HALLMARK_IL2_STAT5_SIGNALING;HALLMARK_MYOGENESIS	Regulation of actin dynamics for phagocytic cup formation;Translocation of GLUT4 to the plasma membrane		O00159	ENSG00000197879
SNAP23	-0.719291	0.838388	0.360034	-0.108102	-0.581032	-0.0251461	-0.829109	2.70933	0.00359761	HALLMARK_PROTEIN_SECRETION	Clathrin derived vesicle budding;ER-Phagosome pathway;Neutrophil degranulation;Translocation of GLUT4 to the plasma membrane	SNARE interactions in vesicular transport	O00161	ENSG00000092531
AIP	-0.463264	1.06503	0.551115	0.090285	0.558239	-1.49428	-0.849322	1.65292	0.0330155		Aryl hydrocarbon receptor signalling;Gene and protein expression by JAK-STAT signaling after Interleukin-12 stimulation		O00170	ENSG00000110711
GTPBP1	-0.628838	0.981044	1.34148	-0.0534245	0.707953	-0.553717	-1.50173	1.69586	0.0202089				O00178	ENSG00000100226
LGALS9	-0.438254	1.30005	0.795146	0.375329	-0.515553	-0.746351	-0.765423	1.55362	0.0238727		Interleukin-2 family signaling		O00182	ENSG00000168961
PSMD11	-1.27738	0.724002	-0.000989698	0.0154407	0.997306	-0.47563	0.0208414	2.5226	0.0134446		ABC-family proteins mediated transport;Activation of NF-kappaB in B cells;Antigen processing: Ubiquitination & Proteasome degradation;APC/C:Cdc20 mediated degradation of Securin;APC/C:Cdh1 mediated degradation of Cdc20 and other APC/C:Cdh1 targeted proteins in late mitosis/early G1;Asymmetric localization of PCP proteins;AUF1 (hnRNP D0) binds and destabilizes mRNA;Autodegradation of Cdh1 by Cdh1:…	Proteasome	O00231	ENSG00000108671
PSMD12	-0.893586	-0.0963761	0.217694	0.344241	0.0623821	0.857986	0.161146	1.72273	0.0215764	HALLMARK_MTORC1_SIGNALING	ABC-family proteins mediated transport;Activation of NF-kappaB in B cells;Antigen processing: Ubiquitination & Proteasome degradation;APC/C:Cdc20 mediated degradation of Securin;APC/C:Cdh1 mediated degradation of Cdc20 and other APC/C:Cdh1 targeted proteins in late mitosis/early G1;Asymmetric localization of PCP proteins;AUF1 (hnRNP D0) binds and destabilizes mRNA;Autodegradation of Cdh1 by Cdh1:…	Proteasome	O00232	ENSG00000197170
CBX4	-0.735752	-0.361947	1.10697	-0.384174	0.290631	-1.15896	0.476918	1.22778	0.0500052		Oxidative Stress Induced Senescence;Regulation of PTEN gene transcription;RUNX1 interacts with co-factors whose precise effect on RUNX1 targets is not known;SUMOylation of chromatin organization proteins;SUMOylation of DNA damage response and repair proteins;SUMOylation of RNA binding proteins		O00257	ENSG00000141582
PGRMC1	0.625931	-1.4724	-0.134861	-0.624473	0.928127	1.15521	0.209394	3.23701	0.0033695	HALLMARK_XENOBIOTIC_METABOLISM	Neutrophil degranulation		O00264	ENSG00000101856
CLIC1	0.0655993	1.4094	0.131282	-0.39184	0.298619	-1.02962	-1.39662	7.12917	0.000149733				O00299	ENSG00000206394;ENSG00000213719;ENSG00000223639;ENSG00000226248;ENSG00000226417;ENSG00000226651;ENSG00000230685
PIK3CD	-1.04249	0.545528	0.399425	-0.411767	1.17289	-0.900131	0.0245405	2.53683	0.00452319	HALLMARK_UV_RESPONSE_DN	Antigen activates B Cell Receptor (BCR) leading to generation of second messengers;Constitutive Signaling by Aberrant PI3K in Cancer;G beta:gamma signalling through PI3Kgamma;GPVI-mediated activation cascade;Interleukin receptor SHC signaling;Interleukin-3, 5 and GM-CSF signaling;PI5P, PP2A and IER3 Regulate PI3K/AKT Signaling;PIP3 activates AKT signaling;Regulation of signaling by CBL;RET signal…	Acute myeloid leukemia;Aldosterone-regulated sodium reabsorption;Amoebiasis;Apoptosis;B cell receptor signaling pathway;Bacterial invasion of epithelial cells;Carbohydrate digestion and absorption;Chagas disease (American trypanosomiasis);Chemokine signaling pathway;Chronic myeloid leukemia;Colorectal cancer;Endometrial cancer;ErbB signaling pathway;Fc epsilon RI signaling pathway;Fc gamma R-medi…	O00329	ENSG00000171608
MATN2	1.34343	0.709298	0.956672	-0.719745	-0.340881	-0.863688	-0.946608	3.07147	0.00175127	HALLMARK_EPITHELIAL_MESENCHYMAL_TRANSITION			O00339	ENSG00000132561
DNM1L	0.909437	0.489936	0.438963	-1.25641	0.531591	-0.504757	-1.00033	3.50265	0.00109091	HALLMARK_APOPTOSIS;HALLMARK_PROTEIN_SECRETION	Apoptotic execution phase	Bacterial invasion of epithelial cells;Endocrine and other factor-regulated calcium reabsorption;Endocytosis;Fc gamma R-mediated phagocytosis	O00429	ENSG00000087470
AGRN	1.20945	0.454126	0.345406	-0.170281	-0.258617	-0.019963	-1.6955	3.22294	0.0014443	HALLMARK_GLYCOLYSIS;HALLMARK_MYOGENESIS	A tetrasaccharide linker sequence is required for GAG synthesis;Defective B3GALT6 causes EDSP2 and SEMDJL1;Defective B3GAT3 causes JDSSDHD;Defective B4GALT7 causes EDS, progeroid type;Defective EXT1 causes exostoses 1, TRPS2 and CHDS;Defective EXT2 causes exostoses 2;ECM proteoglycans;HS-GAG biosynthesis;HS-GAG degradation;Integrin cell surface interactions;NCAM1 interactions;Non-integrin membran…	ECM-receptor interaction	O00468	ENSG00000188157
NDUFA4	-1.49503	-0.338219	0.287243	0.792293	0.505157	0.578371	0.619103	2.3732	0.00582571	HALLMARK_OXIDATIVE_PHOSPHORYLATION	Respiratory electron transport;TP53 Regulates Metabolic Genes	Alzheimer's disease;Huntington's disease;Oxidative phosphorylation;Parkinson's disease	O00483	ENSG00000189043
PSMD14	-0.720161	0.717524	0.324218	0.509945	-0.96686	1.5283	-1.3993	2.35264	0.0114765	HALLMARK_MTORC1_SIGNALING;HALLMARK_MYC_TARGETS_V1	ABC-family proteins mediated transport;Activation of NF-kappaB in B cells;Antigen processing: Ubiquitination & Proteasome degradation;APC/C:Cdc20 mediated degradation of Securin;APC/C:Cdh1 mediated degradation of Cdc20 and other APC/C:Cdh1 targeted proteins in late mitosis/early G1;Asymmetric localization of PCP proteins;AUF1 (hnRNP D0) binds and destabilizes mRNA;Autodegradation of Cdh1 by Cdh1:…	Proteasome	O00487	ENSG00000115233
LAD1	1.00741	1.12751	0.206014	-0.766516	-0.795466	-0.376065	-0.86041	2.30174	0.00555088	HALLMARK_ESTROGEN_RESPONSE_EARLY			O00515	ENSG00000159166
VWA5A	1.21371	1.10915	-0.601734	-0.354758	-0.586661	-1.18838	-0.891573	6.57823	0.000120482	HALLMARK_KRAS_SIGNALING_UP;HALLMARK_P53_PATHWAY			O00534	ENSG00000110002
PES1	-1.15686	-0.435679	0.196559	1.59955	0.194235	0.128774	0.552627	5.98744	0.000153846	HALLMARK_MYC_TARGETS_V2	Major pathway of rRNA processing in the nucleolus and cytosol		O00541	ENSG00000100029
SDCBP	-1.61674	-0.86187	0.570213	1.04294	0.60776	0.666867	0.332094	8.07216	9.1954e-05	HALLMARK_DNA_REPAIR;HALLMARK_HEME_METABOLISM	Ephrin signaling;Neurofascin interactions;Neutrophil degranulation		O00560	ENSG00000137575
NOP56	-0.967379	-1.12404	-0.172108	1.52421	0.15308	0.381332	0.865241	10.0398	0.000117647	HALLMARK_E2F_TARGETS;HALLMARK_MYC_TARGETS_V1;HALLMARK_MYC_TARGETS_V2;HALLMARK_UNFOLDED_PROTEIN_RESPONSE	Association of TriC/CCT with target proteins during biosynthesis;Major pathway of rRNA processing in the nucleolus and cytosol;rRNA modification in the nucleus and cytosol	Ribosome biogenesis in eukaryotes	O00567	ENSG00000101361
DDX3X	-0.315191	1.28477	0.658352	-0.647266	-0.210569	-0.586247	-1.88032	4.99369	0.000342612		Neutrophil degranulation	RIG-I-like receptor signaling pathway	O00571	ENSG00000215301
PIR	-0.337034	-0.230487	0.649367	0.148364	0.85325	0.559037	0.41837	1.51776	0.0270072		Digestion		O00625	ENSG00000087842
MAN2B1	-1.41562	1.06795	-0.074888	0.792665	0.40563	-0.30941	-0.740937	1.96695	0.0126624		Lysosomal oligosaccharide catabolism;Neutrophil degranulation	Lysosome;Other glycan degradation	O00754	ENSG00000104774
PDXK	-1.0976	0.902706	0.398372	0.307211	0.618543	-1.34836	-1.27658	2.07931	0.00911179		Neutrophil degranulation;Vitamins B6 activation to pyridoxal phosphate	Vitamin B6 metabolism	O00764	ENSG00000160209
COX7A2L	-0.714994	-0.633847	-0.319375	0.632957	0.706334	1.07481	0.158947	1.30404	0.0464718	HALLMARK_OXIDATIVE_PHOSPHORYLATION	Respiratory electron transport;TP53 Regulates Metabolic Genes	Alzheimer's disease;Cardiac muscle contraction;Huntington's disease;Oxidative phosphorylation;Parkinson's disease	O14548	ENSG00000115944
GAPDHS	-0.186947	-1.03699	-0.294426	0.437914	1.09382	0.675045	1.01982	6.43908	0.000135593	HALLMARK_FATTY_ACID_METABOLISM;HALLMARK_GLYCOLYSIS;HALLMARK_HYPOXIA;HALLMARK_SPERMATOGENESIS	Association of TriC/CCT with target proteins during biosynthesis;Gluconeogenesis;Glycolysis	Glycolysis / Gluconeogenesis	O14556	ENSG00000105679
ABLIM1	1.81988	0.392963	-0.160691	-0.312587	-0.00940607	-0.32253	-0.970832	2.00672	0.0115639	HALLMARK_ESTROGEN_RESPONSE_EARLY;HALLMARK_MYOGENESIS	DCC mediated attractive signaling	Axon guidance	O14639	ENSG00000099204
KMT2D	1.2205	0.579591	0.264963	-0.36256	0.380636	-1.01544	-1.38617	2.62725	0.00337551		Activation of anterior HOX genes in hindbrain development during early embryogenesis;Deactivation of the beta-catenin transactivating complex;Formation of the beta-catenin:TCF transactivating complex;PKMTs methylate histone lysines;RUNX1 regulates genes involved in megakaryocyte differentiation and platelet function		O14686	ENSG00000167548
IMPA2	1.53838	0.89282	-0.859711	-0.584469	-0.305351	-0.0967246	-0.415613	2.82021	0.002625	HALLMARK_ESTROGEN_RESPONSE_LATE	Synthesis of IP2, IP, and Ins in the cytosol	Inositol phosphate metabolism;Phosphatidylinositol signaling system;Streptomycin biosynthesis	O14732	ENSG00000141401
CDIPT	-0.449067	-1.40973	-0.390524	0.97905	0.778842	1.04055	0.669939	3.68073	0.00132959		Synthesis of PI	Glycerophospholipid metabolism;Inositol phosphate metabolism;Phosphatidylinositol signaling system	O14735	ENSG00000103502
PRMT5	-0.763652	-0.835968	0.345107	1.0322	0.770872	0.572876	0.275922	2.2425	0.010517	HALLMARK_G2M_CHECKPOINT	Regulation of TP53 Activity through Methylation;RMTs methylate histone arginines;snRNP Assembly	Cell cycle - yeast;RNA transport	O14744	ENSG00000100462
SLC9A3R1	0.412652	1.19826	0.185906	-0.782021	-0.648354	-0.0963944	-0.520351	2.12051	0.0087366	HALLMARK_ESTROGEN_RESPONSE_EARLY;HALLMARK_ESTROGEN_RESPONSE_LATE;HALLMARK_MTORC1_SIGNALING			O14745	ENSG00000109062
TPP1	-1.32215	-0.925806	-0.173446	0.36361	0.507554	1.28024	0.542472	2.44597	0.00793585		XBP1(S) activates chaperone genes	Lysosome	O14773	ENSG00000166340
TCERG1	-0.841722	-0.154133	0.178249	0.327814	0.168882	0.52835	0.414443	1.45537	0.0337722			Spliceosome	O14776	ENSG00000113649
BCKDK	-0.87022	-0.629466	-0.178994	0.240093	1.30251	-0.402826	1.28191	2.41518	0.00666555		Branched-chain amino acid catabolism		O14874	ENSG00000103507
MGST3	-0.213258	-0.697369	0.0536654	0.97982	0.232894	0.773165	-0.122201	2.05365	0.0102351	HALLMARK_ADIPOGENESIS;HALLMARK_HEME_METABOLISM;HALLMARK_OXIDATIVE_PHOSPHORYLATION	Aflatoxin activation and detoxification;Glutathione conjugation	Drug metabolism - cytochrome P450;Glutathione metabolism;Metabolism of xenobiotics by cytochrome P450	O14880	ENSG00000143198
TAX1BP3	1.53957	0.968747	0.1053	-0.745386	0.0184459	-0.490265	-0.624154	3.52749	0.00106352	HALLMARK_P53_PATHWAY	RHO GTPases Activate Rhotekin and Rhophilins		O14907	ENSG00000213977
TIMM23	-1.29977	-1.16476	0.610416	0.523654	0.657271	0.608706	0.829919	1.67432	0.0203081		Mitochondrial protein import		O14925	ENSG00000265354
UQCRQ	-0.640975	-0.356158	-0.228452	0.313141	0.662312	1.06005	0.706514	1.52276	0.0277962	HALLMARK_ADIPOGENESIS;HALLMARK_OXIDATIVE_PHOSPHORYLATION	Respiratory electron transport	Alzheimer's disease;Cardiac muscle contraction;Huntington's disease;Oxidative phosphorylation;Parkinson's disease	O14949	ENSG00000164405
MYL12B	0.566553	1.08633	0.474912	-1.24828	0.0229269	0.241619	-1.59224	5.28219	0.000263158	HALLMARK_APICAL_JUNCTION	EPHA-mediated growth cone collapse;RHO GTPases activate CIT;RHO GTPases activate PAKs;RHO GTPases activate PKNs;RHO GTPases Activate ROCKs;Sema4D induced cell migration and growth-cone collapse;Smooth Muscle Contraction	Focal adhesion;Leukocyte transendothelial migration;Regulation of actin cytoskeleton;Tight junction	O14950	ENSG00000118680
PPP1R12A	0.729991	0.718094	0.307995	0.390283	-0.635221	-1.50322	-2.02075	5.22684	0.000204473		Regulation of PLK1 Activity at G2/M Transition;RHO GTPases activate CIT;RHO GTPases activate PAKs;RHO GTPases activate PKNs;RHO GTPases Activate ROCKs	Focal adhesion;Long-term potentiation;Regulation of actin cytoskeleton;Vascular smooth muscle contraction	O14974	ENSG00000058272
SPTBN2	0.561917	0.43925	0.642743	-0.289815	-0.742468	-1.46459	-0.0818282	2.50965	0.00414462	HALLMARK_KRAS_SIGNALING_DN	COPI-mediated anterograde transport;Interaction between L1 and Ankyrins;MHC class II antigen presentation;NCAM signaling for neurite out-growth;RAF/MAP kinase cascade		O15020	ENSG00000173898
SEC16A	0.823195	0.761169	0.481271	-0.222108	-1.54751	0.172191	-0.264017	1.83602	0.0148387		COPII (Coat Protein 2) Mediated Vesicle Transport		O15027	ENSG00000148396
PLXNB2	0.986335	0.871569	0.449356	-0.338497	-0.307552	-0.868185	-1.99875	4.81269	0.000284264	HALLMARK_MYOGENESIS;HALLMARK_P53_PATHWAY		Axon guidance	O15031	ENSG00000196576
PFAS	-0.351132	-0.269667	-0.0170502	0.44247	0.658509	0.437686	0.917087	1.62003	0.0249134		Purine ribonucleoside monophosphate biosynthesis	Purine metabolism	O15067	ENSG00000178921
DCLK1	-1.79653	-0.379736	0.915596	0.879291	0.23101	0.109176	-0.498682	5.22895	0.0002				O15075	ENSG00000133083
ANKRD28	-0.989169	-0.725736	0.878143	0.255491	1.05252	-0.112768	-1.05137	1.67206	0.0215367		COPII (Coat Protein 2) Mediated Vesicle Transport		O15084	ENSG00000206560
ARPC1B	-0.235532	1.16403	0.302294	0.285231	-0.166419	-0.33255	-1.5237	2.04819	0.0104681		EPHB-mediated forward signaling;Regulation of actin dynamics for phagocytic cup formation;RHO GTPases Activate WASPs and WAVEs	Bacterial invasion of epithelial cells;Fc gamma R-mediated phagocytosis;Pathogenic Escherichia coli infection;Regulation of actin cytoskeleton;Shigellosis	O15143	ENSG00000130429
ARPC2	0.281353	1.79199	0.206665	-0.0909192	-0.917606	-0.82337	-1.49903	8.81463	8.88889e-05	HALLMARK_APICAL_JUNCTION	Clathrin-mediated endocytosis;EPHB-mediated forward signaling;Regulation of actin dynamics for phagocytic cup formation;RHO GTPases Activate WASPs and WAVEs	Bacterial invasion of epithelial cells;Fc gamma R-mediated phagocytosis;Pathogenic Escherichia coli infection;Regulation of actin cytoskeleton;Shigellosis	O15144	ENSG00000163466
ARPC3	0.305897	1.42192	0.439999	-0.345047	-0.565427	-0.899571	-1.55803	7.89834	7.40741e-05	HALLMARK_PI3K_AKT_MTOR_SIGNALING	Clathrin-mediated endocytosis;EPHB-mediated forward signaling;Regulation of actin dynamics for phagocytic cup formation;RHO GTPases Activate WASPs and WAVEs	Bacterial invasion of epithelial cells;Fc gamma R-mediated phagocytosis;Pathogenic Escherichia coli infection;Regulation of actin cytoskeleton;Shigellosis	O15145	ENSG00000111229
PGRMC2	0.0411629	-1.26417	0.498454	1.12375	0.404248	0.344141	0.160006	3.18882	0.00284581				O15173	ENSG00000164040
PFDN6	-0.674787	-0.571274	-0.551854	0.816017	-0.679672	1.03783	1.03975	1.44431	0.0389232		Prefoldin mediated transfer of substrate to CCT/TriC		O15212	ENSG00000204220;ENSG00000206283;ENSG00000224782;ENSG00000235692;ENSG00000237335
WDR46	-0.895142	-0.88836	-0.171059	1.54512	-0.174015	0.503558	0.845052	3.34279	0.00123429		Major pathway of rRNA processing in the nucleolus and cytosol;rRNA modification in the nucleus and cytosol		O15213	ENSG00000204221;ENSG00000206284;ENSG00000226916;ENSG00000227057;ENSG00000236222
LAMA5	0.762358	0.0533872	-0.0356232	0.931692	0.588654	-1.01848	-1.93876	2.12743	0.00791961		Degradation of the extracellular matrix;ECM proteoglycans;Interleukin-4 and 13 signaling;Laminin interactions;MET activates PTK2 signaling;Non-integrin membrane-ECM interactions	Amoebiasis;ECM-receptor interaction;Focal adhesion;Pathways in cancer;Small cell lung cancer;Toxoplasmosis	O15230	ENSG00000130702
ALOX15B	1.0537	1.22046	-0.656943	-0.706944	-0.612961	-0.85635	-0.355742	2.37893	0.00552331	HALLMARK_APICAL_JUNCTION;HALLMARK_P53_PATHWAY	Synthesis of 15-eicosatetraenoic acid derivatives	Arachidonic acid metabolism	O15296	ENSG00000179593
EIF3H	-1.35157	0.373338	0.445746	0.632025	0.546743	0.531748	-2.09535	2.01667	0.00938403		Formation of a pool of free 40S subunits;Formation of the ternary complex, and subsequently, the 43S complex;GTP hydrolysis and joining of the 60S ribosomal subunit;L13a-mediated translational silencing of Ceruloplasmin expression;Ribosomal scanning and start codon recognition;Translation initiation complex formation	Measles;RNA transport	O15372	ENSG00000147677
STX7	-1.18825	-1.11703	0.292602	1.15298	0.841956	0.326635	0.161996	6.31579	0.000126697	HALLMARK_PROTEIN_SECRETION		Phagosome;SNARE interactions in vesicular transport	O15400	ENSG00000079950
ARPC5	-0.0678829	1.69682	0.394123	-0.138211	-0.496868	-1.1852	-1.26206	7.54107	0.000118519		Clathrin-mediated endocytosis;EPHB-mediated forward signaling;Neutrophil degranulation;Regulation of actin dynamics for phagocytic cup formation;RHO GTPases Activate WASPs and WAVEs	Bacterial invasion of epithelial cells;Fc gamma R-mediated phagocytosis;Pathogenic Escherichia coli infection;Regulation of actin cytoskeleton;Shigellosis	O15511	ENSG00000162704
TAPBP	0.0515665	0.998426	0.554465	-0.729162	-0.0450437	-0.614993	-1.79163	4.60824	0.000280702	HALLMARK_ALLOGRAFT_REJECTION;HALLMARK_INFLAMMATORY_RESPONSE;HALLMARK_INTERFERON_GAMMA_RESPONSE	Antigen Presentation: Folding, assembly and peptide loading of class I MHC;ER-Phagosome pathway	Antigen processing and presentation	O15533	ENSG00000112493;ENSG00000206208;ENSG00000206281;ENSG00000231925;ENSG00000236490
FABP7	-1.43414	0.0316281	0.545065	0.183751	0.800188	0.748258	0.763326	2.60581	0.00317314		NOTCH3 Intracellular Domain Regulates Transcription;Triglyceride catabolism	PPAR signaling pathway	O15540	ENSG00000164434
DHX15	-1.31416	-0.176195	0.2274	0.89604	-0.408331	0.83185	1.12234	3.19254	0.00332718	HALLMARK_MYC_TARGETS_V1	mRNA Splicing - Major Pathway	Spliceosome	O43143	ENSG00000109606
ZZEF1	1.37994	1.0297	-0.940194	-0.288788	-0.748139	-0.596536	-0.58453	4.55148	0.000315545				O43149	ENSG00000074755
PHGDH	-0.122034	-0.790203	0.583412	1.68639	-0.118104	-0.322744	0.0685847	2.78068	0.00324109	HALLMARK_MTORC1_SIGNALING	Serine biosynthesis	Glycine, serine and threonine metabolism;Methane metabolism	O43175	ENSG00000092621
NDUFS4	-0.928191	-0.979451	0.173652	0.224774	1.14422	0.243671	0.729003	2.87854	0.00272889	HALLMARK_OXIDATIVE_PHOSPHORYLATION	Complex I biogenesis;Respiratory electron transport	Alzheimer's disease;Huntington's disease;Oxidative phosphorylation;Parkinson's disease	O43181	ENSG00000164258
PAPSS1	-1.76769	-0.254851	-0.0797458	1.00599	0.513906	1.22189	0.715296	3.93032	0.000557319		Metabolism of ingested H2SeO4 and H2SeO3 into H2Se;Signaling by BRAF and RAF fusions;Transport and synthesis of PAPS	Purine metabolism;Selenocompound metabolism;Sulfur metabolism	O43252	ENSG00000138801
HSPA12A	1.16712	-0.407226	0.53995	-1.04875	0.244854	0.670149	0.0951918	1.59948	0.0231475		Regulation of HSF1-mediated heat shock response		O43301	ENSG00000165868
HNRNPR	-0.369504	0.344703	-0.455485	-0.686561	-0.340146	1.27626	0.988368	1.56813	0.0381078	HALLMARK_MYC_TARGETS_V1	mRNA Splicing - Major Pathway;Processing of Capped Intron-Containing Pre-mRNA		O43390	ENSG00000125944
PRPF3	-1.70182	0.571683	0.499175	0.56398	0.0812407	0.472007	0.470306	2.64805	0.00364103	HALLMARK_UV_RESPONSE_UP	mRNA Splicing - Major Pathway	Spliceosome	O43395	ENSG00000117360
TXNL1	-0.65886	0.715132	-0.102664	1.09542	-0.0971064	-0.180145	-1.64502	3.18162	0.00335656				O43396	ENSG00000091164
TPD52L2	0.973126	1.08298	0.0683524	0.101806	-1.25529	-0.817712	-1.65201	5.3133	0.000273224				O43399	ENSG00000101150
HTRA2	-1.17299	-0.728478	0.286993	0.433928	1.11396	0.670867	0.7272	4.23283	0.000424242	HALLMARK_HEME_METABOLISM;HALLMARK_OXIDATIVE_PHOSPHORYLATION		Parkinson's disease	O43464	ENSG00000115317
AKR7A2	-0.450415	-0.70515	0.104663	-0.605636	0.905219	0.662681	0.827393	2.79412	0.00525643		Aflatoxin activation and detoxification		O43488	ENSG00000053371
WIPF1	-1.94618	0.856792	-0.217129	0.454586	0.623253	0.441715	-0.00214334	4.14765	0.000369478	HALLMARK_EPITHELIAL_MESENCHYMAL_TRANSITION	Regulation of actin dynamics for phagocytic cup formation;RHO GTPases Activate WASPs and WAVEs		O43516	ENSG00000115935
DNPH1	-2.0923	0.278735	0.179742	0.678338	0.2904	0.578062	0.657456	3.26589	0.0013951		Purine catabolism		O43598	ENSG00000112667
TIMM44	-1.40961	-0.278413	0.178846	0.422841	0.821421	0.838894	0.495359	2.22758	0.00782482		Mitochondrial protein import		O43615	ENSG00000104980
TRAPPC3	-0.627749	0.732541	0.468932	-0.646225	0.695342	-1.14177	-0.543964	2.24403	0.0113222		COPII (Coat Protein 2) Mediated Vesicle Transport;RAB GEFs exchange GTP for GDP on RABs		O43617	ENSG00000054116
ZNF207	-1.47172	0.705771	-0.41803	0.72493	0.272353	0.2687	0.709342	1.31264	0.0445107				O43670	ENSG00000010244
NDUFB5	0.110927	-1.1882	0.0699949	0.705889	0.432222	0.81884	0.470071	1.74289	0.0178514	HALLMARK_OXIDATIVE_PHOSPHORYLATION	Complex I biogenesis;Respiratory electron transport	Alzheimer's disease;Huntington's disease;Oxidative phosphorylation;Parkinson's disease	O43674	ENSG00000136521
ACTN4	0.500647	0.790967	1.38034	-0.423961	0.395728	-0.0190401	-1.87214	1.99776	0.0190375	HALLMARK_APICAL_JUNCTION;HALLMARK_MITOTIC_SPINDLE	Nephrin family interactions;Platelet degranulation	Adherens junction;Amoebiasis;Arrhythmogenic right ventricular cardiomyopathy (ARVC);Focal adhesion;Leukocyte transendothelial migration;Regulation of actin cytoskeleton;Systemic lupus erythematosus;Tight junction	O43707	ENSG00000130402
BUD23	-0.853043	0.0917208	0.168671	1.25531	-0.21409	-0.00925951	-0.444291	1.56232	0.0295897		Major pathway of rRNA processing in the nucleolus and cytosol;rRNA modification in the nucleus and cytosol	Histidine metabolism;Polycyclic aromatic hydrocarbon degradation;Tyrosine metabolism	O43709	ENSG00000071462
CYTH3	-1.79525	0.344716	0.701601	0.283476	0.939342	-0.176177	0.311302	3.16971	0.0017604		Intra-Golgi traffic		O43739	ENSG00000008256
AP1G1	-0.669695	0.366547	0.672199	0.634899	-0.255509	-0.306561	-2.17099	3.5369	0.00145551	HALLMARK_PROTEIN_SECRETION	Golgi Associated Vesicle Biogenesis;Lysosome Vesicle Biogenesis;MHC class II antigen presentation;Nef mediated downregulation of MHC class I complex cell surface expression	Lysosome	O43747	ENSG00000166747
SYNGR1	-0.59326	-0.271259	1.03625	1.02688	-0.00964143	-0.18938	-0.788309	4.44196	0.000360656	HALLMARK_ESTROGEN_RESPONSE_EARLY	Neutrophil degranulation		O43759	ENSG00000100321
SYNGR2	0.613016	1.3271	0.0971395	0.064104	-0.182924	-0.505444	-1.02693	3.45458	0.00109197	HALLMARK_IL2_STAT5_SIGNALING;HALLMARK_MYOGENESIS			O43760	ENSG00000108639
LANCL1	1.61344	-0.374217	-0.616602	0.15589	-0.294135	-0.267068	-0.519504	1.88705	0.0221273				O43813	ENSG00000115365
RRP9	-1.16164	-1.62916	0.278751	1.17603	0.512162	0.45841	0.320627	2.20442	0.00691542	HALLMARK_MTORC1_SIGNALING;HALLMARK_MYC_TARGETS_V1;HALLMARK_MYC_TARGETS_V2;HALLMARK_UNFOLDED_PROTEIN_RESPONSE	Major pathway of rRNA processing in the nucleolus and cytosol;rRNA modification in the nucleus and cytosol		O43818	ENSG00000114767
IDH3B	-0.895878	-0.372433	-0.0714442	0.553633	0.836332	0.342002	0.697593	1.69655	0.0185738	HALLMARK_FATTY_ACID_METABOLISM;HALLMARK_OXIDATIVE_PHOSPHORYLATION	Citric acid cycle (TCA cycle)	Citrate cycle (TCA cycle)	O43837	ENSG00000101365
CALU	-1.0714	-0.407728	0.558905	0.685664	0.700957	0.247439	-0.423335	1.81246	0.0256314	HALLMARK_EPITHELIAL_MESENCHYMAL_TRANSITION	Platelet degranulation;Post-translational protein phosphorylation;Regulation of Insulin-like Growth Factor (IGF) transport and uptake by Insulin-like Growth Factor Binding Proteins (IGFBPs)		O43852	ENSG00000128595
AHCYL1	1.46204	-0.106133	-0.912034	0.672526	-0.816142	0.101314	-0.405287	3.2334	0.00220641		Antigen activates B Cell Receptor (BCR) leading to generation of second messengers;CLEC7A (Dectin-1) induces NFAT activation;DAG and IP3 signaling;FCERI mediated Ca+2 mobilization;Ion homeostasis;PLC beta mediated events;Regulation of insulin secretion;Role of phospholipids in phagocytosis;VEGFR2 mediated cell proliferation	Cysteine and methionine metabolism	O43865	ENSG00000168710
NDUFS5	-0.903648	-0.880915	-0.190741	0.945593	0.766925	0.861776	0.700269	4.42095	0.000359081		Complex I biogenesis;Respiratory electron transport	Alzheimer's disease;Huntington's disease;Oxidative phosphorylation;Parkinson's disease	O43920	ENSG00000168653
SMARCA5	-1.10846	-0.450723	0.445851	0.834577	-0.588699	0.67228	0.320979	1.84044	0.0264937		B-WICH complex positively regulates rRNA expression;Deposition of new CENPA-containing nucleosomes at the centromere;NoRC negatively regulates rRNA expression;Recruitment and ATM-mediated phosphorylation of repair and signaling proteins at DNA double strand breaks		O60264	ENSG00000153147
NUAK1	1.38192	0.875747	-0.858568	-0.408943	-0.421053	-0.575266	-0.292847	1.36674	0.0342091		Regulation of TP53 Activity through Phosphorylation		O60285	ENSG00000074590
URB1	-1.36697	-0.609545	0.420462	1.50437	-0.140336	-0.288092	0.747727	3.34952	0.00143935				O60287	ENSG00000142207
OPA1	-0.891962	-1.20074	0.413601	0.114848	1.57616	0.485648	0.749077	6.34382	0.000188406	HALLMARK_OXIDATIVE_PHOSPHORYLATION	Regulation of Apoptosis		O60313	ENSG00000198836
TBC1D4	0.000752416	-1.42942	-0.460438	1.23481	0.28535	0.23578	0.656338	2.13239	0.00828209		Translocation of GLUT4 to the plasma membrane		O60343	ENSG00000136111
PPL	1.16412	0.870739	-0.0593048	-1.37633	-0.121907	0.550629	-1.16953	5.62886	0.000141732		Butyrophilin (BTN) family interactions;Formation of the cornified envelope		O60437	ENSG00000118898
SORBS3	1.74943	0.0971991	-0.442064	-0.599552	-0.135914	-1.03395	-0.744264	3.39359	0.00128996	HALLMARK_APICAL_JUNCTION;HALLMARK_MYOGENESIS	Smooth Muscle Contraction		O60504	ENSG00000120896
PLOD3	-0.422595	-0.504219	0.405196	1.16419	0.895059	-0.451637	-0.222784	1.89141	0.0232395	HALLMARK_EPITHELIAL_MESENCHYMAL_TRANSITION	Collagen biosynthesis and modifying enzymes	Lysine degradation;Other types of O-glycan biosynthesis	O60568	ENSG00000106397
PLIN3	0.515672	1.41299	-0.0690034	-0.792998	-0.634442	-0.000388028	-1.10563	4.38533	0.000569444		Retrograde transport at the Trans-Golgi-Network;Triglyceride catabolism		O60664	ENSG00000105355
UGDH	0.039154	0.520908	0.401655	-1.87291	-0.067655	0.716542	0.0947049	2.26481	0.00741967	HALLMARK_ESTROGEN_RESPONSE_LATE;HALLMARK_FATTY_ACID_METABOLISM;HALLMARK_XENOBIOTIC_METABOLISM	Formation of the active cofactor, UDP-glucuronate	Amino sugar and nucleotide sugar metabolism;Ascorbate and aldarate metabolism;Pentose and glucuronate interconversions;Starch and sucrose metabolism	O60701	ENSG00000109814
CTNND1	1.22279	0.566832	0.593073	-0.443679	-0.360732	-0.861951	-1.77038	3.0528	0.00233295	HALLMARK_APICAL_JUNCTION	Adherens junctions interactions;InlA-mediated entry of Listeria monocytogenes into host cells;VEGFR2 mediated vascular permeability	Adherens junction;Leukocyte transendothelial migration	O60716	ENSG00000198561
SNX2	0.18793	1.61428	0.0316804	0.464103	-0.682806	-0.967056	-1.10762	4.42054	0.000671141	HALLMARK_PROTEIN_SECRETION	Golgi Associated Vesicle Biogenesis		O60749	ENSG00000205302
DKC1	-1.27732	-1.08288	-0.0410563	1.47786	0.0514347	0.5183	0.609872	9.15608	6.89655e-05	HALLMARK_G2M_CHECKPOINT;HALLMARK_UNFOLDED_PROTEIN_RESPONSE	rRNA modification in the nucleus and cytosol;Telomere Extension By Telomerase	Ribosome biogenesis in eukaryotes	O60832	ENSG00000130826
EIF5B	0.376179	0.660625	0.4381	0.15572	-1.35126	-0.755991	-1.1702	2.57054	0.00448372		GTP hydrolysis and joining of the 60S ribosomal subunit	RNA transport	O60841	ENSG00000158417
DIAPH2	-1.61769	-0.821161	0.323464	0.763587	0.812502	0.655159	0.606318	6.737	0.000134228			Regulation of actin cytoskeleton	O60879	ENSG00000147202
NBN	-0.924384	-0.459284	-0.40128	1.02867	0.186562	0.720106	1.19062	2.09972	0.00930488	HALLMARK_E2F_TARGETS;HALLMARK_FATTY_ACID_METABOLISM	DNA Damage/Telomere Stress Induced Senescence;G2/M DNA damage checkpoint;HDR through Homologous Recombination (HRR);HDR through MMEJ (alt-NHEJ);HDR through Single Strand Annealing (SSA);Homologous DNA Pairing and Strand Exchange;Meiotic recombination;Nonhomologous End-Joining (NHEJ);Presynaptic phase of homologous DNA pairing and strand exchange;Processing of DNA double-strand break ends;Recruitm…	Homologous recombination	O60934	ENSG00000104320
IGSF3	-0.517056	-1.07505	0.384222	1.69463	-0.287096	-0.437414	-0.342027	2.82514	0.00302691	HALLMARK_HEME_METABOLISM			O75054	ENSG00000143061
WDR1	-1.67523	0.942537	-0.229816	0.406895	1.25889	-0.115157	-0.692473	5.00219	0.000345992	HALLMARK_COAGULATION	Platelet degranulation		O75083	ENSG00000071127
ROCK2	0.643697	0.898124	0.656428	0.26121	0.00899456	-1.24507	-0.603296	1.25963	0.0441762		EPHA-mediated growth cone collapse;EPHB-mediated forward signaling;G alpha (12/13) signalling events;RHO GTPases Activate ROCKs;Sema4D induced cell migration and growth-cone collapse;VEGFA-VEGFR2 Pathway	Axon guidance;Chemokine signaling pathway;Focal adhesion;Leukocyte transendothelial migration;Pathogenic Escherichia coli infection;Regulation of actin cytoskeleton;Shigellosis;TGF-beta signaling pathway;Vascular smooth muscle contraction;Wnt signaling pathway	O75116	ENSG00000134318
CLASP2	-0.667174	-1.4085	0.71619	0.103245	0.258755	1.12443	1.12951	2.28688	0.00906687		Amplification of signal from unattached kinetochores via a MAD2 inhibitory signal;Mitotic Prometaphase;Resolution of Sister Chromatid Cohesion;RHO GTPases Activate Formins;Role of ABL in ROBO-SLIT signaling;Separation of Sister Chromatids		O75122	ENSG00000163539
CPNE3	1.13749	0.740535	-0.654166	-0.0577476	-0.126856	-0.62217	-0.701108	1.98136	0.0222358		Glycerophospholipid biosynthesis;Neutrophil degranulation		O75131	ENSG00000085719
DNAJC13	1.09171	-0.71931	0.605601	-0.449269	0.649621	0.0851965	-1.07998	1.37251	0.0398839		Neutrophil degranulation		O75165	ENSG00000138246
COQ9	-1.38644	0.0771326	0.571474	-1.00557	0.776895	0.902854	0.904825	3.13054	0.00169961	HALLMARK_ADIPOGENESIS	Ubiquinol biosynthesis		O75208	ENSG00000088682
NDUFS7	-0.473624	-2.20089	0.482746	0.590451	0.511504	0.431567	0.553411	2.16094	0.00836047	HALLMARK_OXIDATIVE_PHOSPHORYLATION	Complex I biogenesis;Respiratory electron transport	Alzheimer's disease;Huntington's disease;Oxidative phosphorylation;Parkinson's disease	O75251	ENSG00000115286
RTN2	-0.655552	-0.981169	-0.642479	1.24227	1.195	-0.668873	0.985399	2.97371	0.00230698				O75298	ENSG00000125744
NDUFS2	-0.779244	-1.1595	-0.142427	0.734522	1.21587	0.625093	0.415145	2.38831	0.0088483	HALLMARK_OXIDATIVE_PHOSPHORYLATION;HALLMARK_REACTIVE_OXIGEN_SPECIES_PATHWAY	Complex I biogenesis;Respiratory electron transport	Alzheimer's disease;Huntington's disease;Oxidative phosphorylation;Parkinson's disease	O75306	ENSG00000158864
NIPSNAP2	-1.17145	-1.0559	0.211646	0.630458	0.890598	0.676193	1.021	6.85174	0.000153005				O75323	ENSG00000146729
VPS4B	0.793522	0.654021	0.747473	-0.556985	-1.48577	-0.111244	-0.856506	2.82908	0.00435239	HALLMARK_PEROXISOME;HALLMARK_PROTEIN_SECRETION	Budding and maturation of HIV virion;Endosomal Sorting Complex Required For Transport (ESCRT)	Endocytosis	O75351	ENSG00000119541
MPDU1	-0.215083	-1.01072	0.714735	0.926102	-0.455615	0.276208	-0.66347	2.37909	0.00720197		Biosynthesis of the N-glycan precursor (dolichol lipid-linked oligosaccharide, LLO) and transfer to a nascent protein;Defective MPDU1 causes MPDU1-CDG (CDG-1f)		O75352	ENSG00000129255
SH3BGRL	-0.875293	0.315692	-1.13227	1.22786	-0.528751	1.01048	-0.119144	2.78021	0.00483197				O75368	ENSG00000131171
FLNB	1.17549	0.974263	0.255169	-0.521368	0.114414	-0.101449	-1.03286	4.24512	0.000368737	HALLMARK_ESTROGEN_RESPONSE_EARLY;HALLMARK_ESTROGEN_RESPONSE_LATE;HALLMARK_MITOTIC_SPINDLE	ISG15 antiviral mechanism	Focal adhesion;MAPK signaling pathway	O75369	ENSG00000136068
SEC22B	-0.986295	-0.67408	-0.443097	1.7989	-0.0953633	0.248933	0.268393	5.42305	0.000227273	HALLMARK_PROTEIN_SECRETION	Cargo concentration in the ER;COPI-dependent Golgi-to-ER retrograde traffic;COPII (Coat Protein 2) Mediated Vesicle Transport;ER-Phagosome pathway	Phagosome;SNARE interactions in vesicular transport	O75396	ENSG00000265808
MTX2	-0.823165	-0.905028	0.635965	0.74844	0.727549	0.996447	0.663536	1.66467	0.0194891	HALLMARK_OXIDATIVE_PHOSPHORYLATION	Cristae formation;Mitochondrial protein import		O75431	ENSG00000128654
VPS26A	0.180723	0.690768	0.974438	-0.91744	0.211921	-0.00608357	-2.03438	6.4544	0.000131455		WNT ligand biogenesis and trafficking		O75436	ENSG00000122958
NDUFB1	-1.21501	-0.680316	0.60414	1.04332	-0.0917744	0.307706	-0.98239	1.38805	0.0391599	HALLMARK_OXIDATIVE_PHOSPHORYLATION	Complex I biogenesis;Respiratory electron transport	Alzheimer's disease;Huntington's disease;Oxidative phosphorylation;Parkinson's disease	O75438	ENSG00000183648
PMPCB	-1.80147	-0.581054	0.419177	-0.122971	0.86222	0.491455	1.11283	8.65411	9.52381e-05		Mitochondrial protein import;Processing of SMDT1		O75439	ENSG00000105819
NDUFS3	-0.422647	-1.29146	-0.0966909	0.601512	1.05632	0.829288	0.333751	4.06775	0.000881988	HALLMARK_ADIPOGENESIS;HALLMARK_OXIDATIVE_PHOSPHORYLATION	Complex I biogenesis;Respiratory electron transport	Alzheimer's disease;Huntington's disease;Oxidative phosphorylation;Parkinson's disease	O75489	ENSG00000213619
KHDRBS3	-0.661686	-0.783648	-0.78069	0.611908	-0.132039	1.09709	1.5753	2.65447	0.00337896		PTK6 Regulates Proteins Involved in RNA Processing		O75525	ENSG00000131773
SF3B1	-0.757852	0.369885	-0.369128	0.204439	-0.176846	0.810627	0.905334	1.44402	0.0448223		B-WICH complex positively regulates rRNA expression;mRNA Splicing - Major Pathway;mRNA Splicing - Minor Pathway	Spliceosome	O75533	ENSG00000115524
CSDE1	-0.376021	0.80658	0.660763	0.927548	-0.923934	-1.37052	-0.368235	2.41811	0.00507885				O75534	ENSG00000009307
NPM3	-1.67237	-0.547151	-0.232672	1.12321	0.443419	0.225875	0.847441	6.30189	0.000152174				O75607	ENSG00000107833
LYPLA1	-1.20489	-0.451749	0.534236	0.853222	0.168391	0.142646	0.297617	3.69906	0.00199012		eNOS activation	Glycerophospholipid metabolism	O75608	ENSG00000120992
SNRNP200	-1.03678	0.398856	-0.104327	0.292382	-0.437361	0.766599	0.907255	1.65171	0.0368645		mRNA Splicing - Major Pathway;mRNA Splicing - Minor Pathway	Spliceosome	O75643	ENSG00000144028
RPS6KA4	-1.33431	0.756078	0.787588	0.233446	-1.14839	0.0730571	-0.180455	1.30861	0.0435323			MAPK signaling pathway;Neurotrophin signaling pathway	O75676
SURF6	-1.36653	0.174995	0.148095	1.23156	0.383061	0.418771	0.633732	2.5992	0.00348893				O75683	ENSG00000148296;ENSG00000281309
NUP155	-0.278716	-1.30272	-0.217634	1.0384	-0.145862	-0.16579	0.642349	2.15089	0.0180839		ISG15 antiviral mechanism;NEP/NS2 Interacts with the Cellular Export Machinery;NS1 Mediated Effects on Host Pathways;Nuclear import of Rev protein;Nuclear Pore Complex (NPC) Disassembly;Regulation of Glucokinase by Glucokinase Regulatory Protein;Regulation of HSF1-mediated heat shock response;Rev-mediated nuclear export of HIV RNA;snRNP Assembly;SUMOylation of chromatin organization proteins;SUMO…	RNA transport	O75694	ENSG00000113569
CRTAP	-1.45264	0.258937	0.695229	-0.577642	0.579839	0.633509	-0.912057	2.21115	0.00758238		Collagen biosynthesis and modifying enzymes		O75718	ENSG00000170275
CBR3	-0.162155	-0.559744	1.11854	0.283774	1.09783	-0.958278	-0.957218	2.96463	0.003926	HALLMARK_FATTY_ACID_METABOLISM	Phase I - Functionalization of compounds	Arachidonic acid metabolism	O75828	ENSG00000159231
AP1G2	-0.554714	1.24527	-0.147053	0.846452	-0.43725	-0.565221	-1.2705	2.55942	0.00401543		Lysosome Vesicle Biogenesis		O75843	ENSG00000213983
IDH1	0.813891	0.845161	-0.89159	0.249628	-0.524602	-0.444058	-0.934469	2.63054	0.00492141	HALLMARK_ADIPOGENESIS;HALLMARK_BILE_ACID_METABOLISM;HALLMARK_FATTY_ACID_METABOLISM;HALLMARK_GLYCOLYSIS;HALLMARK_MTORC1_SIGNALING;HALLMARK_OXIDATIVE_PHOSPHORYLATION;HALLMARK_PEROXISOME;HALLMARK_XENOBIOTIC_METABOLISM	Abnormal conversion of 2-oxoglutarate to 2-hydroxyglutarate;NADPH regeneration;Neutrophil degranulation	Carbon fixation pathways in prokaryotes;Citrate cycle (TCA cycle);Glutathione metabolism;Peroxisome	O75874	ENSG00000138413
DYSF	1.17141	1.04073	0.065756	-1.1671	-0.877935	0.501479	-1.22365	5.76715	0.000152542		Smooth Muscle Contraction		O75923	ENSG00000135636
SMNDC1	-0.737559	-0.261211	-0.259453	0.469298	-0.0350993	0.223602	1.56824	1.44891	0.0342406		mRNA Splicing - Major Pathway	Spliceosome	O75940	ENSG00000119953
FLOT1	-0.480882	0.0942918	0.991001	0.893185	-0.710482	-0.369891	-1.50536	3.53514	0.00162712		Synaptic adhesion-like molecules	Insulin signaling pathway	O75955	ENSG00000137312;ENSG00000206379;ENSG00000206480;ENSG00000230143;ENSG00000232280
ATP5MG	-0.810674	-1.33215	0.129592	0.561198	0.898835	0.155207	0.951197	3.85673	0.00138102	HALLMARK_OXIDATIVE_PHOSPHORYLATION	Cristae formation;Formation of ATP by chemiosmotic coupling	Oxidative phosphorylation	O75964	ENSG00000167283
GLRX3	1.13688	0.492905	0.580905	-0.158749	-1.18746	-1.04314	-0.457746	4.22415	0.000389662		Iron uptake and transport		O76003	ENSG00000108010
KRT37	1.78433	-0.467214	-0.394374	-0.106105	-0.432521	-0.794592	-1.1723	4.03504	0.000419847		Formation of the cornified envelope;Keratinization		O76014	ENSG00000108417;ENSG00000263022
RSL1D1	-1.14258	-0.840672	0.0642347	1.88669	0.181974	0.356161	0.520176	9.168	8.16327e-05	HALLMARK_MYC_TARGETS_V1			O76021	ENSG00000171490
WFS1	1.31769	-0.637458	0.261893	-0.547948	-0.466576	-1.0056	-0.388846	1.94035	0.0119571	HALLMARK_ESTROGEN_RESPONSE_EARLY;HALLMARK_ESTROGEN_RESPONSE_LATE;HALLMARK_UNFOLDED_PROTEIN_RESPONSE	Post-translational protein phosphorylation;Regulation of Insulin-like Growth Factor (IGF) transport and uptake by Insulin-like Growth Factor Binding Proteins (IGFBPs);XBP1(S) activates chaperone genes	Protein processing in endoplasmic reticulum	O76024	ENSG00000109501
CLPX	-1.81466	-0.591486	0.450046	0.64338	0.561904	0.733058	0.350731	3.61199	0.000918336			Cell cycle - Caulobacter	O76031	ENSG00000166855
KRT15	1.22809	0.905838	0.245753	-0.980593	-0.952586	0.0356353	-0.802958	3.79637	0.000465804				O77727
MTA2	-1.4621	0.456472	0.542113	-0.144495	-0.474554	0.110666	0.521245	2.3834	0.0070429		ERCC6 (CSB) and EHMT2 (G9a) positively regulate rRNA expression;HDACs deacetylate histones;Regulation of PTEN gene transcription;Regulation of TP53 Activity through Acetylation;RNA Polymerase I Transcription Initiation		O94776	ENSG00000149480
STK10	-2.18142	0.0483577	0.0293464	0.628583	0.757657	0.581127	0.621189	5.51922	0.000180451		Neutrophil degranulation		O94804	ENSG00000072786
TOMM70	-1.54023	-0.68057	0.401415	0.260682	0.630935	1.00001	0.790587	3.34722	0.00221277	HALLMARK_MYC_TARGETS_V1;HALLMARK_OXIDATIVE_PHOSPHORYLATION	Mitochondrial protein import;Pink/Parkin Mediated Mitophagy;Ub-specific processing proteases		O94826	ENSG00000154174
MYO1D	-0.116411	0.741964	0.934926	0.449236	0.555051	-1.05082	-1.61032	3.89455	0.000746411				O94832	ENSG00000176658
SUN1	1.0539	-0.262083	0.586315	-1.13953	0.422717	0.558424	-0.307852	2.35927	0.00679634		Meiotic synapsis		O94901	ENSG00000164828
ENDOD1	-0.0562729	-0.569281	0.819106	-0.317966	1.14692	-0.244467	-0.613422	1.82689	0.0207372	HALLMARK_ESTROGEN_RESPONSE_EARLY;HALLMARK_HEME_METABOLISM	Platelet degranulation	Apoptosis	O94919	ENSG00000149218
GLS	-2.19049	0.0864329	0.312572	0.42373	0.73636	0.446001	0.608161	12.5657	0.004	HALLMARK_UV_RESPONSE_UP	Amino acid synthesis and interconversion (transamination);Glutamate Neurotransmitter Release Cycle;TP53 Regulates Metabolic Genes	Alanine, aspartate and glutamate metabolism;Arginine and proline metabolism;D-Glutamine and D-glutamate metabolism;Nitrogen metabolism;Proximal tubule bicarbonate reclamation	O94925	ENSG00000115419
AP2A2	-0.340369	0.657453	0.997993	0.504068	0.319748	-1.22708	-0.589664	2.08907	0.00830696		Cargo recognition for clathrin-mediated endocytosis;Clathrin-mediated endocytosis;EPH-ephrin mediated repulsion of cells;LDL clearance;MHC class II antigen presentation;Nef Mediated CD4 Down-regulation;Nef Mediated CD8 Down-regulation;Neutrophil degranulation;Recycling pathway of L1;Retrograde neurotrophin signalling;VLDLR internalisation and degradation;WNT5A-dependent internalization of FZD2, F…	Endocrine and other factor-regulated calcium reabsorption;Endocytosis;Huntington's disease	O94973	ENSG00000183020
NDUFB6	0.288358	-1.38974	0.485649	-0.0787152	0.61022	0.795075	0.849763	1.30032	0.0381046	HALLMARK_OXIDATIVE_PHOSPHORYLATION	Complex I biogenesis;Respiratory electron transport	Alzheimer's disease;Huntington's disease;Oxidative phosphorylation;Parkinson's disease	O95139	ENSG00000165264
DUSP14	1.3873	-0.736961	-0.237397	-0.578484	-0.715884	0.88878	-0.235058	2.32306	0.00565013	HALLMARK_COAGULATION		MAPK signaling pathway	O95147	ENSG00000276023
NDUFA3	-1.38992	-0.190044	-0.0851269	0.720929	0.812309	0.374894	0.715618	1.2523	0.0455531	HALLMARK_OXIDATIVE_PHOSPHORYLATION	Complex I biogenesis;Respiratory electron transport	Alzheimer's disease;Huntington's disease;Oxidative phosphorylation;Parkinson's disease	O95167	ENSG00000170906;ENSG00000273642;ENSG00000274359;ENSG00000275605;ENSG00000275724;ENSG00000276061;ENSG00000276220;ENSG00000276766;ENSG00000277722;ENSG00000278365
NDUFB4	-1.17615	-0.899116	-0.599972	0.848584	0.616932	0.886566	1.05332	4.94837	0.000303318	HALLMARK_OXIDATIVE_PHOSPHORYLATION;HALLMARK_REACTIVE_OXIGEN_SPECIES_PATHWAY	Complex I biogenesis;Respiratory electron transport	Alzheimer's disease;Huntington's disease;Oxidative phosphorylation;Parkinson's disease	O95168	ENSG00000065518
NDUFB8	-0.14579	-0.633952	-0.492199	0.79246	0.789814	0.480748	0.533344	1.7637	0.019305	HALLMARK_OXIDATIVE_PHOSPHORYLATION	Complex I biogenesis;Mitochondrial protein import;Respiratory electron transport	Alzheimer's disease;Huntington's disease;Oxidative phosphorylation;Parkinson's disease	O95169	ENSG00000166136
LETM1	-1.08487	-0.664107	0.214714	-0.533573	1.24997	0.436704	0.41678	1.43404	0.0498086		Mitochondrial calcium ion transport		O95202	ENSG00000168924
ZRANB2	-0.740117	-0.847611	0.663751	-0.667535	1.73002	0.298493	0.920803	3.82779	0.000745223				O95218	ENSG00000132485
SNX4	-0.753982	0.00592536	0.899382	0.555987	0.560615	-0.20625	-0.299899	1.65695	0.0249492				O95219	ENSG00000114520
LUC7L3	-1.1617	0.813783	-0.0761345	0.478304	-1.01221	0.778828	0.938404	1.91884	0.0129087	HALLMARK_E2F_TARGETS			O95232	ENSG00000108848
SNAPIN	-1.37739	0.540066	0.296258	0.324607	0.528996	0.516122	0.0350077	1.50806	0.0387692		Golgi Associated Vesicle Biogenesis		O95295	ENSG00000143553
NDUFA10	-1.69711	-0.140972	-0.0932715	0.469375	0.686938	0.613092	0.856954	2.29175	0.00653749		Complex I biogenesis;Respiratory electron transport	Alzheimer's disease;Huntington's disease;Oxidative phosphorylation;Parkinson's disease	O95299	ENSG00000130414;ENSG00000281434
FKBP9	-1.32285	0.0789763	0.912634	-0.157224	0.835757	-0.835116	-0.738479	2.41529	0.00754286		Association of TriC/CCT with target proteins during biosynthesis		O95302	ENSG00000122642
CELF2	-0.966586	0.968502	0.599218	-0.629407	0.715438	-0.625781	0.102342	1.22114	0.0464264	HALLMARK_UV_RESPONSE_DN			O95319	ENSG00000048740
PGLS	-1.17398	1.29196	0.386397	-0.039246	0.161193	-0.205894	-0.870292	2.82451	0.00865779	HALLMARK_GLYCOLYSIS;HALLMARK_HEME_METABOLISM	Pentose phosphate pathway (hexose monophosphate shunt)	Pentose phosphate pathway	O95336	ENSG00000130313
LYPLA2	-1.72448	0.42616	0.495827	0.116045	0.685914	0.647646	0.77616	1.4917	0.0271657		L1CAM interactions	Glycerophospholipid metabolism	O95372	ENSG00000011009
PAPLN	2.10073	-0.244111	-0.383836	-0.431542	-0.135167	0.378481	-0.727835	5.84249	0.000157205				O95428	ENSG00000100767
AHSA1	-1.00479	0.182024	0.133734	1.01896	0.455596	0.202538	0.406646	1.47661	0.0335556				O95433	ENSG00000100591
FMNL1	0.603079	1.44825	-0.500197	-0.296806	-0.429705	-0.693786	-0.141862	1.6738	0.0192428		RHO GTPases Activate Formins		O95466	ENSG00000184922
NSA2	-0.58339	-0.645995	-0.230909	1.54964	-0.146753	0.302512	-1.05093	1.70862	0.018341				O95478	ENSG00000164346
H6PD	0.730748	0.408714	-0.0797297	-1.23277	0.56796	0.334736	0.345434	1.47071	0.0309195			Pentose phosphate pathway	O95479	ENSG00000049239
ETHE1	-1.91393	-0.154044	0.826252	0.44326	1.24834	-0.148265	0.228871	8.14442	0.000104348	HALLMARK_CHOLESTEROL_HOMEOSTASIS	Sulfide oxidation to sulfate		O95571	ENSG00000105755
ACSL3	-1.87166	0.0459417	0.731753	0.669673	0.313443	0.116216	0.223706	8.13852	0.000101266	HALLMARK_ANDROGEN_RESPONSE;HALLMARK_MTORC1_SIGNALING	Synthesis of very long-chain fatty acyl-CoAs	Adipocytokine signaling pathway;Fatty acid metabolism;Peroxisome;PPAR signaling pathway	O95573	ENSG00000123983
POLR1A	-0.703636	-0.391371	0.0133077	0.735179	0.505166	0.0633432	0.62241	1.30482	0.0403996		B-WICH complex positively regulates rRNA expression;NoRC negatively regulates rRNA expression;RNA Polymerase I Chain Elongation;RNA Polymerase I Promoter Escape;RNA Polymerase I Transcription Initiation;RNA Polymerase I Transcription Termination	Purine metabolism;Pyrimidine metabolism;RNA polymerase	O95602	ENSG00000068654
ASMTL	0.260179	1.07238	-0.0305971	-0.883654	0.500166	0.388627	-0.839468	1.55636	0.0261023				O95671	ENSG00000169093
CDS2	-1.87828	-0.198901	0.234803	0.546709	0.832618	0.656309	0.351874	2.76579	0.0033306		Synthesis of PG	Glycerophospholipid metabolism;Phosphatidylinositol signaling system	O95674	ENSG00000101290
OXSR1	-0.424539	1.08382	0.942566	-0.197154	0.292761	-1.1368	-1.5297	2.54285	0.00676333	HALLMARK_REACTIVE_OXIGEN_SPECIES_PATHWAY			O95747	ENSG00000172939
AP2A1	0.168195	1.12404	0.421154	0.403032	-0.216511	-0.666746	-2.15941	8.08938	0.000101695		Cargo recognition for clathrin-mediated endocytosis;Clathrin-mediated endocytosis;EPH-ephrin mediated repulsion of cells;LDL clearance;MHC class II antigen presentation;Nef Mediated CD4 Down-regulation;Nef Mediated CD8 Down-regulation;Recycling pathway of L1;Retrograde neurotrophin signalling;Trafficking of GluR2-containing AMPA receptors;VLDLR internalisation and degradation;WNT5A-dependent inte…	Endocrine and other factor-regulated calcium reabsorption;Endocytosis;Huntington's disease	O95782	ENSG00000196961
MLYCD	-0.900239	-1.0691	-0.532199	1.09866	0.666952	0.904956	0.863947	1.41587	0.0317543	HALLMARK_BILE_ACID_METABOLISM;HALLMARK_FATTY_ACID_METABOLISM;HALLMARK_PEROXISOME	Beta-oxidation of very long chain fatty acids	beta-Alanine metabolism;Peroxisome;Propanoate metabolism	O95822	ENSG00000103150
AIFM1	-1.5073	-1.00168	0.301825	0.546313	1.32538	0.638347	0.81712	10.1564	0.000108108	HALLMARK_ADIPOGENESIS;HALLMARK_OXIDATIVE_PHOSPHORYLATION		Apoptosis	O95831	ENSG00000156709
EML2	0.968909	0.11469	-0.00658321	0.263036	-0.0736856	-2.54933	-0.0479717	5.88582	0.000146939				O95834	ENSG00000125746
DDAH2	1.32143	0.566801	0.378677	-1.51079	-0.775562	0.45007	-0.530557	3.04589	0.00201961	HALLMARK_XENOBIOTIC_METABOLISM	eNOS activation		O95865	ENSG00000206395;ENSG00000213722;ENSG00000225635;ENSG00000226634;ENSG00000227317;ENSG00000228128;ENSG00000233076
NDUFB10	-0.895477	-0.828735	-0.677187	1.00321	0.702527	0.922088	0.982347	4.46659	0.000415385		Complex I biogenesis;Respiratory electron transport	Alzheimer's disease;Huntington's disease;Oxidative phosphorylation;Parkinson's disease	O96000	ENSG00000140990
TOMM40	-0.974074	-1.12133	0.0389984	0.855933	1.14571	0.864129	0.58869	1.75504	0.0175413	HALLMARK_MTORC1_SIGNALING	Mitochondrial protein import;Pink/Parkin Mediated Mitophagy	Amyotrophic lateral sclerosis (ALS)	O96008	ENSG00000130204
ADH1B	1.66986	1.00157	-0.342031	-0.707866	-0.860606	-0.543143	-1.11481	8.41285	0.000131148		Ethanol oxidation	Drug metabolism - cytochrome P450;Fatty acid metabolism;Glycolysis / Gluconeogenesis;Metabolism of xenobiotics by cytochrome P450;Retinol metabolism;Tyrosine metabolism	P00325	ENSG00000196616
LDHA	-0.873185	-0.406824	0.381584	1.02417	1.09982	-0.398275	-0.275039	1.9082	0.0194836	HALLMARK_FATTY_ACID_METABOLISM;HALLMARK_GLYCOLYSIS;HALLMARK_HYPOXIA;HALLMARK_MTORC1_SIGNALING;HALLMARK_MYC_TARGETS_V1;HALLMARK_OXIDATIVE_PHOSPHORYLATION	Pyruvate metabolism	Cysteine and methionine metabolism;Glycolysis / Gluconeogenesis;Propanoate metabolism;Pyruvate metabolism	P00338	ENSG00000134333
ALDH1A1	0.578441	0.788184	-0.213032	-0.664655	-0.591754	0.227421	-0.0171735	2.34391	0.00564808	HALLMARK_BILE_ACID_METABOLISM;HALLMARK_FATTY_ACID_METABOLISM;HALLMARK_PEROXISOME	Ethanol oxidation;Fructose catabolism;RA biosynthesis pathway	Retinol metabolism	P00352	ENSG00000165092
GLUD1	-1.15511	-0.678287	-0.488308	0.619135	0.791596	0.749136	1.17686	4.33302	0.000744038	HALLMARK_OXIDATIVE_PHOSPHORYLATION	Amino acid synthesis and interconversion (transamination);Transcriptional activation of mitochondrial biogenesis	Alanine, aspartate and glutamate metabolism;Arginine and proline metabolism;D-Glutamine and D-glutamate metabolism;Nitrogen metabolism;Proximal tubule bicarbonate reclamation	P00367	ENSG00000148672
CYB5R3	1.75327	0.255721	-0.0305102	-1.14311	0.540703	-0.235196	-1.22882	5.37792	0.000259067	HALLMARK_OXIDATIVE_PHOSPHORYLATION	Neutrophil degranulation;Phase I - Functionalization of compounds;Vitamin C (ascorbate) metabolism	Amino sugar and nucleotide sugar metabolism	P00387	ENSG00000100243
GSR	0.878011	1.12959	-0.20636	-0.237755	-1.34555	-0.825073	-0.204616	2.89758	0.00314074	HALLMARK_ANDROGEN_RESPONSE;HALLMARK_APOPTOSIS;HALLMARK_MTORC1_SIGNALING;HALLMARK_REACTIVE_OXIGEN_SPECIES_PATHWAY;HALLMARK_XENOBIOTIC_METABOLISM		Glutathione metabolism	P00390	ENSG00000104687
MT-CO2	-1.34233	-0.747056	0.201977	1.13388	0.890227	0.613394	0.142268	4.9801	0.000292683		Respiratory electron transport;TP53 Regulates Metabolic Genes	Alzheimer's disease;Cardiac muscle contraction;Huntington's disease;Oxidative phosphorylation;Parkinson's disease	P00403	ENSG00000198712
MT-CO3	-0.46881	-0.188601	0.247553	-0.33278	-0.789934	0.0278524	1.85191	1.56099	0.0270244		Respiratory electron transport;TP53 Regulates Metabolic Genes	Alzheimer's disease;Cardiac muscle contraction;Huntington's disease;Oxidative phosphorylation;Parkinson's disease	P00414	ENSG00000198938
SOD1	-0.0180527	-0.778628	-1.03754	1.16154	0.43638	0.130543	0.687579	2.9694	0.003544	HALLMARK_ADIPOGENESIS;HALLMARK_APOPTOSIS;HALLMARK_BILE_ACID_METABOLISM;HALLMARK_GLYCOLYSIS;HALLMARK_PEROXISOME;HALLMARK_PROTEIN_SECRETION;HALLMARK_REACTIVE_OXIGEN_SPECIES_PATHWAY	Detoxification of Reactive Oxygen Species;Gene and protein expression by JAK-STAT signaling after Interleukin-12 stimulation;Platelet degranulation	Amyotrophic lateral sclerosis (ALS);Huntington's disease;Peroxisome;Prion diseases	P00441	ENSG00000142168
CP	1.0982	1.09157	-0.300875	-0.914737	-0.882633	0.388633	-0.607908	2.92385	0.00231019	HALLMARK_COMPLEMENT;HALLMARK_HYPOXIA	Defective CP causes aceruloplasminemia (ACERULOP);Iron uptake and transport;Metal ion SLC transporters;Post-translational protein phosphorylation;Regulation of Insulin-like Growth Factor (IGF) transport and uptake by Insulin-like Growth Factor Binding Proteins (IGFBPs)	Porphyrin and chlorophyll metabolism	P00450	ENSG00000047457
F13A1	1.07426	1.1634	-0.239303	0.0207994	-0.821205	-1.35676	-1.07084	5.76684	0.000159292	HALLMARK_KRAS_SIGNALING_UP	Common Pathway of Fibrin Clot Formation;Interleukin-4 and 13 signaling;Platelet degranulation	Complement and coagulation cascades	P00488	ENSG00000124491
PNP	0.460639	1.09649	0.906599	-0.722062	-1.39441	-0.723224	-0.826487	3.32671	0.00146133	HALLMARK_DNA_REPAIR;HALLMARK_IL2_STAT5_SIGNALING;HALLMARK_INTERFERON_GAMMA_RESPONSE;HALLMARK_MTORC1_SIGNALING	Neutrophil degranulation;Purine catabolism;Purine salvage	Nicotinate and nicotinamide metabolism;Purine metabolism;Pyrimidine metabolism	P00491	ENSG00000198805
HPRT1	-0.0217923	1.16497	0.360476	0.339583	-0.543986	-0.160961	-1.24215	1.9957	0.0124587	HALLMARK_DNA_REPAIR;HALLMARK_ESTROGEN_RESPONSE_LATE;HALLMARK_MTORC1_SIGNALING;HALLMARK_MYC_TARGETS_V1;HALLMARK_XENOBIOTIC_METABOLISM	Purine salvage	Drug metabolism - other enzymes;Purine metabolism	P00492	ENSG00000165704
GOT2	-0.981894	-0.768854	-0.183988	0.359389	1.01171	1.36577	0.670304	5.1354	0.000370221	HALLMARK_GLYCOLYSIS;HALLMARK_MYC_TARGETS_V1;HALLMARK_OXIDATIVE_PHOSPHORYLATION	Amino acid synthesis and interconversion (transamination);Gluconeogenesis;Glyoxylate metabolism and glycine degradation	Alanine, aspartate and glutamate metabolism;Arginine and proline metabolism;Cysteine and methionine metabolism;Fat digestion and absorption;Phenylalanine metabolism;Phenylalanine, tyrosine and tryptophan biosynthesis;Tyrosine metabolism	P00505	ENSG00000125166
EGFR	1.73255	0.865104	-0.391	-0.782601	-0.824746	-0.446826	-1.0399	6.66353	0.000125	HALLMARK_ALLOGRAFT_REJECTION;HALLMARK_APICAL_JUNCTION;HALLMARK_GLYCOLYSIS;HALLMARK_HYPOXIA;HALLMARK_PI3K_AKT_MTOR_SIGNALING;HALLMARK_PROTEIN_SECRETION	Cargo recognition for clathrin-mediated endocytosis;Clathrin-mediated endocytosis;Constitutive Signaling by Aberrant PI3K in Cancer;Constitutive Signaling by EGFRvIII;Constitutive Signaling by Ligand-Responsive EGFR Cancer Variants;Downregulation of ERBB2 signaling;EGFR downregulation;EGFR interacts with phospholipase C-gamma;EGFR Transactivation by Gastrin;ERBB2 Activates PTK6 Signaling;ERBB2 Re…	Adherens junction;Bladder cancer;Calcium signaling pathway;Cytokine-cytokine receptor interaction;Dorso-ventral axis formation;Endocytosis;Endometrial cancer;Epithelial cell signaling in Helicobacter pylori infection;ErbB signaling pathway;Focal adhesion;Gap junction;Glioma;GnRH signaling pathway;Hepatitis C;MAPK signaling pathway;MAPK signaling pathway - fly;Melanoma;Non-small cell lung cancer;P…	P00533	ENSG00000146648
PGK1	-0.524111	0.547244	-0.153177	1.28611	0.320794	-0.635824	-0.696213	2.40212	0.013883	HALLMARK_GLYCOLYSIS;HALLMARK_HYPOXIA;HALLMARK_MTORC1_SIGNALING;HALLMARK_MYC_TARGETS_V1	Gluconeogenesis;Glycolysis	Carbon fixation in photosynthetic organisms;Glycolysis / Gluconeogenesis	P00558	ENSG00000102144
AK1	1.40378	-0.432446	-0.198193	0.690203	-0.429122	-0.367398	-0.746693	2.83285	0.00389854	HALLMARK_DNA_REPAIR;HALLMARK_MYOGENESIS;HALLMARK_P53_PATHWAY	Interconversion of nucleotide di- and triphosphates	Purine metabolism	P00568	ENSG00000106992
HP	0.408711	1.16302	0.593483	-1.64539	-0.657483	0.445951	-1.13234	5.86007	0.000127854		Neutrophil degranulation;Scavenging of heme from plasma		P00738	ENSG00000257017
F9	0.278379	1.13428	0.129163	0.0295297	-1.25868	0.428222	-0.790518	1.31437	0.0442148	HALLMARK_COAGULATION	Extrinsic Pathway of Fibrin Clot Formation;Gamma-carboxylation of protein precursors;Intrinsic Pathway of Fibrin Clot Formation;Removal of aminoterminal propeptides from gamma-carboxylated proteins;Transport of gamma-carboxylated protein precursors from the endoplasmic reticulum to the Golgi apparatus	Complement and coagulation cascades	P00740	ENSG00000101981
CFD	1.01712	0.828025	0.486652	-0.694683	-0.895157	-0.359642	-1.54702	1.62041	0.0237744	HALLMARK_COAGULATION;HALLMARK_MYOGENESIS	Alternative complement activation;Neutrophil degranulation;Platelet degranulation	Complement and coagulation cascades;Staphylococcus aureus infection	P00746	ENSG00000197766;ENSG00000274619
PLG	0.80167	1.19402	0.55476	-0.873532	-1.19083	-0.00478714	-0.977066	4.09837	0.000402367	HALLMARK_COAGULATION;HALLMARK_COMPLEMENT;HALLMARK_HEDGEHOG_SIGNALING;HALLMARK_XENOBIOTIC_METABOLISM	Activation of Matrix Metalloproteinases;Degradation of the extracellular matrix;Dissolution of Fibrin Clot;Platelet degranulation;Regulation of Insulin-like Growth Factor (IGF) transport and uptake by Insulin-like Growth Factor Binding Proteins (IGFBPs);Signaling by PDGF	Complement and coagulation cascades;Neuroactive ligand-receptor interaction;Staphylococcus aureus infection	P00747	ENSG00000122194
F12	0.623986	1.33059	-0.580953	-0.624167	-0.209736	0.690635	-1.22866	3.85332	0.000556338	HALLMARK_COAGULATION	Intrinsic Pathway of Fibrin Clot Formation	Complement and coagulation cascades	P00748	ENSG00000131187
CFB	0.528493	1.3907	0.573529	-0.979636	-0.888845	0.497055	-0.80515	3.3792	0.00115517	HALLMARK_COAGULATION;HALLMARK_COMPLEMENT;HALLMARK_INTERFERON_GAMMA_RESPONSE;HALLMARK_KRAS_SIGNALING_UP;HALLMARK_XENOBIOTIC_METABOLISM	Activation of C3 and C5;Alternative complement activation;Regulation of Complement cascade	Complement and coagulation cascades;Staphylococcus aureus infection	P00751	ENSG00000239754;ENSG00000241253;ENSG00000241534;ENSG00000242335;ENSG00000243570;ENSG00000243649
CA2	1.12213	1.42813	-0.399338	-0.397445	-0.505685	-0.866282	-0.743532	6.44233	0.000137143	HALLMARK_COMPLEMENT;HALLMARK_ESTROGEN_RESPONSE_LATE;HALLMARK_FATTY_ACID_METABOLISM;HALLMARK_HEME_METABOLISM;HALLMARK_IL2_STAT5_SIGNALING;HALLMARK_KRAS_SIGNALING_UP;HALLMARK_UV_RESPONSE_UP;HALLMARK_XENOBIOTIC_METABOLISM	Erythrocytes take up carbon dioxide and release oxygen;Erythrocytes take up oxygen and release carbon dioxide;Reversible hydration of carbon dioxide	Nitrogen metabolism	P00918	ENSG00000104267
ASS1	1.57903	0.788711	-0.0975495	-0.832374	-1.01275	-0.334493	-0.859288	6.05743	0.00014433	HALLMARK_ESTROGEN_RESPONSE_LATE	Urea cycle	Alanine, aspartate and glutamate metabolism;Arginine and proline metabolism	P00966	ENSG00000130707
SERPINC1	0.144609	0.793427	0.299849	0.401314	-2.22478	0.535283	-0.104579	4.01379	0.000416185	HALLMARK_COAGULATION;HALLMARK_COMPLEMENT;HALLMARK_IL2_STAT5_SIGNALING	Common Pathway of Fibrin Clot Formation;Intrinsic Pathway of Fibrin Clot Formation;Post-translational protein phosphorylation;Regulation of Insulin-like Growth Factor (IGF) transport and uptake by Insulin-like Growth Factor Binding Proteins (IGFBPs)	Complement and coagulation cascades	P01008	ENSG00000117601
SERPINA1	0.254686	1.19397	0.214546	-1.21225	-0.463874	0.528316	-0.576885	3.15205	0.00171355	HALLMARK_COAGULATION;HALLMARK_COMPLEMENT;HALLMARK_ESTROGEN_RESPONSE_LATE	Cargo concentration in the ER;COPII (Coat Protein 2) Mediated Vesicle Transport;Neutrophil degranulation;Platelet degranulation;Post-translational protein phosphorylation;Regulation of Insulin-like Growth Factor (IGF) transport and uptake by Insulin-like Growth Factor Binding Proteins (IGFBPs)	Complement and coagulation cascades	P01009	ENSG00000197249
SERPINA3	0.196333	1.22496	0.171561	-0.845643	-0.255638	0.296243	0.00420022	2.62122	0.00380728	HALLMARK_ESTROGEN_RESPONSE_LATE;HALLMARK_KRAS_SIGNALING_UP	Neutrophil degranulation;Platelet degranulation		P01011	ENSG00000196136;ENSG00000273259
AGT	-0.533566	1.15608	-0.556378	-0.327978	-0.15784	0.749629	-0.984239	1.73682	0.0213568		G alpha (i) signalling events;G alpha (q) signalling events;Metabolism of Angiotensinogen to Angiotensins;Peptide ligand-binding receptors;PPARA activates gene expression	Hypertrophic cardiomyopathy (HCM);Renin-angiotensin system;Vascular smooth muscle contraction	P01019	ENSG00000135744
A2M	-0.0507764	1.04818	-0.108984	0.134115	-1.39059	0.0377319	0.0895339	1.26893	0.0420845	HALLMARK_COAGULATION;HALLMARK_IL6_JAK_STAT3_SIGNALING	Degradation of the extracellular matrix;HDL assembly;Intrinsic Pathway of Fibrin Clot Formation;Platelet degranulation;Rho GTPase cycle	Complement and coagulation cascades	P01023	ENSG00000175899
C3	0.594265	1.535	-0.157862	-0.648249	-0.862939	-0.108768	-1.26633	8.45714	0.000102564	HALLMARK_ADIPOGENESIS;HALLMARK_COAGULATION;HALLMARK_COMPLEMENT;HALLMARK_HEME_METABOLISM	Activation of C3 and C5;Alternative complement activation;G alpha (i) signalling events;Immunoregulatory interactions between a Lymphoid and a non-Lymphoid cell;Neutrophil degranulation;Peptide ligand-binding receptors;Post-translational protein phosphorylation;Regulation of Complement cascade;Regulation of Insulin-like Growth Factor (IGF) transport and uptake by Insulin-like Growth Factor Bindin…	Chagas disease (American trypanosomiasis);Complement and coagulation cascades;ko05152;Leishmaniasis;Phagosome;Staphylococcus aureus infection;Systemic lupus erythematosus	P01024	ENSG00000125730
C5	-0.437162	1.50552	-0.122421	-0.435622	-0.710367	-0.679946	-0.886966	3.9003	0.000582322	HALLMARK_KRAS_SIGNALING_DN	Activation of C3 and C5;G alpha (i) signalling events;Peptide ligand-binding receptors;Regulation of Complement cascade;Terminal pathway of complement	Complement and coagulation cascades;Prion diseases;Staphylococcus aureus infection;Systemic lupus erythematosus	P01031	ENSG00000106804
CST3	0.240541	0.914162	0.825411	-0.715281	-1.13375	-0.39405	-0.405245	2.06122	0.00976772		Amyloid fiber formation;Neutrophil degranulation;Post-translational protein phosphorylation;Regulation of Insulin-like Growth Factor (IGF) transport and uptake by Insulin-like Growth Factor Binding Proteins (IGFBPs)	Salivary secretion	P01034	ENSG00000101439
KNG1	0.606887	1.22177	0.612341	-0.408472	-1.3395	0.174582	-0.834648	2.83003	0.00246084		G alpha (i) signalling events;G alpha (q) signalling events;Intrinsic Pathway of Fibrin Clot Formation;Peptide ligand-binding receptors;Platelet degranulation;Post-translational protein phosphorylation;Regulation of Insulin-like Growth Factor (IGF) transport and uptake by Insulin-like Growth Factor Binding Proteins (IGFBPs)	Complement and coagulation cascades	P01042	ENSG00000113889
HRAS	0.65096	0.738697	0.294489	0.951809	-1.23113	-0.829313	-1.87741	2.06001	0.00909732	HALLMARK_APICAL_JUNCTION;HALLMARK_P53_PATHWAY;HALLMARK_PEROXISOME;HALLMARK_PI3K_AKT_MTOR_SIGNALING	Activation of RAS in B cells;CD209 (DC-SIGN) signaling;Constitutive Signaling by EGFRvIII;Constitutive Signaling by Ligand-Responsive EGFR Cancer Variants;DAP12 signaling;Downstream signal transduction;EGFR Transactivation by Gastrin;EPHB-mediated forward signaling;FCERI mediated MAPK activation;FRS-mediated FGFR1 signaling;FRS-mediated FGFR2 signaling;FRS-mediated FGFR3 signaling;FRS-mediated FG…	Acute myeloid leukemia;Axon guidance;B cell receptor signaling pathway;Bladder cancer;Chemokine signaling pathway;Chronic myeloid leukemia;Endocytosis;Endometrial cancer;ErbB signaling pathway;Fc epsilon RI signaling pathway;Focal adhesion;Gap junction;Glioma;GnRH signaling pathway;Hepatitis C;Insulin signaling pathway;Long-term depression;Long-term potentiation;MAPK signaling pathway;Melanogenes…	P01112	ENSG00000174775;ENSG00000276536
KRAS	0.996925	1.32427	0.544539	-0.616191	-0.656893	-0.770977	-0.472749	1.63229	0.0225912		Activation of RAS in B cells;CD209 (DC-SIGN) signaling;Constitutive Signaling by EGFRvIII;Constitutive Signaling by Ligand-Responsive EGFR Cancer Variants;DAP12 signaling;Downstream signal transduction;EGFR Transactivation by Gastrin;FCERI mediated MAPK activation;FRS-mediated FGFR1 signaling;FRS-mediated FGFR2 signaling;FRS-mediated FGFR3 signaling;FRS-mediated FGFR4 signaling;GRB2 events in EGF…	Acute myeloid leukemia;Aldosterone-regulated sodium reabsorption;Axon guidance;B cell receptor signaling pathway;Bladder cancer;Chemokine signaling pathway;Chronic myeloid leukemia;Colorectal cancer;Dorso-ventral axis formation;Endometrial cancer;ErbB signaling pathway;Fc epsilon RI signaling pathway;Gap junction;Glioma;GnRH signaling pathway;Hepatitis C;Insulin signaling pathway;Long-term depres…	P01116	ENSG00000133703
TGFB1	0.449088	1.924	-0.372154	-0.681982	-0.495929	0.0903116	-0.904083	2.78654	0.00318316	HALLMARK_ALLOGRAFT_REJECTION;HALLMARK_EPITHELIAL_MESENCHYMAL_TRANSITION;HALLMARK_G2M_CHECKPOINT;HALLMARK_IL6_JAK_STAT3_SIGNALING;HALLMARK_MYOGENESIS;HALLMARK_P53_PATHWAY;HALLMARK_TGF_BETA_SIGNALING	Cell surface interactions at the vascular wall;Downregulation of TGF-beta receptor signaling;ECM proteoglycans;Influenza Virus Induced Apoptosis;Interleukin-4 and 13 signaling;Molecules associated with elastic fibres;Platelet degranulation;Regulation of RUNX3 expression and activity;RUNX3 regulates CDKN1A transcription;RUNX3 regulates p14-ARF;SMAD2/3 MH2 Domain Mutants in Cancer;SMAD2/3 Phosphory…	Amoebiasis;Cell cycle;Chagas disease (American trypanosomiasis);Chronic myeloid leukemia;Colorectal cancer;Cytokine-cytokine receptor interaction;Dilated cardiomyopathy;Endocytosis;Hypertrophic cardiomyopathy (HCM);Intestinal immune network for IgA production;ko05152;Leishmaniasis;Malaria;MAPK signaling pathway;Osteoclast differentiation;Pancreatic cancer;Pathways in cancer;Renal cell carcinoma;R…	P01137	ENSG00000105329
JCHAIN	1.25156	1.00638	-0.899211	-0.516279	-0.55592	-0.384402	-1.08283	2.35787	0.00523843		Cell surface interactions at the vascular wall;Scavenging of heme from plasma		P01591	ENSG00000132465
IGKV3-20	1.02604	0.888745	0.319335	-1.25914	-0.471867	0.300009	-1.56771	4.88672	0.000214925				P01619
IGKV3-15	1.12405	1.04299	-0.0957736	-0.653237	-0.614653	-0.0783417	-0.81663	4.74138	0.000266667				P01624
IGLV1-47	0.946445	0.86019	-0.0585909	-1.07801	-1.2768	0.86967	-1.3032	3.98514	0.000441121				P01700
IGKC	0.744295	1.0221	-0.067076	-0.780282	-0.757997	0.544755	-0.436479	2.98107	0.00211793				P01834
IGHG1	0.849192	1.00347	-0.401281	-1.07592	-0.965985	0.42025	-1.17386	6.33112	0.000147368		Classical antibody-mediated complement activation;FCGR activation;Initial triggering of complement;Interleukin-4 and 13 signaling;Regulation of actin dynamics for phagocytic cup formation;Regulation of Complement cascade;Role of phospholipids in phagocytosis		P01857	ENSG00000211896
IGHG2	0.896242	0.855212	-0.00164059	-0.967009	-1.11532	1.02144	-0.67569	2.94236	0.0022415		Classical antibody-mediated complement activation;FCGR activation;Initial triggering of complement;Regulation of actin dynamics for phagocytic cup formation;Regulation of Complement cascade;Role of phospholipids in phagocytosis		P01859	ENSG00000211893
IGHM	0.649936	1.23744	0.380933	-0.519858	-0.97538	0.0243122	-1.45136	3.44116	0.000978723				P01871
IGHA1	1.01654	0.769211	-0.340551	-0.712358	-0.675193	0.488036	-0.619236	3.53996	0.000902628		Cell surface interactions at the vascular wall;Scavenging of heme from plasma		P01876	ENSG00000211895
HLA-A	0.651841	1.31989	0.643624	-0.536185	-0.652399	-0.963791	-1.63764	8.51613	0.000129032	HALLMARK_ALLOGRAFT_REJECTION;HALLMARK_INTERFERON_GAMMA_RESPONSE	Antigen Presentation: Folding, assembly and peptide loading of class I MHC;Endosomal/Vacuolar pathway;ER-Phagosome pathway;Immunoregulatory interactions between a Lymphoid and a non-Lymphoid cell;Interferon alpha/beta signaling;Interferon gamma signaling		P01891	ENSG00000235657
HLA-DRA	-0.583223	1.51991	0.420536	-0.386164	-0.664142	-0.570794	-1.02643	5.59918	0.000138462	HALLMARK_ALLOGRAFT_REJECTION	Downstream TCR signaling;Generation of second messenger molecules;Interferon gamma signaling;MHC class II antigen presentation;PD-1 signaling;Phosphorylation of CD3 and TCR zeta chains;Translocation of ZAP-70 to Immunological synapse	Allograft rejection;Antigen processing and presentation;Asthma;Autoimmune thyroid disease;Cell adhesion molecules (CAMs);Graft-versus-host disease;Intestinal immune network for IgA production;ko05152;Leishmaniasis;Phagosome;Rheumatoid arthritis;Staphylococcus aureus infection;Systemic lupus erythematosus;Toxoplasmosis;Type I diabetes mellitus;Viral myocarditis	P01903	ENSG00000204287;ENSG00000206308;ENSG00000226260;ENSG00000227993;ENSG00000228987;ENSG00000230726;ENSG00000234794
HLA-DRB1	-0.517233	1.41594	0.845259	0.0764204	-1.3308	-1.1651	-0.974877	6.11575	0.000148936	HALLMARK_INTERFERON_GAMMA_RESPONSE	Downstream TCR signaling;Generation of second messenger molecules;Interferon gamma signaling;MHC class II antigen presentation;PD-1 signaling;Phosphorylation of CD3 and TCR zeta chains;Translocation of ZAP-70 to Immunological synapse	Allograft rejection;Antigen processing and presentation;Asthma;Autoimmune thyroid disease;Cell adhesion molecules (CAMs);Graft-versus-host disease;Intestinal immune network for IgA production;ko05152;Leishmaniasis;Phagosome;Rheumatoid arthritis;Staphylococcus aureus infection;Systemic lupus erythematosus;Toxoplasmosis;Type I diabetes mellitus;Viral myocarditis	P01911	ENSG00000196126
HLA-DQB1	-0.545835	1.58056	0.487768	-0.461751	-0.469115	-0.561327	-0.298168	4.6856	0.00025974		Downstream TCR signaling;Generation of second messenger molecules;Interferon gamma signaling;MHC class II antigen presentation;PD-1 signaling;Phosphorylation of CD3 and TCR zeta chains;Translocation of ZAP-70 to Immunological synapse	Allograft rejection;Antigen processing and presentation;Asthma;Autoimmune thyroid disease;Cell adhesion molecules (CAMs);Graft-versus-host disease;Intestinal immune network for IgA production;ko05152;Leishmaniasis;Phagosome;Rheumatoid arthritis;Staphylococcus aureus infection;Systemic lupus erythematosus;Toxoplasmosis;Type I diabetes mellitus;Viral myocarditis	P01920	ENSG00000225824;ENSG00000231286;ENSG00000233209
COL1A1	1.35339	1.02193	-0.313565	-0.828296	-1.55756	0.189499	-0.938029	8.50805	6.77966e-05	HALLMARK_EPITHELIAL_MESENCHYMAL_TRANSITION;HALLMARK_MYOGENESIS;HALLMARK_UV_RESPONSE_DN	Anchoring fibril formation;Assembly of collagen fibrils and other multimeric structures;Cell surface interactions at the vascular wall;Collagen biosynthesis and modifying enzymes;Collagen chain trimerization;Collagen degradation;Crosslinking of collagen fibrils;ECM proteoglycans;Extracellular matrix organization;GP1b-IX-V activation signalling;GPVI-mediated activation cascade;Immunoregulatory int…	Amoebiasis;ECM-receptor interaction;Focal adhesion;Protein digestion and absorption	P02452	ENSG00000108821
COL2A1	1.00159	0.874857	0.00936237	-0.345158	-0.886584	0.149045	-0.436008	2.11809	0.007473	HALLMARK_KRAS_SIGNALING_DN;HALLMARK_UV_RESPONSE_UP	Assembly of collagen fibrils and other multimeric structures;Collagen biosynthesis and modifying enzymes;Collagen chain trimerization;Collagen degradation;ECM proteoglycans;Extracellular matrix organization;Immunoregulatory interactions between a Lymphoid and a non-Lymphoid cell;Integrin cell surface interactions;MET activates PTK2 signaling;NCAM1 interactions;Non-integrin membrane-ECM interactio…	Amoebiasis;ECM-receptor interaction;Focal adhesion;Protein digestion and absorption	P02458	ENSG00000139219
COL3A1	1.19586	1.1843	-0.117147	-0.744884	-1.75916	0.218832	-0.917402	7.88984	9.30233e-05	HALLMARK_ANGIOGENESIS;HALLMARK_EPITHELIAL_MESENCHYMAL_TRANSITION;HALLMARK_MYOGENESIS;HALLMARK_UV_RESPONSE_DN	Assembly of collagen fibrils and other multimeric structures;Collagen biosynthesis and modifying enzymes;Collagen chain trimerization;Collagen degradation;ECM proteoglycans;Extracellular matrix organization;Immunoregulatory interactions between a Lymphoid and a non-Lymphoid cell;Integrin cell surface interactions;MET activates PTK2 signaling;NCAM1 interactions;Non-integrin membrane-ECM interactio…	Amoebiasis;ECM-receptor interaction;Focal adhesion;Protein digestion and absorption	P02461	ENSG00000168542
COL4A1	1.65108	0.614357	-0.272634	-0.658429	-1.17769	-0.910212	-1.02584	6.02318	0.000133971	HALLMARK_ADIPOGENESIS;HALLMARK_EPITHELIAL_MESENCHYMAL_TRANSITION	Anchoring fibril formation;Assembly of collagen fibrils and other multimeric structures;Collagen biosynthesis and modifying enzymes;Collagen chain trimerization;Collagen degradation;Crosslinking of collagen fibrils;ECM proteoglycans;Extracellular matrix organization;Integrin cell surface interactions;Laminin interactions;NCAM1 interactions;Non-integrin membrane-ECM interactions;Scavenging by Clas…	Amoebiasis;ECM-receptor interaction;Focal adhesion;Pathways in cancer;Protein digestion and absorption;Small cell lung cancer	P02462	ENSG00000187498
CRYAB	1.18444	-0.280878	1.2479	0.150448	-0.559017	-0.652247	-1.05087	2.30129	0.00665997	HALLMARK_MYOGENESIS	HSF1-dependent transactivation	Protein processing in endoplasmic reticulum	P02511	ENSG00000109846
KRT14	1.3982	0.957764	0.20035	-0.812812	-1.05069	-0.823187	-1.08575	5.81639	0.000129032		Formation of the cornified envelope;Keratinization;Type I hemidesmosome assembly		P02533	ENSG00000186847
KRT6A	0.0978699	0.901883	0.370751	-0.358215	-0.777911	-0.493626	-1.42235	1.76881	0.0148061		Formation of the cornified envelope;Keratinization		P02538	ENSG00000205420
LMNA	1.63725	-0.924493	0.582549	-1.26785	-0.00822015	0.23929	0.180479	5.22102	0.000229885	HALLMARK_APOPTOSIS	Signaling by BRAF and RAF fusions;XBP1(S) activates chaperone genes	Arrhythmogenic right ventricular cardiomyopathy (ARVC);Dilated cardiomyopathy;Hypertrophic cardiomyopathy (HCM)	P02545	ENSG00000160789
APOA1	0.462142	1.28536	-0.0723704	-0.515597	-1.00383	0.287677	-0.789114	3.79778	0.000634064	HALLMARK_BILE_ACID_METABOLISM;HALLMARK_COAGULATION	ABC transporters in lipid homeostasis;Amyloid fiber formation;Chylomicron assembly;Chylomicron remodeling;HDL assembly;HDL clearance;HDL remodeling;Platelet degranulation;Post-translational protein phosphorylation;PPARA activates gene expression;Regulation of Insulin-like Growth Factor (IGF) transport and uptake by Insulin-like Growth Factor Binding Proteins (IGFBPs);Retinoid metabolism and trans…	African trypanosomiasis;Fat digestion and absorption;PPAR signaling pathway;Vitamin digestion and absorption	P02647	ENSG00000118137
APOE	-1.03545	-1.00918	-0.447034	1.63613	-0.306729	0.394858	0.423189	3.63618	0.00103148	HALLMARK_ADIPOGENESIS;HALLMARK_XENOBIOTIC_METABOLISM	Chylomicron assembly;Chylomicron clearance;Chylomicron remodeling;HDL remodeling;Post-translational protein phosphorylation;Regulation of Insulin-like Growth Factor (IGF) transport and uptake by Insulin-like Growth Factor Binding Proteins (IGFBPs);Retinoid metabolism and transport;Scavenging by Class A Receptors;Transcriptional regulation by the AP-2 (TFAP2) family of transcription factors	Alzheimer's disease	P02649	ENSG00000130203
APOA2	0.291241	1.23742	0.236945	-0.915188	-0.661841	0.29579	-1.0772	1.96202	0.0107882		Chylomicron assembly;Chylomicron remodeling;Post-translational protein phosphorylation;PPARA activates gene expression;Regulation of Insulin-like Growth Factor (IGF) transport and uptake by Insulin-like Growth Factor Binding Proteins (IGFBPs);Retinoid metabolism and transport	PPAR signaling pathway	P02652	ENSG00000158874
CSN2	-0.47804	-1.0673	-0.544378	-0.209155	0.954371	1.56426	0.87572	3.83463	0.000690789				P02666
CSN3	0.226394	0.942196	0.750335	-0.0664325	-0.642246	-0.685517	-1.46297	2.9921	0.00333333				P02668
FGA	0.114179	1.30997	-0.162234	-0.557276	-0.553325	0.0823177	-1.01904	4.0854	0.000421846	HALLMARK_COAGULATION	Amyloid fiber formation;Common Pathway of Fibrin Clot Formation;GRB2:SOS provides linkage to MAPK signaling for Integrins;Integrin alphaIIb beta3 signaling;Integrin cell surface interactions;MAP2K and MAPK activation;p130Cas linkage to MAPK signaling for integrins;Paradoxical activation of RAF signaling by kinase inactive BRAF;Platelet degranulation;Post-translational protein phosphorylation;Regu…	Complement and coagulation cascades	P02671	ENSG00000171560
FGB	0.252106	1.07562	0.389327	-1.12727	-0.373629	-0.00961174	-0.350741	3.2525	0.00132775		Common Pathway of Fibrin Clot Formation;GRB2:SOS provides linkage to MAPK signaling for Integrins;Integrin alphaIIb beta3 signaling;Integrin cell surface interactions;MAP2K and MAPK activation;p130Cas linkage to MAPK signaling for integrins;Paradoxical activation of RAF signaling by kinase inactive BRAF;Platelet degranulation;Regulation of TLR by endogenous ligand;Signaling by BRAF and RAF fusion…	Complement and coagulation cascades	P02675	ENSG00000171564
FGG	0.135196	1.00932	0.0158982	-0.840644	0.228508	0.296317	-1.74529	4.45746	0.000314088	HALLMARK_COAGULATION	Common Pathway of Fibrin Clot Formation;GRB2:SOS provides linkage to MAPK signaling for Integrins;Integrin alphaIIb beta3 signaling;Integrin cell surface interactions;MAP2K and MAPK activation;p130Cas linkage to MAPK signaling for integrins;Paradoxical activation of RAF signaling by kinase inactive BRAF;Platelet degranulation;Post-translational protein phosphorylation;Regulation of Insulin-like G…	Complement and coagulation cascades;Staphylococcus aureus infection	P02679	ENSG00000171557
APCS	1.4845	0.790863	-0.0854093	-0.859176	-1.45654	0.406782	-1.13838	10.893	0.000363636		Amyloid fiber formation		P02743	ENSG00000132703
C1QA	1.39269	1.17779	-0.434509	-0.791935	-1.28195	0.0553856	-0.918339	8.89687	9.52381e-05	HALLMARK_COAGULATION;HALLMARK_COMPLEMENT	Classical antibody-mediated complement activation;Initial triggering of complement;Regulation of Complement cascade	Chagas disease (American trypanosomiasis);Complement and coagulation cascades;Prion diseases;Staphylococcus aureus infection;Systemic lupus erythematosus	P02745	ENSG00000173372
C1QB	0.900289	1.34681	0.454874	-0.472155	-0.606251	-0.444137	-0.977665	3.95276	0.000481752		Classical antibody-mediated complement activation;Initial triggering of complement;Regulation of Complement cascade	Chagas disease (American trypanosomiasis);Complement and coagulation cascades;Prion diseases;Staphylococcus aureus infection;Systemic lupus erythematosus	P02746	ENSG00000173369
C1QC	0.904383	1.08244	0.521596	-0.877848	-0.896825	-0.9774	-1.07046	6.78737	0.000136054	HALLMARK_COMPLEMENT	Classical antibody-mediated complement activation;Initial triggering of complement;Regulation of Complement cascade	Chagas disease (American trypanosomiasis);Complement and coagulation cascades;Prion diseases;Staphylococcus aureus infection;Systemic lupus erythematosus	P02747	ENSG00000159189
C9	1.03245	0.951758	0.0248741	-1.19269	-1.04656	0.720771	-0.992217	4.72488	0.000268097	HALLMARK_COAGULATION;HALLMARK_COMPLEMENT	Regulation of Complement cascade;Terminal pathway of complement	Amoebiasis;Complement and coagulation cascades;Prion diseases;Systemic lupus erythematosus	P02748	ENSG00000113600
APOH	-0.858097	1.52968	0.788264	-0.250587	-0.698219	-0.704753	-0.776299	2.06337	0.00906298	HALLMARK_ANGIOGENESIS	Platelet degranulation		P02749	ENSG00000091583
LRG1	0.325107	1.09886	0.690302	-0.569201	-1.17233	0.557079	-0.362844	1.83827	0.0141042		Neutrophil degranulation		P02750	ENSG00000171236
FN1	-1.15741	1.005	0.152	-0.62278	1.44651	-0.0804321	-0.508219	3.11338	0.00214868	HALLMARK_COAGULATION;HALLMARK_COMPLEMENT;HALLMARK_EPITHELIAL_MESENCHYMAL_TRANSITION	Cell surface interactions at the vascular wall;Degradation of the extracellular matrix;ECM proteoglycans;Extracellular matrix organization;Fibronectin matrix formation;GRB2:SOS provides linkage to MAPK signaling for Integrins;Integrin alphaIIb beta3 signaling;Integrin cell surface interactions;Interleukin-4 and 13 signaling;MAP2K and MAPK activation;MET activates PTK2 signaling;Molecules associat…	Amoebiasis;Bacterial invasion of epithelial cells;ECM-receptor interaction;Focal adhesion;Pathways in cancer;Regulation of actin cytoskeleton;Small cell lung cancer	P02751	ENSG00000115414
AMBP	1.68879	0.478759	-0.257439	-1.09117	-0.939007	0.282781	-0.514066	5.39573	0.000175824		Scavenging of heme from plasma		P02760	ENSG00000106927
ORM1	0.120742	1.26472	-0.26721	-0.221302	-1.71208	0.829766	-0.273577	3.63699	0.000829953	HALLMARK_ADIPOGENESIS	Neutrophil degranulation;Platelet degranulation		P02763	ENSG00000229314
AHSG	-0.247131	1.39	-0.0202248	-1.02504	-0.418322	0.818435	-0.495854	2.11692	0.00857771		Neutrophil degranulation;Platelet degranulation;Post-translational protein phosphorylation;Regulation of Insulin-like Growth Factor (IGF) transport and uptake by Insulin-like Growth Factor Binding Proteins (IGFBPs)		P02765	ENSG00000145192
TTR	0.562898	1.19698	-0.269955	-0.338372	-1.29956	0.969109	-0.897993	5.07078	0.000216216	HALLMARK_BILE_ACID_METABOLISM;HALLMARK_PEROXISOME	Amyloid fiber formation;Neutrophil degranulation;Non-integrin membrane-ECM interactions;Retinoid cycle disease events;Retinoid metabolism and transport;The canonical retinoid cycle in rods (twilight vision)		P02766	ENSG00000118271
ALB	0.726432	1.2068	-0.078133	-0.948689	-1.91965	0.363257	-0.769578	5.76191	0.000146341	HALLMARK_PEROXISOME	Defective SLCO1B1 causes hyperbilirubinemia, Rotor type (HBLRR);Defective SLCO1B3 causes hyperbilirubinemia, Rotor type (HBLRR);HDL remodeling;Platelet degranulation;Post-translational protein phosphorylation;Recycling of bile acids and salts;Regulation of Insulin-like Growth Factor (IGF) transport and uptake by Insulin-like Growth Factor Binding Proteins (IGFBPs);Scavenging of heme from plasma;T…		P02768	ENSG00000163631
ALB	1.45844	0.520973	-0.493529	-0.641831	0.390139	0.0501113	-1.01939	1.88539	0.0311442				P02769
GC	0.730881	1.46045	-0.843133	-0.479848	-0.830622	-0.830024	-0.75643	3.64936	0.000737357	HALLMARK_BILE_ACID_METABOLISM	Vitamin D (calciferol) metabolism		P02774	ENSG00000145321
TFRC	0.12661	0.543083	0.862927	-0.255225	0.507789	-0.546795	-2.05879	3.67062	0.00075	HALLMARK_E2F_TARGETS;HALLMARK_HEME_METABOLISM;HALLMARK_MTORC1_SIGNALING;HALLMARK_UV_RESPONSE_UP	Cargo recognition for clathrin-mediated endocytosis;Clathrin-mediated endocytosis;Golgi Associated Vesicle Biogenesis;Transferrin endocytosis and recycling	Endocytosis;Hematopoietic cell lineage;Phagosome	P02786	ENSG00000072274
TF	0.614366	1.33933	0.106445	-0.921188	-1.13929	0.153647	-0.810778	6.45552	0.000153846	HALLMARK_COAGULATION	Cargo recognition for clathrin-mediated endocytosis;Clathrin-mediated endocytosis;Iron uptake and transport;Platelet degranulation;Post-translational protein phosphorylation;Regulation of Insulin-like Growth Factor (IGF) transport and uptake by Insulin-like Growth Factor Binding Proteins (IGFBPs);Transferrin endocytosis and recycling	Mineral absorption	P02787	ENSG00000091513
HPX	0.970738	1.35899	-0.17336	-0.758532	-0.861336	-0.0102917	-1.18493	5.68392	0.000181132		Scavenging of heme from plasma		P02790	ENSG00000110169
FTL	1.07188	1.30914	-0.318905	-0.579478	-0.931731	-0.92005	-0.815985	5.72239	0.0001673	HALLMARK_REACTIVE_OXIGEN_SPECIES_PATHWAY	Golgi Associated Vesicle Biogenesis;Iron uptake and transport;Neutrophil degranulation;Scavenging by Class A Receptors	Mineral absorption;Porphyrin and chlorophyll metabolism	P02792	ENSG00000087086
FTH1	1.80842	0.872157	-0.808941	-0.74679	-0.858863	-0.514391	-0.73211	9.51548	0.000114286		Golgi Associated Vesicle Biogenesis;Iron uptake and transport;Neutrophil degranulation;Scavenging by Class A Receptors	Mineral absorption;Porphyrin and chlorophyll metabolism	P02794	ENSG00000167996
C4BPA	-0.485021	1.33442	0.965064	-0.453224	-0.496096	-0.331281	-0.733846	2.99569	0.00216527		Regulation of Complement cascade	Complement and coagulation cascades	P04003	ENSG00000123838
VTN	1.18985	0.848404	0.237535	-1.39352	-0.399784	0.296282	-1.89742	8.13911	0.000115942	HALLMARK_ANGIOGENESIS;HALLMARK_XENOBIOTIC_METABOLISM	ECM proteoglycans;Integrin cell surface interactions;Molecules associated with elastic fibres;Regulation of Complement cascade;Syndecan interactions	ECM-receptor interaction;Focal adhesion	P04004	ENSG00000109072
CAT	0.393397	0.0756614	-1.17496	1.2088	-0.751003	0.127004	-0.710221	2.15456	0.0105457	HALLMARK_ADIPOGENESIS;HALLMARK_BILE_ACID_METABOLISM;HALLMARK_HEME_METABOLISM;HALLMARK_PEROXISOME;HALLMARK_REACTIVE_OXIGEN_SPECIES_PATHWAY;HALLMARK_XENOBIOTIC_METABOLISM	Detoxification of Reactive Oxygen Species;Neutrophil degranulation	Amyotrophic lateral sclerosis (ALS);Methane metabolism;Peroxisome;Tryptophan metabolism	P04040	ENSG00000121691
ALDOA	0.111396	0.596266	0.666516	0.273534	1.12383	-1.13433	-1.40524	2.2387	0.0183425	HALLMARK_ADIPOGENESIS;HALLMARK_FATTY_ACID_METABOLISM;HALLMARK_GLYCOLYSIS;HALLMARK_HYPOXIA;HALLMARK_MTORC1_SIGNALING;HALLMARK_UV_RESPONSE_UP	Gluconeogenesis;Glycolysis;Neutrophil degranulation;Platelet degranulation	Carbon fixation in photosynthetic organisms;Fructose and mannose metabolism;Glycolysis / Gluconeogenesis;Pentose phosphate pathway	P04075	ENSG00000149925
APOB	1.16274	1.17133	0.262795	-0.786723	-0.914034	-0.637229	-0.937803	8.07471	9.87654e-05		Cargo recognition for clathrin-mediated endocytosis;Cell surface interactions at the vascular wall;Chylomicron assembly;Chylomicron clearance;Chylomicron remodeling;Clathrin-mediated endocytosis;LDL clearance;LDL remodeling;Platelet sensitization by LDL;Post-translational protein phosphorylation;Regulation of Insulin-like Growth Factor (IGF) transport and uptake by Insulin-like Growth Factor Bind…	Fat digestion and absorption;Vitamin digestion and absorption	P04114	ENSG00000084674
SOD2	-0.2373	1.8327	-1.27614	-0.366484	0.163267	-0.00645846	-0.218254	3.56773	0.00108824	HALLMARK_APOPTOSIS;HALLMARK_INTERFERON_GAMMA_RESPONSE;HALLMARK_PEROXISOME;HALLMARK_REACTIVE_OXIGEN_SPECIES_PATHWAY;HALLMARK_TNFA_SIGNALING_VIA_NFKB;HALLMARK_UV_RESPONSE_UP	Deregulated CDK5 triggers multiple neurodegenerative pathways in Alzheimer's disease models;Detoxification of Reactive Oxygen Species;Gene and protein expression by JAK-STAT signaling after Interleukin-12 stimulation;Transcriptional activation of mitochondrial biogenesis	Huntington's disease;Peroxisome	P04179	ENSG00000112096
OAT	-0.0539311	-0.476479	-0.113298	0.056026	0.93175	1.20436	0.419948	1.36239	0.0407896	HALLMARK_OXIDATIVE_PHOSPHORYLATION	Amino acid synthesis and interconversion (transamination)	Arginine and proline metabolism	P04181	ENSG00000065154
HRG	0.166322	1.47415	0.0399375	-0.644604	-0.825521	0.491285	-0.913662	4.30851	0.000367347	HALLMARK_COAGULATION;HALLMARK_XENOBIOTIC_METABOLISM	Dissolution of Fibrin Clot;Platelet degranulation		P04196	ENSG00000113905
THY1	-0.459592	1.71355	-0.733367	0.402074	-0.342661	0.545728	-0.366139	3.88391	0.000673333	HALLMARK_ALLOGRAFT_REJECTION;HALLMARK_APICAL_JUNCTION;HALLMARK_APICAL_SURFACE;HALLMARK_EPITHELIAL_MESENCHYMAL_TRANSITION;HALLMARK_HEDGEHOG_SIGNALING	Post-translational modification: synthesis of GPI-anchored proteins	Leukocyte transendothelial migration	P04216	ENSG00000154096
A1BG	0.5656	0.728766	0.501851	-0.385641	-0.544879	0.262366	-0.83259	2.09218	0.00890671		Neutrophil degranulation;Platelet degranulation		P04217	ENSG00000121410
CD74	-1.17003	1.02616	0.641807	0.0919121	0.0467432	-0.758399	-0.788483	3.1211	0.00171282	HALLMARK_ALLOGRAFT_REJECTION;HALLMARK_INTERFERON_ALPHA_RESPONSE;HALLMARK_INTERFERON_GAMMA_RESPONSE	Cell surface interactions at the vascular wall;MHC class II antigen presentation	Antigen processing and presentation;ko05152	P04233	ENSG00000019582
KRT6B	-0.00843075	0.635056	0.702383	-1.60535	-0.381205	-0.327596	-0.194339	1.95755	0.00983296		Formation of the cornified envelope;Keratinization		P04259	ENSG00000185479
S100B	-1.88957	-0.223513	0.368345	0.647138	0.384452	0.640513	0.632968	5.7084	0.00015		Advanced glycosylation endproduct receptor signaling;DEx/H-box helicases activate type I IFN and inflammatory cytokines production;Nuclear signaling by ERBB4;RIP-mediated NFkB activation via ZBP1;TAK1 activates NFkB by phosphorylation and activation of IKKs complex;TRAF6 mediated NF-kB activation		P04271	ENSG00000160307
VWF	-0.846673	1.52967	-0.444687	-0.474314	0.110556	0.555892	-0.558636	3.14516	0.00182183	HALLMARK_APICAL_JUNCTION;HALLMARK_COAGULATION	GP1b-IX-V activation signalling;GRB2:SOS provides linkage to MAPK signaling for Integrins;Integrin alphaIIb beta3 signaling;Integrin cell surface interactions;Intrinsic Pathway of Fibrin Clot Formation;MAP2K and MAPK activation;p130Cas linkage to MAPK signaling for integrins;Paradoxical activation of RAF signaling by kinase inactive BRAF;Platelet Adhesion to exposed collagen;Platelet Aggregation …	Complement and coagulation cascades;ECM-receptor interaction;Focal adhesion	P04275	ENSG00000110799
TUBB4A	0.879269	0.346328	0.609443	0.218943	-0.79197	-1.09171	-1.36185	5.20407	0.000269542		Anchoring of the basal body to the plasma membrane;AURKA Activation by TPX2;Carboxyterminal post-translational modifications of tubulin;Cilium Assembly;COPI-dependent Golgi-to-ER retrograde traffic;COPI-independent Golgi-to-ER retrograde traffic;COPI-mediated anterograde transport;Formation of tubulin folding intermediates by CCT/TriC;Gap junction assembly;Hedgehog 'off' state;HSP90 chaperone cyc…	Gap junction;Pathogenic Escherichia coli infection;Phagosome	P04350	ENSG00000104833
GAPDH	0.921612	0.757901	-0.0208911	-0.0732412	-1.03976	-0.470872	-1.01625	2.1227	0.0161205	HALLMARK_HYPOXIA;HALLMARK_MTORC1_SIGNALING	Gluconeogenesis;Glycolysis	Alzheimer's disease;Glycolysis / Gluconeogenesis	P04406	ENSG00000111640
ASL	-0.961449	-0.724607	0.973292	0.619513	0.400459	0.359923	-0.917254	2.92028	0.00314256	HALLMARK_XENOBIOTIC_METABOLISM	Urea cycle	Alanine, aspartate and glutamate metabolism;Arginine and proline metabolism	P04424	ENSG00000126522
HSPB1	1.49177	0.685359	0.157732	-0.209938	-0.76483	-1.08951	-1.30495	4.59604	0.000310502	HALLMARK_APICAL_SURFACE;HALLMARK_APOPTOSIS	AUF1 (hnRNP D0) binds and destabilizes mRNA;MAPK6/MAPK4 signaling;VEGFA-VEGFR2 Pathway	Amoebiasis;MAPK signaling pathway;VEGF signaling pathway	P04792	ENSG00000106211
CYBB	0.127717	1.57554	0.100758	-0.482895	-0.610284	0.0945904	-1.0698	4.50074	0.000334842	HALLMARK_INFLAMMATORY_RESPONSE	Cross-presentation of particulate exogenous antigens (phagosomes);Detoxification of Reactive Oxygen Species;Neutrophil degranulation;RHO GTPases Activate NADPH Oxidases;ROS, RNS production in phagocytes;VEGFA-VEGFR2 Pathway	Leukocyte transendothelial migration;Osteoclast differentiation;Phagosome	P04839	ENSG00000165168
RPN1	-0.729969	-0.40144	0.152573	0.438796	1.53642	0.883187	-0.285637	2.0299	0.0392911	HALLMARK_MTORC1_SIGNALING;HALLMARK_UV_RESPONSE_UP	Asparagine N-linked glycosylation;SRP-dependent cotranslational protein targeting to membrane	N-Glycan biosynthesis;Protein processing in endoplasmic reticulum;Various types of N-glycan biosynthesis	P04843	ENSG00000163902
RPN2	-1.43556	-0.167526	-0.0274717	1.07393	0.833497	-0.00220739	0.424011	4.7464	0.00042344		Asparagine N-linked glycosylation;SRP-dependent cotranslational protein targeting to membrane	N-Glycan biosynthesis;Protein processing in endoplasmic reticulum;Various types of N-glycan biosynthesis	P04844	ENSG00000118705
GNAI2	0.803203	1.07289	0.359311	-0.208915	-1.06547	-0.730005	-1.86282	9.05491	8.33333e-05	HALLMARK_APICAL_JUNCTION;HALLMARK_COMPLEMENT	Adenylate cyclase inhibitory pathway;ADP signalling through P2Y purinoceptor 12;Adrenaline,noradrenaline inhibits insulin secretion;Cooperation of PDCL (PhLP1) and TRiC/CCT in G-protein beta folding;G alpha (i) signalling events;G alpha (s) signalling events;G alpha (z) signalling events;G-protein activation;PLC beta mediated events;Regulation of insulin secretion	Axon guidance;Chagas disease (American trypanosomiasis);Chemokine signaling pathway;Gap junction;Gastric acid secretion;Leukocyte transendothelial migration;Long-term depression;Melanogenesis;Progesterone-mediated oocyte maturation;Tight junction;Toxoplasmosis	P04899	ENSG00000114353
ATP1A1	1.19631	0.865478	0.516969	0.343279	-0.86821	-1.22721	-1.27765	6.99586	0.000129032	HALLMARK_PROTEIN_SECRETION	Ion homeostasis;Ion transport by P-type ATPases	Aldosterone-regulated sodium reabsorption;Bile secretion;Carbohydrate digestion and absorption;Cardiac muscle contraction;Endocrine and other factor-regulated calcium reabsorption;Gastric acid secretion;Mineral absorption;Pancreatic secretion;Protein digestion and absorption;Proximal tubule bicarbonate reclamation;Salivary secretion	P05023	ENSG00000163399
ATP1B1	1.61799	-0.598225	0.71178	-0.637871	-0.853883	-0.58738	-0.866209	3.17423	0.0017018	HALLMARK_OXIDATIVE_PHOSPHORYLATION	Basigin interactions;Ion homeostasis;Ion transport by P-type ATPases	Aldosterone-regulated sodium reabsorption;Bile secretion;Carbohydrate digestion and absorption;Cardiac muscle contraction;Endocrine and other factor-regulated calcium reabsorption;Gastric acid secretion;Mineral absorption;Pancreatic secretion;Protein digestion and absorption;Proximal tubule bicarbonate reclamation;Salivary secretion	P05026	ENSG00000143153
ALDH2	1.00206	1.11435	0.251108	-0.956149	-1.23043	0.0207984	-1.20364	3.90944	0.000440299	HALLMARK_ADIPOGENESIS;HALLMARK_XENOBIOTIC_METABOLISM	Ethanol oxidation;Metabolism of serotonin	Arginine and proline metabolism;Ascorbate and aldarate metabolism;beta-Alanine metabolism;Chloroalkane and chloroalkene degradation;Fatty acid metabolism;Glycerolipid metabolism;Glycolysis / Gluconeogenesis;Histidine metabolism;Limonene and pinene degradation;Lysine degradation;Pentose and glucuronate interconversions;Propanoate metabolism;Pyruvate metabolism;Tryptophan metabolism;Valine, leucine…	P05091	ENSG00000111275
ITGB2	-0.500597	1.88582	-0.601369	-0.227174	-0.325287	-0.349831	-0.861044	3.7535	0.000607509	HALLMARK_ALLOGRAFT_REJECTION;HALLMARK_KRAS_SIGNALING_UP;HALLMARK_MTORC1_SIGNALING	Cell surface interactions at the vascular wall;Immunoregulatory interactions between a Lymphoid and a non-Lymphoid cell;Integrin cell surface interactions;Interleukin-4 and 13 signaling;Neutrophil degranulation;Toll Like Receptor 4 (TLR4) Cascade	Amoebiasis;Cell adhesion molecules (CAMs);ko05152;Leishmaniasis;Leukocyte transendothelial migration;Malaria;Natural killer cell mediated cytotoxicity;Phagosome;Regulation of actin cytoskeleton;Rheumatoid arthritis;Staphylococcus aureus infection;Viral myocarditis	P05107	ENSG00000160255
S100A8	1.09598	0.758543	-0.172138	-1.29104	0.752219	-0.226799	-1.01801	2.89246	0.00229638		Metal sequestration by antimicrobial proteins;Neutrophil degranulation;Regulation of TLR by endogenous ligand		P05109	ENSG00000143546
SLC25A5	-1.44786	-0.490284	0.510924	0.189264	1.63435	0.502919	0.405284	5.83813	0.000182456	HALLMARK_OXIDATIVE_PHOSPHORYLATION	Regulation of insulin secretion;Vpr-mediated induction of apoptosis by mitochondrial outer membrane permeabilization	Calcium signaling pathway;Huntington's disease;Parkinson's disease	P05141	ENSG00000005022
SERPING1	0.280362	1.24485	0.0071555	-0.652493	-0.901118	0.27037	-0.140852	2.9676	0.00223944	HALLMARK_COAGULATION;HALLMARK_COMPLEMENT;HALLMARK_INTERFERON_GAMMA_RESPONSE	Intrinsic Pathway of Fibrin Clot Formation;Platelet degranulation;Regulation of Complement cascade	Complement and coagulation cascades	P05155	ENSG00000149131
PCCB	-0.515013	-1.7112	0.121279	0.823262	0.431595	0.740318	0.810191	2.50906	0.00448327		Biotin transport and metabolism;Defective HLCS causes multiple carboxylase deficiency;Propionyl-CoA catabolism	Carbon fixation pathways in prokaryotes;Glyoxylate and dicarboxylate metabolism;Propanoate metabolism;Valine, leucine and isoleucine degradation	P05166	ENSG00000114054
EIF2S1	-0.545547	0.972126	0.338167	0.0313365	0.148442	-0.378431	-2.32234	3.94759	0.001885	HALLMARK_E2F_TARGETS;HALLMARK_MYC_TARGETS_V1;HALLMARK_UNFOLDED_PROTEIN_RESPONSE	ABC-family proteins mediated transport;Formation of the ternary complex, and subsequently, the 43S complex;GTP hydrolysis and joining of the 60S ribosomal subunit;L13a-mediated translational silencing of Ceruloplasmin expression;PERK regulates gene expression;Recycling of eIF2:GDP;Ribosomal scanning and start codon recognition;Translation initiation complex formation	Hepatitis C;Measles;Protein processing in endoplasmic reticulum;RNA transport	P05198	ENSG00000134001
HMGN2	-1.38517	0.785431	0.231594	0.320194	-0.903615	0.424602	0.859132	1.25091	0.0500157	HALLMARK_G2M_CHECKPOINT			P05204	ENSG00000198830
RPLP0	0.316831	1.20533	0.803573	-0.236368	0.342649	-0.585432	-1.7503	3.33802	0.00325417	HALLMARK_MYC_TARGETS_V1	Eukaryotic Translation Termination;Formation of a pool of free 40S subunits;Gene and protein expression by JAK-STAT signaling after Interleukin-12 stimulation;GTP hydrolysis and joining of the 60S ribosomal subunit;L13a-mediated translational silencing of Ceruloplasmin expression;Major pathway of rRNA processing in the nucleolus and cytosol;Nonsense Mediated Decay (NMD) enhanced by the Exon Junct…	Ribosome	P05388	ENSG00000089157
CLEC3B	0.307119	1.35328	-0.260254	-1.15148	-0.691328	0.0901567	-0.554063	4.40841	0.000358333		Platelet degranulation		P05452	ENSG00000163815
SERPIND1	0.441234	1.38721	0.230643	-0.803876	-0.478767	0.562366	-1.21357	3.42275	0.00147285		Common Pathway of Fibrin Clot Formation;Intrinsic Pathway of Fibrin Clot Formation;Post-translational protein phosphorylation;Regulation of Insulin-like Growth Factor (IGF) transport and uptake by Insulin-like Growth Factor Binding Proteins (IGFBPs)	Complement and coagulation cascades	P05546	ENSG00000099937
ITGB1	1.46162	0.700704	0.19542	-0.478008	-0.815609	-0.477663	-1.66827	5.58425	0.000167939	HALLMARK_APICAL_JUNCTION;HALLMARK_EPITHELIAL_MESENCHYMAL_TRANSITION;HALLMARK_MYOGENESIS	Basigin interactions;Cell surface interactions at the vascular wall;CHL1 interactions;ECM proteoglycans;Elastic fibre formation;Fibronectin matrix formation;Immunoregulatory interactions between a Lymphoid and a non-Lymphoid cell;Integrin cell surface interactions;Interleukin-4 and 13 signaling;Laminin interactions;Localization of the PINCH-ILK-PARVIN complex to focal adhesions;MET activates PTK2…	Arrhythmogenic right ventricular cardiomyopathy (ARVC);Axon guidance;Bacterial invasion of epithelial cells;Cell adhesion molecules (CAMs);Dilated cardiomyopathy;ECM-receptor interaction;Focal adhesion;Hypertrophic cardiomyopathy (HCM);Leishmaniasis;Leukocyte transendothelial migration;Pathogenic Escherichia coli infection;Pathways in cancer;Phagosome;Regulation of actin cytoskeleton;Shigellosis;…	P05556	ENSG00000150093
COL5A2	1.09351	0.79001	0.151772	-0.755368	-0.861744	0.38908	-1.52118	2.49332	0.00396117	HALLMARK_ANGIOGENESIS;HALLMARK_EPITHELIAL_MESENCHYMAL_TRANSITION;HALLMARK_UV_RESPONSE_DN	Assembly of collagen fibrils and other multimeric structures;Collagen biosynthesis and modifying enzymes;Collagen chain trimerization;Collagen degradation;ECM proteoglycans;Extracellular matrix organization;Integrin cell surface interactions;MET activates PTK2 signaling;NCAM1 interactions;Non-integrin membrane-ECM interactions;Signaling by PDGF;Syndecan interactions	Amoebiasis;ECM-receptor interaction;Focal adhesion;Protein digestion and absorption	P05997	ENSG00000204262
GSN	-0.82723	-0.634558	1.00816	-0.606161	0.0602601	0.778718	-0.325581	1.72604	0.0292674	HALLMARK_APOPTOSIS;HALLMARK_COAGULATION;HALLMARK_MITOTIC_SPINDLE;HALLMARK_MYOGENESIS	Amyloid fiber formation;Caspase-mediated cleavage of cytoskeletal proteins;Neutrophil degranulation	Fc gamma R-mediated phagocytosis;Regulation of actin cytoskeleton	P06396	ENSG00000148180
PTMA	1.01035	-0.308598	-0.611427	-0.40675	-0.633893	0.234233	0.142164	2.05187	0.0112688				P06454	ENSG00000187514
ATP5F1B	-0.781421	-1.12352	0.153703	0.220841	1.00486	1.00445	1.40508	7.23255	0.000145078	HALLMARK_OXIDATIVE_PHOSPHORYLATION	Cristae formation;Formation of ATP by chemiosmotic coupling;Mitochondrial protein import;Transcriptional activation of mitochondrial biogenesis	Alzheimer's disease;Huntington's disease;Oxidative phosphorylation;Parkinson's disease	P06576	ENSG00000110955
S100A9	1.0558	0.647806	-0.210077	-1.34224	0.538636	0.197653	-0.763709	2.56806	0.00367717	HALLMARK_COMPLEMENT;HALLMARK_ESTROGEN_RESPONSE_LATE	Metal sequestration by antimicrobial proteins;Neutrophil degranulation;Regulation of TLR by endogenous ligand		P06702	ENSG00000163220
APOA4	0.739615	0.883076	0.221386	-1.95165	-0.944209	0.403846	-0.425764	5.42096	0.000189781	HALLMARK_COMPLEMENT	Amyloid fiber formation;Assembly of active LPL and LIPC lipase complexes;Chylomicron assembly;Chylomicron remodeling;Retinoid metabolism and transport		P06727	ENSG00000110244
ENO1	0.504334	1.3543	0.448744	-1.5584	0.237458	-0.241045	-0.90565	7.60306	0.000119048	HALLMARK_GLYCOLYSIS;HALLMARK_HYPOXIA;HALLMARK_MTORC1_SIGNALING	Gluconeogenesis;Glycolysis	Glycolysis / Gluconeogenesis;Methane metabolism;RNA degradation	P06733	ENSG00000074800
PYGL	0.0488358	-0.316577	-0.830037	0.74104	0.37796	1.05639	0.586516	1.32322	0.0378609	HALLMARK_GLYCOLYSIS	Glycogen breakdown (glycogenolysis);Neutrophil degranulation	Insulin signaling pathway;Starch and sucrose metabolism	P06737	ENSG00000100504
GPI	-0.107249	0.195399	0.56542	0.595493	0.423662	-1.53792	-1.21678	3.27453	0.00504942	HALLMARK_HYPOXIA;HALLMARK_MTORC1_SIGNALING;HALLMARK_OXIDATIVE_PHOSPHORYLATION	Gluconeogenesis;Glycolysis;Neutrophil degranulation;TP53 Regulates Metabolic Genes	Amino sugar and nucleotide sugar metabolism;Glycolysis / Gluconeogenesis;Pentose phosphate pathway;Starch and sucrose metabolism	P06744	ENSG00000105220
NPM1	-1.55509	-0.830113	0.0119886	1.63982	0.30029	0.258693	0.97689	11.5277	0.000285714	HALLMARK_ALLOGRAFT_REJECTION;HALLMARK_MYC_TARGETS_V1;HALLMARK_MYC_TARGETS_V2;HALLMARK_UNFOLDED_PROTEIN_RESPONSE	Deposition of new CENPA-containing nucleosomes at the centromere;Nuclear import of Rev protein;TFAP2A acts as a transcriptional repressor during retinoic acid induced cell differentiation;TP53 regulates transcription of additional cell cycle genes whose exact role in the p53 pathway remain uncertain		P06748	ENSG00000181163
TPM3	-0.988006	-0.0880836	0.469178	0.286662	0.802155	-0.700229	-1.29077	3.19205	0.0031519	HALLMARK_MYOGENESIS	Smooth Muscle Contraction;Striated Muscle Contraction	Cardiac muscle contraction;Dilated cardiomyopathy;Hypertrophic cardiomyopathy (HCM);Pathways in cancer;Thyroid cancer	P06753	ENSG00000143549
HEXA	-1.92237	-0.38792	0.196084	0.99132	0.4585	-0.0268101	0.526258	2.22805	0.00719474	HALLMARK_HYPOXIA	CS/DS degradation;Glycosphingolipid metabolism;Hyaluronan uptake and degradation;Keratan sulfate degradation	Amino sugar and nucleotide sugar metabolism;Glycosaminoglycan degradation;Glycosphingolipid biosynthesis - ganglio series;Glycosphingolipid biosynthesis - globo series;Lysosome;Other glycan degradation	P06865	ENSG00000213614
SERPINE2	-2.37465	0.352395	0.427639	0.425444	-0.0663282	0.515938	-0.0434935	3.15831	0.00158005	HALLMARK_EPITHELIAL_MESENCHYMAL_TRANSITION	Common Pathway of Fibrin Clot Formation;Dissolution of Fibrin Clot;Intrinsic Pathway of Fibrin Clot Formation		P07093	ENSG00000135919
EPHX1	1.16268	0.745144	1.02151	-1.18535	-0.0335437	-1.01151	-0.895844	2.69533	0.00314588	HALLMARK_FATTY_ACID_METABOLISM;HALLMARK_P53_PATHWAY;HALLMARK_UV_RESPONSE_UP;HALLMARK_XENOBIOTIC_METABOLISM	Phase I - Functionalization of compounds	Bile secretion;Metabolism of xenobiotics by cytochrome P450	P07099	ENSG00000143819
DBI	1.1048	0.96532	-0.123781	-0.519294	-0.3373	-1.18699	-1.38233	1.64182	0.0205914	HALLMARK_ANDROGEN_RESPONSE	Mitochondrial Fatty Acid Beta-Oxidation	PPAR signaling pathway	P07108	ENSG00000155368
GPX1	-1.39405	-0.591293	-0.343616	1.19769	0.472843	0.634296	0.944371	4.93945	0.000301887	HALLMARK_APOPTOSIS	Detoxification of Reactive Oxygen Species;Purine catabolism;Synthesis of 12-eicosatetraenoic acid derivatives;Synthesis of 15-eicosatetraenoic acid derivatives;Synthesis of 5-eicosatetraenoic acids	Arachidonic acid metabolism;Glutathione metabolism	P07203	ENSG00000233276
P4HB	0.76125	1.15118	0.189779	-1.1363	-0.21406	-0.459991	-1.07955	5.68279	0.00022029		Chylomicron assembly;Collagen biosynthesis and modifying enzymes;Detoxification of Reactive Oxygen Species;Hedgehog ligand biogenesis;Interleukin-12 signaling;Interleukin-23 signaling;Post-translational protein phosphorylation;Regulation of Insulin-like Growth Factor (IGF) transport and uptake by Insulin-like Growth Factor Binding Proteins (IGFBPs);VLDL assembly	Protein processing in endoplasmic reticulum	P07237	ENSG00000185624
H1F0	1.98817	-0.825007	0.0322875	-0.769754	-1.04617	-0.1638	0.371967	5.8155	0.000139535	HALLMARK_ANDROGEN_RESPONSE;HALLMARK_APOPTOSIS;HALLMARK_HEME_METABOLISM	Activation of DNA fragmentation factor;Formation of Senescence-Associated Heterochromatin Foci (SAHF)		P07305	ENSG00000189060
ACYP1	-0.510711	-0.467228	1.89015	-0.673236	0.173935	0.375553	-0.636791	1.53125	0.0295741			Aminobenzoate degradation;Pyruvate metabolism	P07311	ENSG00000119640
CTSD	0.535041	0.22794	0.674776	-0.386706	-0.291911	0.137851	-1.90828	3.09931	0.0027303	HALLMARK_COMPLEMENT;HALLMARK_P53_PATHWAY	Collagen degradation;Metabolism of Angiotensinogen to Angiotensins;MHC class II antigen presentation;Neutrophil degranulation	ko05152;Lysosome	P07339	ENSG00000117984
ANXA2	1.06762	0.852344	0.694156	-0.180539	-1.11814	-1.14822	-1.51367	10.5646	0.0002	HALLMARK_HYPOXIA;HALLMARK_UV_RESPONSE_DN	Dissolution of Fibrin Clot;Gene and protein expression by JAK-STAT signaling after Interleukin-12 stimulation;Neutrophil degranulation;Smooth Muscle Contraction		P07355	ENSG00000182718
C8G	-0.225192	1.47407	-0.462004	-0.311644	-0.0138524	0.23773	-0.497762	1.9318	0.0117379	HALLMARK_COAGULATION	Regulation of Complement cascade;Terminal pathway of complement	Amoebiasis;Complement and coagulation cascades;Prion diseases;Systemic lupus erythematosus	P07360	ENSG00000176919
CAPN1	1.59852	0.872933	0.180207	-0.602779	-0.563816	-0.885127	-1.4215	11.5708	0.00025		Degradation of the extracellular matrix;Deregulated CDK5 triggers multiple neurodegenerative pathways in Alzheimer's disease models;Formation of the cornified envelope;Neutrophil degranulation	Alzheimer's disease;Apoptosis;Protein processing in endoplasmic reticulum	P07384	ENSG00000014216
TUBB	-0.0587437	0.377036	1.24002	0.0399935	0.242968	-0.669336	-1.89934	6.06941	0.000281407	HALLMARK_E2F_TARGETS	Anchoring of the basal body to the plasma membrane;AURKA Activation by TPX2;Loss of Nlp from mitotic centrosomes;Loss of proteins required for interphase microtubule organization from the centrosome;Neutrophil degranulation;Recruitment of mitotic centrosome proteins and complexes;Recruitment of NuMA to mitotic centrosomes;Regulation of PLK1 Activity at G2/M Transition	Gap junction;Pathogenic Escherichia coli infection;Phagosome	P07437	ENSG00000183311;ENSG00000196230;ENSG00000224156;ENSG00000227739;ENSG00000229684;ENSG00000232421;ENSG00000232575;ENSG00000235067
DCN	0.964724	1.26492	-0.102709	-0.649412	-1.80954	0.280828	-0.648498	5.64204	0.000145161	HALLMARK_APOPTOSIS;HALLMARK_EPITHELIAL_MESENCHYMAL_TRANSITION;HALLMARK_GLYCOLYSIS;HALLMARK_HYPOXIA	A tetrasaccharide linker sequence is required for GAG synthesis;Chondroitin sulfate biosynthesis;CS/DS degradation;Defective B3GALT6 causes EDSP2 and SEMDJL1;Defective B3GAT3 causes JDSSDHD;Defective B4GALT7 causes EDS, progeroid type;Defective CHST14 causes EDS, musculocontractural type;Defective CHST3 causes SEDCJD;Defective CHSY1 causes TPBS;Degradation of the extracellular matrix;Dermatan sul…	TGF-beta signaling pathway	P07585	ENSG00000011465
PFN1	-0.120221	1.55833	-0.000626378	-0.26139	-0.767398	-0.78404	-0.73477	5.82498	0.000178694	HALLMARK_APICAL_JUNCTION;HALLMARK_COMPLEMENT;HALLMARK_PI3K_AKT_MTOR_SIGNALING	PCP/CE pathway;Platelet degranulation;RHO GTPases Activate Formins;Signaling by ROBO receptors	Regulation of actin cytoskeleton;Shigellosis	P07737	ENSG00000108518
APRT	-1.40564	0.348172	-0.317726	1.15128	0.336986	-0.310633	0.569738	3.61017	0.00223059	HALLMARK_DNA_REPAIR	Neutrophil degranulation;Purine salvage	Purine metabolism	P07741	ENSG00000198931
EPRS	0.0833264	0.45469	0.747866	0.42159	-0.0390157	-0.9914	-1.49361	4.12751	0.001625	HALLMARK_MTORC1_SIGNALING;HALLMARK_MYC_TARGETS_V1	Cytosolic tRNA aminoacylation;SeMet incorporation into proteins;tRNA modification in the nucleus and cytosol	Aminoacyl-tRNA biosynthesis;Porphyrin and chlorophyll metabolism	P07814	ENSG00000136628
CTSB	-0.610328	0.715406	1.06627	-0.00244785	-0.0187232	-0.759333	-0.940155	4.77256	0.000265957	HALLMARK_COAGULATION;HALLMARK_COMPLEMENT;HALLMARK_HEME_METABOLISM	Assembly of collagen fibrils and other multimeric structures;Collagen degradation;MHC class II antigen presentation;Neutrophil degranulation;Trafficking and processing of endosomal TLR	Antigen processing and presentation;Lysosome	P07858	ENSG00000164733
HSP90AA1	-0.548948	-0.100521	-0.0367834	1.6368	-0.0341687	-0.679627	-1.06544	2.86538	0.00684385	HALLMARK_FATTY_ACID_METABOLISM	Anchoring of the basal body to the plasma membrane;Attenuation phase;AURKA Activation by TPX2;Constitutive Signaling by EGFRvIII;Constitutive Signaling by Ligand-Responsive EGFR Cancer Variants;Downregulation of ERBB2 signaling;eNOS activation;HSF1 activation;HSF1-dependent transactivation;HSP90 chaperone cycle for steroid hormone receptors (SHR);Interleukin-4 and 13 signaling;Loss of Nlp from mi…	Antigen processing and presentation;NOD-like receptor signaling pathway;Pathways in cancer;Plant-pathogen interaction;Progesterone-mediated oocyte maturation;Prostate cancer;Protein processing in endoplasmic reticulum	P07900	ENSG00000080824
GALT	1.62224	1.00913	-0.428982	-0.760088	-0.123462	-0.598745	-0.630942	4.14269	0.000368		Defective GALT can cause Galactosemia;Galactose catabolism	Amino sugar and nucleotide sugar metabolism;Galactose metabolism	P07902	ENSG00000213930
HNRNPC	-1.37196	0.564847	-0.215796	-0.0679767	-0.322249	1.0269	1.08171	3.16478	0.00306638	HALLMARK_MYC_TARGETS_V1	mRNA Splicing - Major Pathway;Processing of Capped Intron-Containing Pre-mRNA;SUMOylation of RNA binding proteins	Spliceosome	P07910	ENSG00000092199
LAMB1	1.42243	0.696916	-0.0198652	-0.391505	-0.900631	0.357682	-1.45679	4.01235	0.00042065		Degradation of the extracellular matrix;ECM proteoglycans;L1CAM interactions;Laminin interactions;MET activates PTK2 signaling;Non-integrin membrane-ECM interactions;Post-translational protein phosphorylation;Regulation of Insulin-like Growth Factor (IGF) transport and uptake by Insulin-like Growth Factor Binding Proteins (IGFBPs)	Amoebiasis;ECM-receptor interaction;Focal adhesion;Pathways in cancer;Small cell lung cancer;Toxoplasmosis	P07942	ENSG00000091136
FH	-1.22621	-1.24802	0.124192	0.902351	1.12929	0.622	0.631311	9.36146	9.63855e-05	HALLMARK_FATTY_ACID_METABOLISM;HALLMARK_OXIDATIVE_PHOSPHORYLATION	Citric acid cycle (TCA cycle)	Carbon fixation pathways in prokaryotes;Citrate cycle (TCA cycle);Pathways in cancer;Renal cell carcinoma	P07954	ENSG00000091483
THBS1	0.332714	1.39019	0.161931	-0.4715	-1.10395	-0.666255	-0.825154	1.85998	0.0143746	HALLMARK_COAGULATION;HALLMARK_EPITHELIAL_MESENCHYMAL_TRANSITION;HALLMARK_TGF_BETA_SIGNALING	Defective B3GALTL causes Peters-plus syndrome (PpS);Integrin cell surface interactions;O-glycosylation of TSR domain-containing proteins;Platelet degranulation;RUNX1 regulates genes involved in megakaryocyte differentiation and platelet function;Signaling by PDGF;Syndecan interactions	ECM-receptor interaction;Focal adhesion;Malaria;Phagosome;TGF-beta signaling pathway	P07996	ENSG00000137801
COL1A2	1.364	1.03071	-0.304865	-0.775951	-1.57047	0.216978	-0.943334	7.43658	7.76699e-05	HALLMARK_EPITHELIAL_MESENCHYMAL_TRANSITION;HALLMARK_UV_RESPONSE_DN	Anchoring fibril formation;Assembly of collagen fibrils and other multimeric structures;Cell surface interactions at the vascular wall;Collagen biosynthesis and modifying enzymes;Collagen chain trimerization;Collagen degradation;Crosslinking of collagen fibrils;ECM proteoglycans;Extracellular matrix organization;GP1b-IX-V activation signalling;GPVI-mediated activation cascade;Immunoregulatory int…	Amoebiasis;ECM-receptor interaction;Focal adhesion;Protein digestion and absorption	P08123	ENSG00000164692
ANXA6	0.0991904	1.07701	-0.802314	0.281038	-0.791782	-0.400636	-0.612549	1.70233	0.0199387		Smooth Muscle Contraction		P08133	ENSG00000197043
SLC3A2	0.880596	0.62992	0.710304	-0.220353	-0.314773	-0.818161	-1.40868	2.98994	0.00209662	HALLMARK_P53_PATHWAY	Amino acid transport across the plasma membrane;Basigin interactions;Tryptophan catabolism	Protein digestion and absorption	P08195	ENSG00000168003
GUSB	-1.50275	0.655908	0.32965	0.355477	0.624987	-0.080535	0.414787	1.82813	0.0145059	HALLMARK_CHOLESTEROL_HOMEOSTASIS;HALLMARK_GLYCOLYSIS	HS-GAG degradation;Hyaluronan uptake and degradation;MPS VII - Sly syndrome;Neutrophil degranulation	Drug metabolism - other enzymes;Flavone and flavonol biosynthesis;Glycosaminoglycan degradation;Lysosome;Pentose and glucuronate interconversions;Porphyrin and chlorophyll metabolism;Starch and sucrose metabolism	P08236	ENSG00000169919
PFKM	0.994869	0.251554	0.882269	0.014507	-0.146832	-0.408859	-2.70214	6.11156	0.000135922	HALLMARK_BILE_ACID_METABOLISM;HALLMARK_MYOGENESIS	Glycolysis	Fructose and mannose metabolism;Galactose metabolism;Glycolysis / Gluconeogenesis;Methane metabolism;Pentose phosphate pathway	P08237	ENSG00000152556
HSP90AB1	-0.858825	0.444242	1.04795	0.0832668	0.294181	-0.426528	-1.32898	1.6569	0.038995	HALLMARK_MYC_TARGETS_V1	Aryl hydrocarbon receptor signalling;Attenuation phase;HSF1 activation;HSF1-dependent transactivation;HSP90 chaperone cycle for steroid hormone receptors (SHR);Neutrophil degranulation;Regulation of actin dynamics for phagocytic cup formation;Sema3A PAK dependent Axon repulsion;The NLRP3 inflammasome;The role of GTSE1 in G2/M progression after G2 checkpoint;Uptake and function of diphtheria toxin	Antigen processing and presentation;NOD-like receptor signaling pathway;Pathways in cancer;Plant-pathogen interaction;Progesterone-mediated oocyte maturation;Prostate cancer;Protein processing in endoplasmic reticulum	P08238	ENSG00000096384
SOD3	0.973024	0.857425	-0.556175	1.07036	-1.4773	-0.123874	-1.37302	12.1099	0.002	HALLMARK_MYOGENESIS	Detoxification of Reactive Oxygen Species		P08294	ENSG00000109610
CTSG	-0.107294	1.17805	0.587379	-1.07466	-0.275245	-0.924433	-1.08139	2.37827	0.00490217		Activation of Matrix Metalloproteinases;Antimicrobial peptides;Degradation of the extracellular matrix;Metabolism of Angiotensinogen to Angiotensins;Neutrophil degranulation;Regulation of Insulin-like Growth Factor (IGF) transport and uptake by Insulin-like Growth Factor Binding Proteins (IGFBPs)	Amoebiasis;Lysosome;Neuroactive ligand-receptor interaction;Renin-angiotensin system;Systemic lupus erythematosus	P08311	ENSG00000100448
HMBS	2.16751	-0.337598	-0.106134	-0.35529	-0.728303	-0.502611	-0.39238	6.4701	0.000123457	HALLMARK_HEME_METABOLISM;HALLMARK_MTORC1_SIGNALING	Heme biosynthesis	Porphyrin and chlorophyll metabolism	P08397	ENSG00000256269;ENSG00000281702
PDHA1	-1.19022	-1.00635	-0.0991877	0.35717	1.10252	1.05108	1.09775	9.87391	9.09091e-05	HALLMARK_FATTY_ACID_METABOLISM;HALLMARK_OXIDATIVE_PHOSPHORYLATION	Glyoxylate metabolism and glycine degradation;Pyruvate metabolism;Regulation of pyruvate dehydrogenase (PDH) complex;Signaling by Retinoic Acid	Butanoate metabolism;Citrate cycle (TCA cycle);Glycolysis / Gluconeogenesis;Pyruvate metabolism;Valine, leucine and isoleucine biosynthesis	P08559	ENSG00000131828
CD14	-0.672047	1.38043	0.455471	-0.0363419	-0.723382	-0.482373	-1.29945	2.682	0.0035261	HALLMARK_APOPTOSIS;HALLMARK_IL6_JAK_STAT3_SIGNALING;HALLMARK_INFLAMMATORY_RESPONSE	Activation of IRF3/IRF7 mediated by TBK1/IKK epsilon;ER-Phagosome pathway;IKK complex recruitment mediated by RIP1;IRAK2 mediated activation of TAK1 complex upon TLR7/8 or 9 stimulation;IRAK4 deficiency (TLR2/4);Ligand-dependent caspase activation;MyD88 deficiency (TLR2/4);MyD88:Mal cascade initiated on plasma membrane;MyD88-independent TLR4 cascade;Neutrophil degranulation;Regulation of TLR by e…	Amoebiasis;Hematopoietic cell lineage;ko05152;MAPK signaling pathway;Pathogenic Escherichia coli infection;Phagosome;Regulation of actin cytoskeleton;Toll-like receptor signaling pathway	P08571	ENSG00000170458
COL4A2	1.43504	0.585929	0.0973021	-0.320408	-0.829724	0.280871	-1.94583	8.61724	7.54717e-05	HALLMARK_COMPLEMENT;HALLMARK_EPITHELIAL_MESENCHYMAL_TRANSITION;HALLMARK_MYOGENESIS	Anchoring fibril formation;Assembly of collagen fibrils and other multimeric structures;Collagen biosynthesis and modifying enzymes;Collagen chain trimerization;Collagen degradation;Crosslinking of collagen fibrils;ECM proteoglycans;Extracellular matrix organization;Integrin cell surface interactions;Laminin interactions;NCAM1 interactions;Non-integrin membrane-ECM interactions;Scavenging by Clas…	Amoebiasis;ECM-receptor interaction;Focal adhesion;Pathways in cancer;Protein digestion and absorption;Small cell lung cancer	P08572	ENSG00000134871
CYC1	-0.272741	-0.50613	0.299659	0.136953	0.893295	0.710177	0.811883	1.78976	0.0170246	HALLMARK_ADIPOGENESIS;HALLMARK_MYC_TARGETS_V1;HALLMARK_OXIDATIVE_PHOSPHORYLATION	Mitochondrial protein import;Respiratory electron transport	Alzheimer's disease;Cardiac muscle contraction;Huntington's disease;Oxidative phosphorylation;Parkinson's disease	P08574	ENSG00000179091
PTPRC	-0.94008	1.80895	-0.288091	-0.494175	-0.695129	-0.34181	-0.302583	3.43225	0.00105952	HALLMARK_ALLOGRAFT_REJECTION;HALLMARK_APICAL_JUNCTION	Neutrophil degranulation;Other semaphorin interactions;Phosphorylation of CD3 and TCR zeta chains	Cell adhesion molecules (CAMs);Fc gamma R-mediated phagocytosis;Primary immunodeficiency;T cell receptor signaling pathway	P08575	ENSG00000081237;ENSG00000262418
MELTF	-0.633028	-0.572825	1.52083	-0.446771	1.15681	-0.274292	-0.0707519	2.63368	0.00353908		Post-translational modification: synthesis of GPI-anchored proteins;Post-translational protein phosphorylation;Regulation of Insulin-like Growth Factor (IGF) transport and uptake by Insulin-like Growth Factor Binding Proteins (IGFBPs)		P08582	ENSG00000163975
CFH	0.930094	1.45584	0.343024	-1.13324	-0.349156	-0.787008	-0.490587	4.18706	0.000365854	HALLMARK_COAGULATION;HALLMARK_COMPLEMENT;HALLMARK_INTERFERON_GAMMA_RESPONSE;HALLMARK_KRAS_SIGNALING_UP	Regulation of Complement cascade	Complement and coagulation cascades;Staphylococcus aureus infection	P08603	ENSG00000000971
VIM	-0.292213	-1.24276	0.854052	0.609737	1.38466	0.757886	-0.690692	4.12016	0.00105075	HALLMARK_EPITHELIAL_MESENCHYMAL_TRANSITION	Caspase-mediated cleavage of cytoskeletal proteins;Interleukin-4 and 13 signaling;Striated Muscle Contraction		P08670	ENSG00000026025
KRT19	1.60227	0.580113	-0.0624378	-0.396311	-0.444066	-0.804301	-0.20351	3.40917	0.00093865	HALLMARK_ANDROGEN_RESPONSE;HALLMARK_ESTROGEN_RESPONSE_EARLY;HALLMARK_ESTROGEN_RESPONSE_LATE	Formation of the cornified envelope;Keratinization		P08727	ENSG00000171345
KRT7	1.46707	1.05839	0.108757	-0.947847	-0.888633	-0.375821	-1.08878	4.69058	0.000255556		Formation of the cornified envelope;Keratinization		P08729	ENSG00000135480
GNAI3	0.554275	0.965011	0.241338	0.692747	-0.735375	-1.4309	-0.695274	4.98954	0.000224189	HALLMARK_ANDROGEN_RESPONSE;HALLMARK_COMPLEMENT;HALLMARK_INFLAMMATORY_RESPONSE	Adenylate cyclase inhibitory pathway;ADP signalling through P2Y purinoceptor 12;Cooperation of PDCL (PhLP1) and TRiC/CCT in G-protein beta folding;G alpha (i) signalling events;G alpha (s) signalling events;G alpha (z) signalling events;G-protein activation;PLC beta mediated events	Axon guidance;Chagas disease (American trypanosomiasis);Chemokine signaling pathway;Gap junction;Gastric acid secretion;Leukocyte transendothelial migration;Long-term depression;Melanogenesis;Progesterone-mediated oocyte maturation;Tight junction;Toxoplasmosis	P08754	ENSG00000065135
ANXA5	-1.46252	-1.32691	0.818505	0.953554	-0.22663	0.409591	0.654198	4.1047	0.000734959	HALLMARK_CHOLESTEROL_HOMEOSTASIS;HALLMARK_COMPLEMENT	Platelet degranulation		P08758	ENSG00000164111
KRT16	0.182124	0.866934	0.166839	-1.47633	-0.392009	0.019786	-0.859558	2.48871	0.00394163		Formation of the cornified envelope;Keratinization		P08779	ENSG00000186832
RPSA	-1.1104	1.00393	0.656814	0.59965	-0.0206564	-0.289479	-1.35809	4.80135	0.000708197		Eukaryotic Translation Termination;Formation of a pool of free 40S subunits;Formation of the ternary complex, and subsequently, the 43S complex;GTP hydrolysis and joining of the 60S ribosomal subunit;L13a-mediated translational silencing of Ceruloplasmin expression;Major pathway of rRNA processing in the nucleolus and cytosol;Nonsense Mediated Decay (NMD) enhanced by the Exon Junction Complex (EJ…	Ribosome	P08865	ENSG00000168028
CD63	-1.93014	0.0474138	0.892744	0.997914	0.179702	-0.0867635	-0.15351	5.32146	0.000179931	HALLMARK_PROTEIN_SECRETION	Neutrophil degranulation;Platelet degranulation	Lysosome	P08962	ENSG00000135404
ENO2	1.07998	0.794686	0.879418	-1.00142	-0.167897	-0.422053	-0.845888	2.37202	0.00568549	HALLMARK_APOPTOSIS;HALLMARK_EPITHELIAL_MESENCHYMAL_TRANSITION;HALLMARK_FATTY_ACID_METABOLISM;HALLMARK_GLYCOLYSIS;HALLMARK_HYPOXIA;HALLMARK_UV_RESPONSE_UP	Gluconeogenesis;Glycolysis	Glycolysis / Gluconeogenesis;Methane metabolism;RNA degradation	P09104	ENSG00000111674
GSTP1	1.27709	0.732677	0.724356	0.153333	-1.49697	-0.842996	-1.22984	5.74164	0.000186047		Detoxification of Reactive Oxygen Species;Glutathione conjugation;Neutrophil degranulation	Drug metabolism - cytochrome P450;Glutathione metabolism;Metabolism of xenobiotics by cytochrome P450	P09211	ENSG00000084207
LGALS1	-0.322901	0.884679	1.33169	-0.723121	-0.0384953	-0.601068	-1.52388	4.3519	0.000414062	HALLMARK_EPITHELIAL_MESENCHYMAL_TRANSITION;HALLMARK_FATTY_ACID_METABOLISM	Post-translational protein phosphorylation;Regulation of Insulin-like Growth Factor (IGF) transport and uptake by Insulin-like Growth Factor Binding Proteins (IGFBPs)		P09382	ENSG00000100097
QDPR	-0.769147	-0.924482	1.40077	-0.265436	1.24687	-0.339986	-0.106426	3.15768	0.00201218	HALLMARK_ADIPOGENESIS;HALLMARK_MTORC1_SIGNALING	Phenylalanine and tyrosine catabolism	Folate biosynthesis	P09417	ENSG00000151552
RBP1	1.49822	-0.596018	0.0891057	-0.348425	-0.354663	-0.517432	-0.793983	1.71083	0.0218773	HALLMARK_BILE_ACID_METABOLISM	Retinoid cycle disease events;Retinoid metabolism and transport;The canonical retinoid cycle in rods (twilight vision)		P09455	ENSG00000114115
TPM1	1.34442	0.424769	-0.447975	-0.136672	0.299675	-0.473526	-0.749216	1.3731	0.0337661	HALLMARK_EPITHELIAL_MESENCHYMAL_TRANSITION	Smooth Muscle Contraction;Striated Muscle Contraction	Cardiac muscle contraction;Dilated cardiomyopathy;Hypertrophic cardiomyopathy (HCM)	P09493	ENSG00000140416
CLTB	0.783032	0.773271	0.361606	0.159478	0.249454	-2.08293	-0.202008	1.35552	0.0371821	HALLMARK_UV_RESPONSE_UP	Cargo recognition for clathrin-mediated endocytosis;Clathrin-mediated endocytosis;EPH-ephrin mediated repulsion of cells;Formation of annular gap junctions;Gap junction degradation;Lysosome Vesicle Biogenesis;WNT5A-dependent internalization of FZD2, FZD5 and ROR2;WNT5A-dependent internalization of FZD4	Bacterial invasion of epithelial cells;Endocrine and other factor-regulated calcium reabsorption;Endocytosis;Huntington's disease;Lysosome	P09497	ENSG00000175416
ANXA4	0.961503	-0.0386361	0.833906	-0.103403	-0.773371	-0.532702	-1.08649	2.90652	0.00468194	HALLMARK_IL2_STAT5_SIGNALING;HALLMARK_UV_RESPONSE_DN			P09525	ENSG00000196975
CNP	-0.980435	-1.15454	0.102715	0.426793	0.711796	0.731474	0.904267	3.50392	0.00136828	HALLMARK_INTERFERON_ALPHA_RESPONSE;HALLMARK_UV_RESPONSE_UP			P09543	ENSG00000173786
DLD	-0.989511	-1.07147	0.114964	0.199867	0.625319	0.810103	1.08123	6.13005	0.000205128	HALLMARK_ADIPOGENESIS;HALLMARK_FATTY_ACID_METABOLISM;HALLMARK_GLYCOLYSIS;HALLMARK_OXIDATIVE_PHOSPHORYLATION	Branched-chain amino acid catabolism;Citric acid cycle (TCA cycle);Glycine degradation;Glyoxylate metabolism and glycine degradation;Lysine catabolism;Pyruvate metabolism;Regulation of pyruvate dehydrogenase (PDH) complex;Signaling by Retinoic Acid	Citrate cycle (TCA cycle);Glycine, serine and threonine metabolism;Glycolysis / Gluconeogenesis;Pyruvate metabolism;Valine, leucine and isoleucine degradation	P09622	ENSG00000091140
HNRNPA1	-0.259289	1.14704	0.571494	-0.589589	-1.20993	0.373219	0.52753	1.37617	0.0475822	HALLMARK_MYC_TARGETS_V1	FGFR2 alternative splicing;mRNA Splicing - Major Pathway;Processing of Capped Intron-Containing Pre-mRNA	Spliceosome	P09651	ENSG00000135486
SNRPA1	-0.824203	0.759364	-0.00807317	0.583729	-1.29587	0.836852	1.0308	2.64443	0.00523733	HALLMARK_MYC_TARGETS_V1	Gene and protein expression by JAK-STAT signaling after Interleukin-12 stimulation;mRNA Splicing - Major Pathway	Spliceosome	P09661	ENSG00000131876
COX6C	-1.32059	-0.759422	0.0660511	1.21636	0.0601304	0.593346	0.535232	5.32439	0.000226629	HALLMARK_ESTROGEN_RESPONSE_LATE;HALLMARK_OXIDATIVE_PHOSPHORYLATION	Respiratory electron transport;TP53 Regulates Metabolic Genes	Alzheimer's disease;Cardiac muscle contraction;Huntington's disease;Oxidative phosphorylation;Parkinson's disease	P09669	ENSG00000164919
TACSTD2	1.7677	0.698311	-0.430986	-0.502918	-0.373306	-0.92142	-0.672146	4.25343	0.000347072				P09758	ENSG00000184292
C1S	-0.440292	1.48028	0.0317787	-0.379389	-0.231573	-0.972176	-1.1125	3.4903	0.00102994	HALLMARK_COAGULATION;HALLMARK_COMPLEMENT;HALLMARK_INTERFERON_ALPHA_RESPONSE;HALLMARK_INTERFERON_GAMMA_RESPONSE	Classical antibody-mediated complement activation;Initial triggering of complement;Regulation of Complement cascade	Complement and coagulation cascades;Staphylococcus aureus infection;Systemic lupus erythematosus	P09871	ENSG00000182326
PARP1	-0.904836	-1.17277	-0.00406225	1.06808	-0.26137	0.846241	0.958315	2.39762	0.00851969		DNA Damage Recognition in GG-NER;Downregulation of SMAD2/3:SMAD4 transcriptional activity;Dual Incision in GG-NER;Formation of Incision Complex in GG-NER;HDR through MMEJ (alt-NHEJ);POLB-Dependent Long Patch Base Excision Repair;SUMOylation of DNA damage response and repair proteins	Base excision repair	P09874	ENSG00000143799
C4A	0.330661	1.32229	0.0778881	-0.774294	-0.133859	0.0713415	-0.279422	2.33476	0.00598969		Activation of C3 and C5;Initial triggering of complement;Post-translational protein phosphorylation;Regulation of Complement cascade;Regulation of Insulin-like Growth Factor (IGF) transport and uptake by Insulin-like Growth Factor Binding Proteins (IGFBPs)	Complement and coagulation cascades;Staphylococcus aureus infection;Systemic lupus erythematosus	P0C0L4	ENSG00000206340;ENSG00000227746;ENSG00000244731
UBB	1.25631	0.927835	0.0807982	0.0474328	-0.717989	-0.573982	-0.782729	2.2238	0.0166969		ABC-family proteins mediated transport;Activated NOTCH1 Transmits Signal to the Nucleus;activated TAK1 mediates p38 MAPK activation;Activation of IRF3/IRF7 mediated by TBK1/IKK epsilon;Activation of NF-kappaB in B cells;Amyloid fiber formation;Antigen processing: Ubiquitination & Proteasome degradation;APC/C:Cdc20 mediated degradation of Cyclin B;APC/C:Cdc20 mediated degradation of Securin;APC/C:…	Parkinson's disease	P0CG47	ENSG00000170315
HSPA1A	1.84371	0.213177	-0.381034	-0.573762	-0.711437	-0.554262	-0.833292	5.09267	0.000237288	HALLMARK_COMPLEMENT	Attenuation phase;AUF1 (hnRNP D0) binds and destabilizes mRNA;HSF1-dependent transactivation;HSP90 chaperone cycle for steroid hormone receptors (SHR);Neutrophil degranulation;Regulation of HSF1-mediated heat shock response;Viral RNP Complexes in the Host Cell Nucleus		P0DMV8	ENSG00000204388;ENSG00000204389;ENSG00000212866;ENSG00000215328;ENSG00000224501;ENSG00000231555;ENSG00000232804;ENSG00000234475;ENSG00000235941;ENSG00000237724
U2AF1L5	-0.635019	0.815527	-0.34951	-0.186352	-0.810507	0.722862	1.07835	2.71212	0.00483273				P0DN76
IGLC2	0.666978	0.762919	0.0361154	-0.666013	-1.05875	0.757155	-0.934039	2.7273	0.00328482				P0DOY2
CALM1	0.121241	0.621524	1.03534	-1.14518	0.325819	-0.68703	-1.42656	5.8782	0.000265252				P0DP23
POLR1D	-1.07198	-1.23603	0.222856	1.08662	-0.267019	0.385743	0.916772	1.83849	0.0211562				P0DPB6
RRAS	1.28825	0.76125	-0.0932713	-0.172738	-0.936155	-0.555367	-1.49489	4.17117	0.000371717	HALLMARK_APICAL_JUNCTION	CREB phosphorylation through the activation of Ras;SEMA3A-Plexin repulsion signaling by inhibiting Integrin adhesion;Sema4D mediated inhibition of cell attachment and migration	MAPK signaling pathway;Regulation of actin cytoskeleton;Tight junction	P10301	ENSG00000126458
HIST1H1E	0.754851	0.800211	-0.171925	-0.694257	-0.980001	-0.233908	0.0900501	1.41463	0.0406601		Activation of DNA fragmentation factor;Formation of Senescence-Associated Heterochromatin Foci (SAHF)		P10412	ENSG00000168298
DLAT	-1.17468	-1.35791	0.417953	0.287935	1.00071	0.623766	1.09358	8.20559	7.07965e-05	HALLMARK_ADIPOGENESIS;HALLMARK_OXIDATIVE_PHOSPHORYLATION	Glyoxylate metabolism and glycine degradation;Pyruvate metabolism;Regulation of pyruvate dehydrogenase (PDH) complex;Signaling by Retinoic Acid	Citrate cycle (TCA cycle);Glycolysis / Gluconeogenesis;Pyruvate metabolism	P10515	ENSG00000150768
SAG	1.32279	0.98598	-0.528677	-0.623392	-1.61487	0.444059	-1.04628	7.74815	8.69565e-05		Activation of the phototransduction cascade;Inactivation, recovery and regulation of the phototransduction cascade		P10523	ENSG00000130561;ENSG00000281857
COX5B	-1.14639	-0.795723	-0.467535	0.887626	0.735782	0.96763	1.0467	7.56103	0.00010084	HALLMARK_OXIDATIVE_PHOSPHORYLATION	Respiratory electron transport;TP53 Regulates Metabolic Genes	Alzheimer's disease;Cardiac muscle contraction;Huntington's disease;Oxidative phosphorylation;Parkinson's disease	P10606	ENSG00000135940
PRKAR1A	0.234242	0.184898	0.894611	0.505322	-0.254783	-0.567867	-1.63653	1.54754	0.0392739		DARPP-32 events;Factors involved in megakaryocyte development and platelet production;Glucagon-like Peptide-1 (GLP1) regulates insulin secretion;Hedgehog 'off' state;PKA activation;PKA activation in glucagon signalling;Vasopressin regulates renal water homeostasis via Aquaporins	Apoptosis;Insulin signaling pathway	P10644	ENSG00000108946
ESD	1.21802	0.490154	0.0536526	0.313318	-1.64413	-0.544777	-0.103622	2.16026	0.0157332		Glutathione conjugation	Methane metabolism	P10768	ENSG00000139684
HSPD1	-1.41149	-1.15718	-0.159332	0.93575	0.984551	0.590907	0.898796	11.0974	0.000153846	HALLMARK_MTORC1_SIGNALING;HALLMARK_MYC_TARGETS_V1;HALLMARK_MYC_TARGETS_V2	Mitochondrial protein import;TFAP2A acts as a transcriptional repressor during retinoic acid induced cell differentiation	ko05152;RNA degradation;Type I diabetes mellitus	P10809	ENSG00000144381
CLU	1.04605	1.01606	-0.104049	-0.794552	0.199561	0.326823	-1.42602	3.88245	0.000485507	HALLMARK_APOPTOSIS;HALLMARK_CHOLESTEROL_HOMEOSTASIS;HALLMARK_COAGULATION;HALLMARK_COMPLEMENT;HALLMARK_MYOGENESIS	Antimicrobial peptides;Platelet degranulation;Regulation of Complement cascade;Terminal pathway of complement		P10909	ENSG00000120885
HSPA5	-0.651522	1.17908	1.2309	0.107373	-0.100844	-0.812248	-1.63433	6.97384	0.000160714	HALLMARK_COMPLEMENT;HALLMARK_GLYCOLYSIS;HALLMARK_HYPOXIA;HALLMARK_MTORC1_SIGNALING;HALLMARK_UNFOLDED_PROTEIN_RESPONSE	Antigen Presentation: Folding, assembly and peptide loading of class I MHC;ATF6 (ATF6-alpha) activates chaperone genes;ATF6 (ATF6-alpha) activates chaperones;IRE1alpha activates chaperones;PERK regulates gene expression;Platelet degranulation;Regulation of HSF1-mediated heat shock response	Prion diseases;Protein export;Protein processing in endoplasmic reticulum	P11021	ENSG00000044574
LAMC1	1.56315	0.502851	0.206019	-0.301473	-1.73472	-0.15953	-0.362822	6.17693	0.000151351	HALLMARK_EPITHELIAL_MESENCHYMAL_TRANSITION;HALLMARK_UV_RESPONSE_DN	Degradation of the extracellular matrix;ECM proteoglycans;L1CAM interactions;Laminin interactions;MET activates PTK2 signaling;Non-integrin membrane-ECM interactions;Post-translational protein phosphorylation;Regulation of Insulin-like Growth Factor (IGF) transport and uptake by Insulin-like Growth Factor Binding Proteins (IGFBPs)	Amoebiasis;ECM-receptor interaction;Focal adhesion;Pathways in cancer;Prion diseases;Small cell lung cancer;Toxoplasmosis	P11047	ENSG00000135862
MAP2	-1.17542	-0.397028	0.948737	0.447938	0.696977	0.386971	0.0954585	1.8581	0.0149178				P11137	ENSG00000078018
HSPA8	-1.91112	0.301292	0.765098	0.812329	0.285274	0.275563	-0.554043	4.78243	0.00055536	HALLMARK_G2M_CHECKPOINT	Attenuation phase;AUF1 (hnRNP D0) binds and destabilizes mRNA;CHL1 interactions;Clathrin-mediated endocytosis;GABA synthesis, release, reuptake and degradation;Golgi Associated Vesicle Biogenesis;HSF1-dependent transactivation;HSP90 chaperone cycle for steroid hormone receptors (SHR);Interleukin-4 and 13 signaling;Lysosome Vesicle Biogenesis;mRNA Splicing - Major Pathway;Neutrophil degranulation;…	Antigen processing and presentation;Endocytosis;MAPK signaling pathway;Measles;Protein processing in endoplasmic reticulum;Spliceosome;Toxoplasmosis	P11142	ENSG00000109971
SLC2A1	1.36417	0.885473	0.340056	-0.722819	-0.290331	-0.980804	-0.983407	3.51146	0.00081875	HALLMARK_ESTROGEN_RESPONSE_EARLY;HALLMARK_HEME_METABOLISM;HALLMARK_HYPOXIA;HALLMARK_MTORC1_SIGNALING;HALLMARK_PI3K_AKT_MTOR_SIGNALING	Cellular hexose transport;Defective SLC2A1 causes GLUT1 deficiency syndrome 1 (GLUT1DS1);Lactose synthesis;Regulation of insulin secretion;Vitamin C (ascorbate) metabolism	Adipocytokine signaling pathway;Bile secretion;Pathways in cancer;Renal cell carcinoma	P11166	ENSG00000117394
PDHB	-1.1428	-1.28196	0.15668	0.452966	1.22997	0.728013	0.92892	10.0816	8.51064e-05	HALLMARK_FATTY_ACID_METABOLISM;HALLMARK_OXIDATIVE_PHOSPHORYLATION	Glyoxylate metabolism and glycine degradation;Pyruvate metabolism;Regulation of pyruvate dehydrogenase (PDH) complex;Signaling by Retinoic Acid	Butanoate metabolism;Citrate cycle (TCA cycle);Glycolysis / Gluconeogenesis;Pyruvate metabolism;Valine, leucine and isoleucine biosynthesis	P11177	ENSG00000168291
RALA	0.974425	0.532476	0.461646	-0.733951	0.0983275	-0.682662	-1.10489	1.893	0.0132723	HALLMARK_DNA_REPAIR	Gene and protein expression by JAK-STAT signaling after Interleukin-12 stimulation;p38MAPK events;Translocation of GLUT4 to the plasma membrane	Pancreatic cancer;Pathways in cancer	P11233	ENSG00000006451
LAMP1	-0.0497328	0.131233	0.480872	1.15761	-0.693613	-0.481676	-0.889826	1.86457	0.0201378		Neutrophil degranulation	ko05152;Lysosome;Phagosome	P11279	ENSG00000185896
ACADM	-0.846696	-0.44149	0.549915	-1.31937	0.290956	0.934983	1.07099	5.22766	0.000277635	HALLMARK_ADIPOGENESIS;HALLMARK_FATTY_ACID_METABOLISM;HALLMARK_OXIDATIVE_PHOSPHORYLATION	Beta oxidation of decanoyl-CoA to octanoyl-CoA-CoA;Beta oxidation of octanoyl-CoA to hexanoyl-CoA;mitochondrial fatty acid beta-oxidation of unsaturated fatty acids;PPARA activates gene expression	beta-Alanine metabolism;Fatty acid metabolism;PPAR signaling pathway;Propanoate metabolism;Valine, leucine and isoleucine degradation	P11310	ENSG00000117054
TOP1	-1.85009	0.121577	0.458187	0.391175	0.271561	0.354483	0.221636	1.63165	0.0221162	HALLMARK_G2M_CHECKPOINT;HALLMARK_HEME_METABOLISM	SUMOylation of DNA replication proteins		P11387	ENSG00000198900
TOP2A	1.27906	1.14254	-0.228761	-1.13049	-0.854917	-0.0344677	-0.725881	5.9276	0.000132075	HALLMARK_APOPTOSIS;HALLMARK_E2F_TARGETS;HALLMARK_ESTROGEN_RESPONSE_LATE;HALLMARK_G2M_CHECKPOINT;HALLMARK_MITOTIC_SPINDLE;HALLMARK_PEROXISOME	SUMOylation of DNA replication proteins;Transcription of E2F targets under negative control by DREAM complex		P11388	ENSG00000131747
G6PD	-0.16042	0.878221	0.363648	-0.233819	0.0137243	0.144805	-1.41695	2.89308	0.00419318	HALLMARK_GLYCOLYSIS;HALLMARK_MTORC1_SIGNALING;HALLMARK_REACTIVE_OXIGEN_SPECIES_PATHWAY	Pentose phosphate pathway (hexose monophosphate shunt);TP53 Regulates Metabolic Genes	Glutathione metabolism;Pentose phosphate pathway	P11413	ENSG00000160211
PC	0.554956	0.241124	0.52339	-1.81458	0.77794	0.374353	0.294719	3.39433	0.00131831	HALLMARK_GLYCOLYSIS;HALLMARK_HEME_METABOLISM;HALLMARK_MYOGENESIS;HALLMARK_XENOBIOTIC_METABOLISM	Biotin transport and metabolism;Defective HLCS causes multiple carboxylase deficiency;Gluconeogenesis	Citrate cycle (TCA cycle);Pyruvate metabolism	P11498	ENSG00000173599
MTHFD1	-0.636445	-0.292622	0.800585	0.91204	1.58892	0.0150781	-0.451739	2.05381	0.0239658	HALLMARK_XENOBIOTIC_METABOLISM	Metabolism of folate and pterines	One carbon pool by folate	P11586	ENSG00000100714
ADH5	1.72751	-0.161251	-0.186566	0.147082	-0.242635	-1.40776	-0.633179	3.50471	0.00220379	HALLMARK_XENOBIOTIC_METABOLISM	Ethanol oxidation	Chloroalkane and chloroalkene degradation;Drug metabolism - cytochrome P450;Fatty acid metabolism;Glycolysis / Gluconeogenesis;Metabolism of xenobiotics by cytochrome P450;Methane metabolism;Naphthalene degradation;Retinol metabolism;Tyrosine metabolism	P11766	ENSG00000197894
PABPC1	-0.578803	-0.152957	1.23737	-0.0517203	0.660022	-0.790742	-1.82397	4.08557	0.0010611	HALLMARK_MYC_TARGETS_V1;HALLMARK_PEROXISOME	AUF1 (hnRNP D0) binds and destabilizes mRNA;Deadenylation of mRNA;L13a-mediated translational silencing of Ceruloplasmin expression;Nonsense Mediated Decay (NMD) enhanced by the Exon Junction Complex (EJC);Nonsense Mediated Decay (NMD) independent of the Exon Junction Complex (EJC);Regulation of expression of SLITs and ROBOs;Translation initiation complex formation	mRNA surveillance pathway;RNA degradation;RNA transport	P11940	ENSG00000070756
KRT3	1.3608	0.566301	-0.0289798	-0.350557	-0.630258	-1.42504	-0.360251	2.31531	0.00526372		Formation of the cornified envelope;Keratinization		P12035	ENSG00000186442
HARS	-0.908554	1.21932	-0.0387436	-0.741881	0.325887	0.0150401	-1.8798	2.22825	0.0207772		Cytosolic tRNA aminoacylation	Aminoacyl-tRNA biosynthesis	P12081	ENSG00000170445
COL6A1	0.999989	1.40931	-0.336316	-0.97365	-1.23768	0.592978	-0.956494	7.15507	9.44882e-05	HALLMARK_IL2_STAT5_SIGNALING	Assembly of collagen fibrils and other multimeric structures;Collagen biosynthesis and modifying enzymes;Collagen chain trimerization;Collagen degradation;ECM proteoglycans;Integrin cell surface interactions;NCAM1 interactions;Signaling by PDGF	ECM-receptor interaction;Focal adhesion;Protein digestion and absorption	P12109	ENSG00000142156
COL6A2	1.10546	1.23717	-0.43009	-0.896098	-1.43326	0.527437	-0.957457	7.27591	0.000103448	HALLMARK_EPITHELIAL_MESENCHYMAL_TRANSITION;HALLMARK_MYOGENESIS	Assembly of collagen fibrils and other multimeric structures;Collagen biosynthesis and modifying enzymes;Collagen chain trimerization;Collagen degradation;ECM proteoglycans;Integrin cell surface interactions;NCAM1 interactions;Signaling by PDGF	ECM-receptor interaction;Focal adhesion;Protein digestion and absorption	P12110	ENSG00000142173
COL6A3	0.993852	1.33406	-0.320706	-0.930463	-1.418	0.517695	-0.964223	7.38447	7.27273e-05	HALLMARK_EPITHELIAL_MESENCHYMAL_TRANSITION;HALLMARK_MYOGENESIS	Assembly of collagen fibrils and other multimeric structures;Collagen biosynthesis and modifying enzymes;Collagen chain trimerization;Collagen degradation;ECM proteoglycans;Integrin cell surface interactions;NCAM1 interactions;Signaling by PDGF	ECM-receptor interaction;Focal adhesion;Protein digestion and absorption	P12111	ENSG00000163359
SLC25A6	-1.93814	-0.746391	0.461533	0.465401	1.04187	0.553378	0.570541	6.40725	0.00016	HALLMARK_OXIDATIVE_PHOSPHORYLATION	Influenza Virus Induced Apoptosis;Mitochondrial protein import;Regulation of insulin secretion;Vpr-mediated induction of apoptosis by mitochondrial outer membrane permeabilization	Calcium signaling pathway;Huntington's disease;Parkinson's disease	P12236	ENSG00000169100
IMPDH2	-1.48917	0.175083	-0.506822	0.709766	1.41845	0.430918	0.794427	3.86738	0.00137893	HALLMARK_DNA_REPAIR;HALLMARK_MYC_TARGETS_V1	Neutrophil degranulation;Purine ribonucleoside monophosphate biosynthesis	Drug metabolism - other enzymes;Purine metabolism	P12268	ENSG00000178035
TPR	-0.128945	-1.42431	-0.0262765	0.624497	-0.0278085	0.586822	1.37598	6.57184	0.00020712		Defective TPR may confer susceptibility towards thyroid papillary carcinoma (TPC);ISG15 antiviral mechanism;NEP/NS2 Interacts with the Cellular Export Machinery;NS1 Mediated Effects on Host Pathways;Nuclear import of Rev protein;Nuclear Pore Complex (NPC) Disassembly;Regulation of Glucokinase by Glucokinase Regulatory Protein;Regulation of HSF1-mediated heat shock response;Rev-mediated nuclear ex…	MAPK signaling pathway - yeast;Pathways in cancer;RNA transport;Thyroid cancer	P12270	ENSG00000047410
RLBP1	-1.22383	-1.07886	-0.801731	0.0498624	0.879506	1.29901	1.24124	5.31764	0.00018705		Retinoid cycle disease events;The canonical retinoid cycle in rods (twilight vision);The retinoid cycle in cones (daylight vision)		P12271	ENSG00000140522
PIP	0.682475	-0.974667	-0.29336	-0.147926	0.979367	0.678831	-0.632443	1.62391	0.0192237		Miscellaneous transport and binding events		P12273	ENSG00000159763
CKB	1.78021	-0.586999	0.508334	-0.644611	-0.435839	-0.415564	-0.615307	3.19421	0.0014057	HALLMARK_ESTROGEN_RESPONSE_LATE;HALLMARK_MYOGENESIS	Creatine metabolism	Arginine and proline metabolism	P12277	ENSG00000166165
ANXA3	0.518186	0.0139891	0.546999	0.506616	-0.307356	-2.2465	-0.700772	1.58137	0.0240757				P12429	ENSG00000138772
CKMT1B	1.31112	0.973916	-0.044758	-0.784297	-0.988444	-0.693279	-1.02202	4.09701	0.000362887		Creatine metabolism	Arginine and proline metabolism	P12532	ENSG00000223572;ENSG00000237289
BCKDHA	0.684391	-1.08976	-0.245938	0.431585	0.524249	0.607797	0.539658	2.14173	0.0111994	HALLMARK_ADIPOGENESIS;HALLMARK_OXIDATIVE_PHOSPHORYLATION	Branched-chain amino acid catabolism;Glyoxylate metabolism and glycine degradation	Valine, leucine and isoleucine degradation	P12694	ENSG00000248098
ACTN1	-0.684691	0.981661	0.625637	0.67303	0.341808	-1.23582	-1.23402	2.00584	0.0188898	HALLMARK_ANDROGEN_RESPONSE;HALLMARK_APICAL_JUNCTION	Nephrin family interactions;Platelet degranulation;Regulation of cytoskeletal remodeling and cell spreading by IPP complex components;Syndecan interactions	Adherens junction;Amoebiasis;Arrhythmogenic right ventricular cardiomyopathy (ARVC);Focal adhesion;Leukocyte transendothelial migration;Regulation of actin cytoskeleton;Systemic lupus erythematosus;Tight junction	P12814	ENSG00000072110
CDH1	1.38183	0.838987	-0.679622	-0.250665	-0.532809	-0.878446	-1.1974	3.63925	0.000748387	HALLMARK_APICAL_JUNCTION;HALLMARK_ESTROGEN_RESPONSE_LATE;HALLMARK_TGF_BETA_SIGNALING	Adherens junctions interactions;Apoptotic cleavage of cell adhesion proteins;Degradation of the extracellular matrix;Immunoregulatory interactions between a Lymphoid and a non-Lymphoid cell;InlA-mediated entry of Listeria monocytogenes into host cells;Integrin cell surface interactions;RHO GTPases activate IQGAPs	Adherens junction;Bacterial invasion of epithelial cells;Bladder cancer;Cell adhesion molecules (CAMs);Endometrial cancer;Melanoma;Pathogenic Escherichia coli infection;Pathways in cancer;Thyroid cancer	P12830	ENSG00000039068
PEPD	-1.16972	-0.176369	1.2054	0.236953	0.878042	-0.771526	-0.713432	2.87965	0.00473723				P12955	ENSG00000124299
XRCC6	0.222909	1.22363	-0.397392	-0.339159	-1.0882	-0.500609	0.567195	2.09905	0.0159624	HALLMARK_ANDROGEN_RESPONSE;HALLMARK_E2F_TARGETS;HALLMARK_MYC_TARGETS_V1	2-LTR circle formation;Cytosolic sensors of pathogen-associated DNA;IRF3-mediated induction of type I IFN;Neutrophil degranulation;Nonhomologous End-Joining (NHEJ)	Non-homologous end-joining	P12956	ENSG00000196419
XRCC5	0.490519	1.16659	-0.771532	-0.489794	-1.23232	-0.0876038	0.887241	2.88805	0.00476797	HALLMARK_ANDROGEN_RESPONSE	2-LTR circle formation;Cytosolic sensors of pathogen-associated DNA;IRF3-mediated induction of type I IFN;Neutrophil degranulation;Nonhomologous End-Joining (NHEJ)	Non-homologous end-joining	P13010	ENSG00000079246
COX4I1	-0.989839	-1.22356	-0.141458	0.926004	1.09767	0.894826	0.830369	7.69174	0.000133333	HALLMARK_OXIDATIVE_PHOSPHORYLATION	Respiratory electron transport;TP53 Regulates Metabolic Genes	Alzheimer's disease;Cardiac muscle contraction;Huntington's disease;Oxidative phosphorylation;Parkinson's disease	P13073	ENSG00000131143
LAMP2	-0.340681	-0.128572	0.775552	0.485097	0.873006	-1.26184	-1.12529	3.62135	0.00134813	HALLMARK_COAGULATION;HALLMARK_COMPLEMENT;HALLMARK_HEME_METABOLISM;HALLMARK_PROTEIN_SECRETION	Neutrophil degranulation;Platelet degranulation	ko05152;Lysosome;Phagosome	P13473	ENSG00000005893
RNH1	0.882859	1.47905	0.145721	-0.351308	-0.992504	-0.846458	-0.953409	7.84706	0.000126582	HALLMARK_IL2_STAT5_SIGNALING			P13489	ENSG00000023191;ENSG00000276230
VCAN	0.603855	0.778661	-0.0893079	-0.694889	-0.450162	1.04677	-0.714247	2.79679	0.00284396	HALLMARK_ANGIOGENESIS;HALLMARK_APICAL_JUNCTION;HALLMARK_EPITHELIAL_MESENCHYMAL_TRANSITION;HALLMARK_GLYCOLYSIS	A tetrasaccharide linker sequence is required for GAG synthesis;Chondroitin sulfate biosynthesis;CS/DS degradation;Defective B3GALT6 causes EDSP2 and SEMDJL1;Defective B3GAT3 causes JDSSDHD;Defective B4GALT7 causes EDS, progeroid type;Defective CHST14 causes EDS, musculocontractural type;Defective CHST3 causes SEDCJD;Defective CHSY1 causes TPBS;Dermatan sulfate biosynthesis;ECM proteoglycans;Post…	Cell adhesion molecules (CAMs)	P13611	ENSG00000038427
EEF2	-0.145864	1.34659	0.758242	-0.020982	-0.118208	-0.413137	-1.61652	5.80994	0.000263852	HALLMARK_UNFOLDED_PROTEIN_RESPONSE	Neutrophil degranulation;Peptide chain elongation;Protein methylation;Synthesis of diphthamide-EEF2;Uptake and function of diphtheria toxin		P13639	ENSG00000167658
KRT5	1.4204	0.895268	0.163742	-0.839167	-1.07684	-0.835125	-0.961949	5.63733	0.000153191	HALLMARK_KRAS_SIGNALING_DN	Formation of the cornified envelope;Keratinization;Type I hemidesmosome assembly		P13647	ENSG00000186081
CEACAM1	-0.596489	-1.73448	0.316113	0.182178	1.61307	0.834958	0.521169	3.83899	0.000584192		Cell surface interactions at the vascular wall;Fibronectin matrix formation;Neutrophil degranulation		P13688	ENSG00000079385
HLA-E	0.80591	0.594042	-0.0883303	-0.246584	-0.468152	-0.589553	-1.82796	3.73425	0.000687603	HALLMARK_ALLOGRAFT_REJECTION	Antigen Presentation: Folding, assembly and peptide loading of class I MHC;DAP12 interactions;DAP12 signaling;Endosomal/Vacuolar pathway;ER-Phagosome pathway;Immunoregulatory interactions between a Lymphoid and a non-Lymphoid cell;Interferon alpha/beta signaling;Interferon gamma signaling	Allograft rejection;Antigen processing and presentation;Autoimmune thyroid disease;Cell adhesion molecules (CAMs);Endocytosis;Graft-versus-host disease;Natural killer cell mediated cytotoxicity;Phagosome;Type I diabetes mellitus;Viral myocarditis	P13747	ENSG00000206493;ENSG00000229252;ENSG00000230254;ENSG00000233904
LCP1	0.0307534	1.82934	0.267346	-0.180808	-0.945673	-0.948244	-1.13984	8.91061	0.000102564	HALLMARK_KRAS_SIGNALING_UP	Gene and protein expression by JAK-STAT signaling after Interleukin-12 stimulation		P13796	ENSG00000136167
PLS3	-0.0859396	1.2467	-0.107095	-0.161811	-0.636979	-0.229974	-0.957414	2.11634	0.0132592				P13797	ENSG00000102024
ETFA	-1.38585	-1.02335	0.145653	1.32545	0.545934	0.504564	0.806468	7.27768	0.000116959	HALLMARK_OXIDATIVE_PHOSPHORYLATION	Respiratory electron transport		P13804	ENSG00000140374
GYS1	0.361959	-0.470134	1.21033	-1.1414	0.886546	-0.0590814	0.0308521	1.88962	0.016126	HALLMARK_GLYCOLYSIS;HALLMARK_HYPOXIA	Glycogen storage disease type 0 (muscle GYS1);Glycogen storage disease type IV (GBE1);Glycogen storage disease type XV (GYG1);Glycogen synthesis;Myoclonic epilepsy of Lafora	Insulin signaling pathway;Starch and sucrose metabolism	P13807	ENSG00000104812
PRKAR2A	-0.700609	-1.08833	0.272819	-0.0189179	1.48124	0.630582	0.0577078	2.91587	0.00498828	HALLMARK_PI3K_AKT_MTOR_SIGNALING;HALLMARK_SPERMATOGENESIS	DARPP-32 events;Factors involved in megakaryocyte development and platelet production;Glucagon-like Peptide-1 (GLP1) regulates insulin secretion;Hedgehog 'off' state;PKA activation;PKA activation in glucagon signalling;ROBO receptors bind AKAP5;Vasopressin regulates renal water homeostasis via Aquaporins	Apoptosis;Insulin signaling pathway	P13861	ENSG00000114302
CD99	0.896032	0.735483	0.271889	-0.725921	0.24822	0.0275822	-1.63775	3.28595	0.00141813	HALLMARK_APICAL_JUNCTION	Cell surface interactions at the vascular wall;Immunoregulatory interactions between a Lymphoid and a non-Lymphoid cell	Cell adhesion molecules (CAMs);Leukocyte transendothelial migration	P14209	ENSG00000002586
HCLS1	-0.35525	2.06231	-0.180198	-0.539065	-0.670555	-0.499667	-0.287802	5.6865	0.000145749	HALLMARK_ALLOGRAFT_REJECTION;HALLMARK_DNA_REPAIR		Bacterial invasion of epithelial cells;Pathogenic Escherichia coli infection;Shigellosis;Tight junction	P14317	ENSG00000180353
NID1	1.48358	0.626685	0.370129	-0.483725	-1.03882	0.161851	-1.41193	4.22597	0.000351648		Degradation of the extracellular matrix;Laminin interactions		P14543	ENSG00000116962
AKR1A1	0.796443	1.19412	-0.417553	-1.53677	-0.442301	-0.00272963	-0.445667	4.84024	0.000313364	HALLMARK_GLYCOLYSIS	Catabolism of glucuronate to xylulose-5-phosphate;Glutathione conjugation	Caprolactam degradation;Glycerolipid metabolism;Glycolysis / Gluconeogenesis	P14550	ENSG00000117448
PKM	0.093978	0.785276	1.10847	0.207603	0.406861	-1.20942	-1.92341	7.48117	0.000138889		Neutrophil degranulation	Carbon fixation in photosynthetic organisms;Glycolysis / Gluconeogenesis;Purine metabolism;Pyruvate metabolism;Type II diabetes mellitus	P14618	ENSG00000067225
HSP90B1	0.277793	1.30361	0.659043	-1.25009	0.481994	-0.605355	-1.50845	8.11291	9.6e-05	HALLMARK_MTORC1_SIGNALING;HALLMARK_PI3K_AKT_MTOR_SIGNALING;HALLMARK_UNFOLDED_PROTEIN_RESPONSE	ATF6 (ATF6-alpha) activates chaperone genes;Interleukin-4 and 13 signaling;Post-translational protein phosphorylation;Regulation of Insulin-like Growth Factor (IGF) transport and uptake by Insulin-like Growth Factor Binding Proteins (IGFBPs);Scavenging by Class A Receptors;Trafficking and processing of endosomal TLR	NOD-like receptor signaling pathway;Pathways in cancer;Plant-pathogen interaction;Prostate cancer;Protein processing in endoplasmic reticulum	P14625	ENSG00000166598
SNRPB	-1.72681	-0.201901	0.122197	0.879225	0.0114392	0.681181	0.525323	2.92152	0.00403083	HALLMARK_E2F_TARGETS	Cleavage of Growing Transcript in the Termination Region;mRNA Splicing - Major Pathway;mRNA Splicing - Minor Pathway;SLBP Dependent Processing of Replication-Dependent Histone Pre-mRNAs;SLBP independent Processing of Histone Pre-mRNAs;snRNP Assembly	Spliceosome;Systemic lupus erythematosus	P14678	ENSG00000125835
COX6B1	-0.789244	-1.08417	-0.146585	0.875556	0.8822	0.729525	0.702332	3.3182	0.00207013	HALLMARK_OXIDATIVE_PHOSPHORYLATION	Respiratory electron transport;TP53 Regulates Metabolic Genes	Alzheimer's disease;Cardiac muscle contraction;Huntington's disease;Oxidative phosphorylation;Parkinson's disease	P14854	ENSG00000126267
HNRNPL	-0.98075	0.0641035	-0.318813	0.4294	-0.52167	1.12746	1.07678	3.03862	0.00300217		mRNA Splicing - Major Pathway;Processing of Capped Intron-Containing Pre-mRNA		P14866	ENSG00000104824
DARS	-0.604691	0.517907	0.505398	1.18676	0.635037	-0.662534	-1.31737	3.66181	0.0033258	HALLMARK_ALLOGRAFT_REJECTION	Cytosolic tRNA aminoacylation;SeMet incorporation into proteins	Aminoacyl-tRNA biosynthesis	P14868	ENSG00000115866
JUP	1.21175	0.809614	-0.147031	-1.11133	-0.724592	-0.0352542	-0.913236	2.52506	0.00383546	HALLMARK_APICAL_JUNCTION;HALLMARK_KRAS_SIGNALING_UP;HALLMARK_XENOBIOTIC_METABOLISM	Adherens junctions interactions;Formation of the cornified envelope;Keratinization;Neutrophil degranulation;VEGFR2 mediated vascular permeability	Acute myeloid leukemia;Arrhythmogenic right ventricular cardiomyopathy (ARVC);Pathways in cancer	P14923	ENSG00000173801
CPA3	-0.660674	1.46092	-0.287723	0.226153	-0.449586	-0.717644	-0.751893	3.48885	0.000995475		Metabolism of Angiotensinogen to Angiotensins	Pancreatic secretion;Protein digestion and absorption;Renin-angiotensin system	P15088	ENSG00000163751
GLUL	1.42264	0.959538	-0.308053	-0.408732	-0.125497	-1.10834	-0.977061	2.42042	0.00491139	HALLMARK_FATTY_ACID_METABOLISM	Amino acid synthesis and interconversion (transamination);Astrocytic Glutamate-Glutamine Uptake And Metabolism	Alanine, aspartate and glutamate metabolism;Arginine and proline metabolism;Nitrogen metabolism;Two-component system	P15104	ENSG00000135821
AKR1B1	-0.605206	0.20696	-0.0524884	1.95291	-0.931572	-0.625579	-0.56854	3.47847	0.00168912		Fructose biosynthesis;Pregnenolone biosynthesis	Fructose and mannose metabolism;Galactose metabolism;Glycerolipid metabolism;Pentose and glucuronate interconversions;Pyruvate metabolism	P15121	ENSG00000085662
ANPEP	0.889346	0.96566	-0.191459	-0.0692131	-0.266791	-0.418523	-0.669437	2.15704	0.00794884	HALLMARK_EPITHELIAL_MESENCHYMAL_TRANSITION	Metabolism of Angiotensinogen to Angiotensins;Neutrophil degranulation	Glutathione metabolism;Hematopoietic cell lineage;Renin-angiotensin system	P15144	ENSG00000166825
RAC2	-0.257919	1.69361	-0.924261	-0.175834	-0.0677989	-0.380294	0.0224566	1.78458	0.0164409	HALLMARK_APICAL_JUNCTION	G alpha (12/13) signalling events;GPVI-mediated activation cascade;PCP/CE pathway;Rho GTPase cycle;RHO GTPases Activate NADPH Oxidases	Adherens junction;Axon guidance;B cell receptor signaling pathway;Chemokine signaling pathway;Colorectal cancer;Fc epsilon RI signaling pathway;Fc gamma R-mediated phagocytosis;Focal adhesion;Leukocyte transendothelial migration;MAPK signaling pathway;Natural killer cell mediated cytotoxicity;Pancreatic cancer;Pathways in cancer;Regulation of actin cytoskeleton;VEGF signaling pathway;Viral myocar…	P15153	ENSG00000128340
EZR	0.856902	1.22799	0.880555	0.0289234	-0.724685	-1.21766	-1.22086	4.85251	0.000314815	HALLMARK_MITOTIC_SPINDLE	Netrin-1 signaling;Recycling pathway of L1	Gastric acid secretion;Leukocyte transendothelial migration;Pathogenic Escherichia coli infection;Regulation of actin cytoskeleton	P15311	ENSG00000092820
HPGD	-0.365945	1.13034	1.47716	-0.76554	-0.022018	-0.607659	-0.745906	1.35983	0.0373095	HALLMARK_ANDROGEN_RESPONSE;HALLMARK_FATTY_ACID_METABOLISM	Synthesis of Lipoxins (LX);Synthesis of Prostaglandins (PG) and Thromboxanes (TX)		P15428	ENSG00000164120
VAV1	-0.33017	2.01399	-0.11476	0.034	-0.532398	-0.610059	-0.334315	1.97503	0.0116916		Antigen activates B Cell Receptor (BCR) leading to generation of second messengers;CD28 dependent Vav1 pathway;Constitutive Signaling by Aberrant PI3K in Cancer;FCERI mediated Ca+2 mobilization;FCERI mediated MAPK activation;G alpha (12/13) signalling events;GPVI-mediated activation cascade;Interleukin-3, 5 and GM-CSF signaling;NRAGE signals death through JNK;PI5P, PP2A and IER3 Regulate PI3K/AKT…	B cell receptor signaling pathway;Chemokine signaling pathway;Fc epsilon RI signaling pathway;Fc gamma R-mediated phagocytosis;Focal adhesion;Leukocyte transendothelial migration;Natural killer cell mediated cytotoxicity;Regulation of actin cytoskeleton;T cell receptor signaling pathway	P15498	ENSG00000141968
ELN	1.33643	-0.308342	-0.376525	-0.636604	-0.0035096	1.34025	-0.742641	2.31754	0.00629202	HALLMARK_EPITHELIAL_MESENCHYMAL_TRANSITION	Degradation of the extracellular matrix;Elastic fibre formation;Molecules associated with elastic fibres	Protein digestion and absorption	P15502	ENSG00000049540
NQO1	-0.368483	-0.636253	1.43507	-0.311769	-0.323221	-0.554171	-0.402526	1.40799	0.0328871	HALLMARK_MYOGENESIS;HALLMARK_REACTIVE_OXIGEN_SPECIES_PATHWAY;HALLMARK_XENOBIOTIC_METABOLISM	Regulation of ornithine decarboxylase (ODC)		P15559	ENSG00000181019
RPS2	-0.417323	0.794876	1.00218	0.519944	-0.32875	-0.665779	-0.965543	3.43004	0.00281367	HALLMARK_MYC_TARGETS_V1	Eukaryotic Translation Termination;Formation of a pool of free 40S subunits;Formation of the ternary complex, and subsequently, the 43S complex;GTP hydrolysis and joining of the 60S ribosomal subunit;L13a-mediated translational silencing of Ceruloplasmin expression;Major pathway of rRNA processing in the nucleolus and cytosol;Nonsense Mediated Decay (NMD) enhanced by the Exon Junction Complex (EJ…	Ribosome	P15880	ENSG00000140988
DSP	1.08515	0.755454	-0.416713	-0.558202	-0.622991	0.00647583	-0.160353	1.49137	0.0259253		Apoptotic cleavage of cell adhesion proteins;Formation of the cornified envelope;Keratinization;Neutrophil degranulation	Arrhythmogenic right ventricular cardiomyopathy (ARVC)	P15924	ENSG00000096696
CD44	-0.15784	1.13165	0.975428	0.203951	-0.701342	-0.437745	-1.56002	7.11294	0.000125786	HALLMARK_APOPTOSIS;HALLMARK_EPITHELIAL_MESENCHYMAL_TRANSITION;HALLMARK_ESTROGEN_RESPONSE_EARLY;HALLMARK_ESTROGEN_RESPONSE_LATE;HALLMARK_GLYCOLYSIS;HALLMARK_IL2_STAT5_SIGNALING;HALLMARK_IL6_JAK_STAT3_SIGNALING;HALLMARK_TNFA_SIGNALING_VIA_NFKB	Cell surface interactions at the vascular wall;Degradation of the extracellular matrix;Hyaluronan uptake and degradation;Integrin cell surface interactions;Interferon gamma signaling;Neutrophil degranulation	ECM-receptor interaction;Hematopoietic cell lineage;Shigellosis	P16070	ENSG00000026508
ITGB4	1.69517	0.745157	0.301234	-0.928946	-1.09639	-0.842027	-0.545701	7.38957	8e-05	HALLMARK_APICAL_JUNCTION;HALLMARK_MYOGENESIS;HALLMARK_P53_PATHWAY	Assembly of collagen fibrils and other multimeric structures;Laminin interactions;Syndecan interactions;Type I hemidesmosome assembly	Arrhythmogenic right ventricular cardiomyopathy (ARVC);Dilated cardiomyopathy;ECM-receptor interaction;Focal adhesion;Hypertrophic cardiomyopathy (HCM);Regulation of actin cytoskeleton	P16144	ENSG00000132470
SPN	-0.490919	1.9439	-0.442056	-0.40372	-0.846566	-0.200135	0.182426	3.65069	0.0007488		Basigin interactions;Cell surface interactions at the vascular wall	Cell adhesion molecules (CAMs)	P16150	ENSG00000197471
ACADS	-1.24279	-0.515931	0.276709	0.354379	0.320321	0.699664	0.823829	2.78639	0.00311771	HALLMARK_ADIPOGENESIS;HALLMARK_FATTY_ACID_METABOLISM	Beta oxidation of butanoyl-CoA to acetyl-CoA;Beta oxidation of hexanoyl-CoA to butanoyl-CoA	Butanoate metabolism;Fatty acid metabolism;Valine, leucine and isoleucine degradation	P16219	ENSG00000122971
HIST1H1B	-1.41034	0.521721	0.206539	0.206021	-0.189708	0.353795	0.320354	2.73696	0.00405005		Activation of DNA fragmentation factor;Formation of Senescence-Associated Heterochromatin Foci (SAHF)		P16401	ENSG00000184357
HIST1H1C	1.49808	0.543627	-0.570971	-0.814063	-0.763555	-0.0535043	0.304757	3.13662	0.00233563	HALLMARK_P53_PATHWAY	Activation of DNA fragmentation factor;Formation of Senescence-Associated Heterochromatin Foci (SAHF)		P16403	ENSG00000187837
ATP2A2	0.228792	-0.605555	0.728092	-1.3873	1.52079	0.661695	-0.463862	4.12946	0.00126705	HALLMARK_INFLAMMATORY_RESPONSE;HALLMARK_MTORC1_SIGNALING;HALLMARK_XENOBIOTIC_METABOLISM	Ion homeostasis;Ion transport by P-type ATPases;Pre-NOTCH Processing in Golgi;Reduction of cytosolic Ca++ levels	Alzheimer's disease;Calcium signaling pathway;Pancreatic secretion	P16615	ENSG00000174437
FAH	-0.899786	-0.717532	1.18401	0.790985	0.0135181	-0.415647	0.112788	2.44253	0.00629252	HALLMARK_ADIPOGENESIS;HALLMARK_IL2_STAT5_SIGNALING;HALLMARK_XENOBIOTIC_METABOLISM	Phenylalanine and tyrosine catabolism	Styrene degradation;Tyrosine metabolism	P16930	ENSG00000103876
STMN1	0.588788	0.0430432	1.30276	-1.5757	0.573782	-0.695623	-0.546231	6.69537	0.000148148	HALLMARK_E2F_TARGETS;HALLMARK_G2M_CHECKPOINT;HALLMARK_GLYCOLYSIS		MAPK signaling pathway	P16949	ENSG00000117632
NAGA	-0.460824	1.25056	0.326916	0.143695	0.163813	-0.759872	-0.599039	1.76647	0.0188994			Glycosphingolipid biosynthesis - globo series;Lysosome	P17050	ENSG00000198951
HMGA1	0.619107	-1.23725	-0.547505	1.0433	-0.369917	0.0418781	1.13236	1.90081	0.0172962	HALLMARK_E2F_TARGETS;HALLMARK_G2M_CHECKPOINT	2-LTR circle formation;APOBEC3G mediated resistance to HIV-1 infection;Autointegration results in viral DNA circles;Formation of Senescence-Associated Heterochromatin Foci (SAHF);Integration of provirus;Integration of viral DNA into host genomic DNA;Vpr-mediated nuclear import of PICs		P17096	ENSG00000137309
ITGA2	2.24009	0.0925384	-0.32209	-0.245808	-0.939327	0.1197	-0.616358	2.52077	0.00432392	HALLMARK_APICAL_JUNCTION;HALLMARK_COAGULATION;HALLMARK_EPITHELIAL_MESENCHYMAL_TRANSITION;HALLMARK_KRAS_SIGNALING_UP	CHL1 interactions;ECM proteoglycans;Integrin cell surface interactions;Laminin interactions;MET activates PTK2 signaling;Platelet Adhesion to exposed collagen;Syndecan interactions	Arrhythmogenic right ventricular cardiomyopathy (ARVC);Dilated cardiomyopathy;ECM-receptor interaction;Focal adhesion;Hematopoietic cell lineage;Hypertrophic cardiomyopathy (HCM);Pathways in cancer;Phagosome;Regulation of actin cytoskeleton;Small cell lung cancer	P17301	ENSG00000164171
UBTF	-0.396676	-1.19555	-0.272981	0.729357	-0.801864	0.383906	1.01268	2.19103	0.0149706		NoRC negatively regulates rRNA expression;RNA Polymerase I Chain Elongation;RNA Polymerase I Promoter Escape;RNA Polymerase I Promoter Opening;RNA Polymerase I Transcription Initiation;RNA Polymerase I Transcription Termination		P17480	ENSG00000108312
CAPN2	0.45139	1.10541	1.00583	0.0152626	-0.117037	-1.51999	-1.17887	3.59393	0.00131646	HALLMARK_COAGULATION	Degradation of the extracellular matrix;Deregulated CDK5 triggers multiple neurodegenerative pathways in Alzheimer's disease models	Alzheimer's disease;Apoptosis;Focal adhesion;Protein processing in endoplasmic reticulum	P17655	ENSG00000162909
DES	-0.36389	-1.16858	0.45494	0.370449	1.34034	0.27888	-1.15818	2.96392	0.00398068	HALLMARK_MYOGENESIS	Striated Muscle Contraction	Arrhythmogenic right ventricular cardiomyopathy (ARVC);Dilated cardiomyopathy;Hypertrophic cardiomyopathy (HCM)	P17661	ENSG00000175084
DDX5	-0.466414	1.23209	0.894645	-0.0759276	-0.788554	0.077082	-0.907141	1.52181	0.0392809		mRNA Splicing - Major Pathway	Spliceosome	P17844	ENSG00000108654
PFKL	0.734511	0.801678	0.888454	-0.653125	-0.394996	-0.859208	-1.54224	6.50216	0.000132701	HALLMARK_ADIPOGENESIS;HALLMARK_HYPOXIA;HALLMARK_MTORC1_SIGNALING	Glycolysis;Neutrophil degranulation	Fructose and mannose metabolism;Galactose metabolism;Glycolysis / Gluconeogenesis;Methane metabolism;Pentose phosphate pathway	P17858	ENSG00000141959
LGALS3	-1.28763	-0.340637	0.901856	0.520462	0.909766	0.695804	-0.0719418	1.96038	0.0142556	HALLMARK_APOPTOSIS;HALLMARK_CHOLESTEROL_HOMEOSTASIS;HALLMARK_COMPLEMENT	Advanced glycosylation endproduct receptor signaling;Neutrophil degranulation;RUNX1 regulates transcription of genes involved in differentiation of myeloid cells;RUNX2 regulates genes involved in differentiation of myeloid cells		P17931	ENSG00000131981
PSMC3	-0.673887	0.0788681	-0.405183	0.743862	1.23997	-0.184945	0.027724	1.53487	0.0392463	HALLMARK_UV_RESPONSE_UP	ABC-family proteins mediated transport;Activation of NF-kappaB in B cells;Antigen processing: Ubiquitination & Proteasome degradation;APC/C:Cdc20 mediated degradation of Securin;APC/C:Cdh1 mediated degradation of Cdc20 and other APC/C:Cdh1 targeted proteins in late mitosis/early G1;Asymmetric localization of PCP proteins;AUF1 (hnRNP D0) binds and destabilizes mRNA;Autodegradation of Cdh1 by Cdh1:…	Proteasome	P17980	ENSG00000165916
TCP1	-0.393483	1.59796	0.552473	0.649566	-0.18636	-1.09878	-0.916511	1.85432	0.042503	HALLMARK_MYC_TARGETS_V1	Association of TriC/CCT with target proteins during biosynthesis;BBSome-mediated cargo-targeting to cilium;Cooperation of PDCL (PhLP1) and TRiC/CCT in G-protein beta folding;Folding of actin by CCT/TriC;Formation of tubulin folding intermediates by CCT/TriC;Gene and protein expression by JAK-STAT signaling after Interleukin-12 stimulation;Prefoldin mediated transfer of substrate to CCT/TriC		P17987	ENSG00000120438
ERCC2	-1.10411	-0.610628	-0.233593	0.715328	0.295998	0.40609	1.03265	1.91013	0.013507	HALLMARK_DNA_REPAIR;HALLMARK_REACTIVE_OXIGEN_SPECIES_PATHWAY	Cytosolic iron-sulfur cluster assembly;Dual Incision in GG-NER;Dual incision in TC-NER;Formation of HIV elongation complex in the absence of HIV Tat;Formation of HIV-1 elongation complex containing HIV-1 Tat;Formation of Incision Complex in GG-NER;Formation of RNA Pol II elongation complex;Formation of TC-NER Pre-Incision Complex;Formation of the Early Elongation Complex;Formation of the HIV-1 Ea…	Basal transcription factors;Nucleotide excision repair	P18074	ENSG00000104884
RPL35A	-0.317484	0.434969	0.626285	1.02716	-0.348377	-1.24979	-0.673136	2.43345	0.00992048		Eukaryotic Translation Termination;Formation of a pool of free 40S subunits;GTP hydrolysis and joining of the 60S ribosomal subunit;L13a-mediated translational silencing of Ceruloplasmin expression;Major pathway of rRNA processing in the nucleolus and cytosol;Nonsense Mediated Decay (NMD) enhanced by the Exon Junction Complex (EJC);Nonsense Mediated Decay (NMD) independent of the Exon Junction Co…	Ribosome	P18077	ENSG00000182899
ARF4	-1.7397	-0.090006	0.43253	0.919132	0.622111	0.374304	-0.22985	3.05382	0.00333265	HALLMARK_COAGULATION	COPI-dependent Golgi-to-ER retrograde traffic;COPI-mediated anterograde transport;VxPx cargo-targeting to cilium		P18085	ENSG00000168374
RPL7	0.352388	1.10443	0.837951	0.346114	-1.10767	-0.987797	-1.69853	5.68808	0.000223529		Eukaryotic Translation Termination;Formation of a pool of free 40S subunits;GTP hydrolysis and joining of the 60S ribosomal subunit;L13a-mediated translational silencing of Ceruloplasmin expression;Major pathway of rRNA processing in the nucleolus and cytosol;Nonsense Mediated Decay (NMD) enhanced by the Exon Junction Complex (EJC);Nonsense Mediated Decay (NMD) independent of the Exon Junction Co…	Ribosome	P18124	ENSG00000147604
VCL	1.63998	0.730779	0.0451859	-0.715934	-1.06997	-0.304255	-1.44515	9.05144	0.000112676	HALLMARK_APICAL_JUNCTION;HALLMARK_MITOTIC_SPINDLE	MAP2K and MAPK activation;Neutrophil degranulation;Paradoxical activation of RAF signaling by kinase inactive BRAF;Platelet degranulation;Signaling by BRAF and RAF fusions;Signaling by high-kinase activity BRAF mutants;Signaling by moderate kinase activity BRAF mutants;Signaling by RAS mutants;Smooth Muscle Contraction	Adherens junction;Amoebiasis;Bacterial invasion of epithelial cells;Focal adhesion;Leukocyte transendothelial migration;Regulation of actin cytoskeleton;Shigellosis	P18206	ENSG00000035403
LBP	-0.631971	1.34037	-0.411233	-0.344111	-1.23841	-0.245941	-0.597735	3.06944	0.00212048		Interleukin-4 and 13 signaling;Regulation of TLR by endogenous ligand;Toll Like Receptor 4 (TLR4) Cascade;Transfer of LPS from LBP carrier to CD14	ko05152;Toll-like receptor signaling pathway	P18428	ENSG00000129988
PTPRA	-0.019109	0.73008	1.22477	-0.0904879	-0.511623	-0.711338	-0.300745	1.33482	0.0401311		NCAM signaling for neurite out-growth;RAF/MAP kinase cascade		P18433	ENSG00000132670
SON	-1.67803	0.532233	0.276768	0.276865	-0.269315	0.387989	0.264172	1.96394	0.0127035				P18583	ENSG00000159140
PGAM1	-0.200537	1.28762	0.083279	0.0887986	-1.11937	-0.0745252	-0.482253	2.94848	0.00433427	HALLMARK_GLYCOLYSIS	Gluconeogenesis;Glycolysis;Neutrophil degranulation	Glycolysis / Gluconeogenesis;Methane metabolism	P18669	ENSG00000171314
SDC1	1.31962	1.1503	-0.0814826	-0.673139	-0.638771	-0.786422	-0.937021	3.02585	0.00201718	HALLMARK_EPITHELIAL_MESENCHYMAL_TRANSITION;HALLMARK_GLYCOLYSIS;HALLMARK_P53_PATHWAY	A tetrasaccharide linker sequence is required for GAG synthesis;Cell surface interactions at the vascular wall;Defective B3GALT6 causes EDSP2 and SEMDJL1;Defective B3GAT3 causes JDSSDHD;Defective B4GALT7 causes EDS, progeroid type;Defective EXT1 causes exostoses 1, TRPS2 and CHDS;Defective EXT2 causes exostoses 2;HS-GAG biosynthesis;HS-GAG degradation;Other interleukin signaling;Retinoid metaboli…	Cell adhesion molecules (CAMs);ECM-receptor interaction;Malaria	P18827	ENSG00000115884
KRT15	1.40849	0.412941	0.149738	-0.842492	-0.522579	-0.320597	-1.69929	3.29287	0.00108931	HALLMARK_ESTROGEN_RESPONSE_EARLY;HALLMARK_KRAS_SIGNALING_DN	Formation of the cornified envelope;Keratinization		P19012	ENSG00000171346
KRT4	1.31782	1.09733	0.297052	-0.683882	-1.10069	-0.966638	-1.08183	3.2997	0.00109249	HALLMARK_KRAS_SIGNALING_DN	Formation of the cornified envelope;Keratinization		P19013	ENSG00000170477
NCL	-1.40441	-0.687314	-0.119051	1.66349	0.0394575	0.278189	0.767335	9.47323	9.30233e-05	HALLMARK_G2M_CHECKPOINT	Major pathway of rRNA processing in the nucleolus and cytosol	Pathogenic Escherichia coli infection	P19338	ENSG00000115053
HK1	-1.50581	-0.806164	-0.114597	0.923721	0.85506	0.620887	0.874759	9.73067	9.7561e-05	HALLMARK_HYPOXIA	Defective HK1 causes hexokinase deficiency (HK deficiency);Glycolysis	Amino sugar and nucleotide sugar metabolism;Butirosin and neomycin biosynthesis;Carbohydrate digestion and absorption;Fructose and mannose metabolism;Galactose metabolism;Glycolysis / Gluconeogenesis;Insulin signaling pathway;Starch and sucrose metabolism;Streptomycin biosynthesis;Type II diabetes mellitus	P19367	ENSG00000156515
NDUFV2	-0.139655	-0.830937	0.171805	0.315726	0.860435	0.824093	0.649978	1.50252	0.043804	HALLMARK_OXIDATIVE_PHOSPHORYLATION	Complex I biogenesis;Respiratory electron transport	Alzheimer's disease;Huntington's disease;Oxidative phosphorylation;Parkinson's disease	P19404	ENSG00000178127
SRM	-1.57181	-0.331538	0.789259	-0.0387223	0.85587	0.538487	0.598901	4.43337	0.000357588	HALLMARK_MYC_TARGETS_V1;HALLMARK_MYC_TARGETS_V2	Metabolism of polyamines	Arginine and proline metabolism;beta-Alanine metabolism;Cysteine and methionine metabolism;Glutathione metabolism	P19623	ENSG00000116649
ORM2	-0.423663	0.946611	-0.243201	-0.450363	-0.558381	1.34166	-1.46109	1.76926	0.0160269		Neutrophil degranulation;Platelet degranulation		P19652	ENSG00000228278
CSNK2A2	-0.279019	0.452527	0.748525	-1.36295	0.604223	0.592805	0.656226	1.33844	0.0387029	HALLMARK_SPERMATOGENESIS	Condensation of Prometaphase Chromosomes;Cooperation of PDCL (PhLP1) and TRiC/CCT in G-protein beta folding;Receptor Mediated Mitophagy;Regulation of PTEN stability and activity;Regulation of TP53 Activity through Phosphorylation;RUNX1 interacts with co-factors whose precise effect on RUNX1 targets is not known;Signal transduction by L1;Synthesis of PC;WNT mediated activation of DVL	Adherens junction;Circadian rhythm - plant;Measles;Ribosome biogenesis in eukaryotes;Tight junction;Wnt signaling pathway	P19784	ENSG00000070770
ITIH2	0.0712766	0.963496	0.4342	-1.35323	0.119151	0.56309	-0.427771	2.24404	0.00786095		Post-translational protein phosphorylation;Regulation of Insulin-like Growth Factor (IGF) transport and uptake by Insulin-like Growth Factor Binding Proteins (IGFBPs)		P19823	ENSG00000151655
ITIH1	1.07918	0.910749	0.215101	-1.05218	-0.647488	-0.476339	-1.20327	4.52658	0.000306954	HALLMARK_COAGULATION;HALLMARK_COMPLEMENT;HALLMARK_XENOBIOTIC_METABOLISM			P19827	ENSG00000055957
NFKB1	0.23317	1.14928	0.55536	-0.651529	-0.268665	-0.639586	-0.800142	2.8304	0.00278319	HALLMARK_INFLAMMATORY_RESPONSE;HALLMARK_INTERFERON_GAMMA_RESPONSE;HALLMARK_TNFA_SIGNALING_VIA_NFKB;HALLMARK_UV_RESPONSE_DN	Activation of NF-kappaB in B cells;CD209 (DC-SIGN) signaling;CLEC7A (Dectin-1) signaling;CLEC7A/inflammasome pathway;DEx/H-box helicases activate type I IFN and inflammatory cytokines production;Downstream TCR signaling;FCERI mediated NF-kB activation;IkBA variant leads to EDA-ID;IKBKG deficiency causes anhidrotic ectodermal dysplasia with immunodeficiency (EDA-ID) (via TLR);Interleukin-1 process…	Acute myeloid leukemia;Adipocytokine signaling pathway;Amoebiasis;Apoptosis;B cell receptor signaling pathway;Chagas disease (American trypanosomiasis);Chemokine signaling pathway;Chronic myeloid leukemia;Cytosolic DNA-sensing pathway;Epithelial cell signaling in Helicobacter pylori infection;Hepatitis C;ko05152;Leishmaniasis;MAPK signaling pathway;Measles;Neurotrophin signaling pathway;NOD-like …	P19838	ENSG00000109320
TYMP	0.333348	1.64729	0.494803	-0.667964	-0.920628	-0.751388	-1.09088	9.78982	0.000137931		Pyrimidine catabolism;Pyrimidine salvage	Bladder cancer;Drug metabolism - other enzymes;Pyrimidine metabolism	P19971	ENSG00000025708
ANXA7	1.24089	1.60295	-0.337506	-0.590732	-1.05515	-0.664551	-0.76263	7.31826	0.000121212				P20073	ENSG00000138279
TPSB2	0.57443	1.43153	0.0922374	-0.854855	-1.01457	-0.771212	-1.07326	5.25593	0.000181818				P20231	ENSG00000197253
BTF3	-0.807235	1.14013	0.590718	0.419034	-0.524121	-1.21459	-0.953184	4.18061	0.000419048				P20290	ENSG00000145741
ALOX5AP	-0.424637	1.54524	0.613835	-0.256285	-0.515506	-0.863842	-0.917099	4.44725	0.00030622		Synthesis of 5-eicosatetraenoic acids;Synthesis of Leukotrienes (LT) and Eoxins (EX);Synthesis of Lipoxins (LX)		P20292	ENSG00000132965
RAB6A	-0.73279	-0.168933	1.54763	0.652333	0.357807	-0.940879	-0.998805	4.30474	0.000937213		COPI-independent Golgi-to-ER retrograde traffic;Neutrophil degranulation;Pre-NOTCH Processing in Golgi;RAB GEFs exchange GTP for GDP on RABs;RAB geranylgeranylation;Retrograde transport at the Trans-Golgi-Network;TBC/RABGAPs		P20340	ENSG00000175582
MX1	-0.0953434	0.842235	0.729712	-1.07513	0.388334	-1.4207	-0.791702	2.58928	0.00360714	HALLMARK_INTERFERON_ALPHA_RESPONSE;HALLMARK_INTERFERON_GAMMA_RESPONSE;HALLMARK_KRAS_SIGNALING_DN	Interferon alpha/beta signaling;ISG15 antiviral mechanism	Measles	P20591	ENSG00000157601
MX2	0.587174	0.22426	1.13074	-1.79474	0.208655	-0.561912	-0.326731	5.26818	0.000196721	HALLMARK_INTERFERON_GAMMA_RESPONSE	Interferon alpha/beta signaling;ISG15 antiviral mechanism		P20592	ENSG00000183486
COX5A	-1.08242	-0.801901	-0.17832	1.18014	0.586751	0.618599	0.803895	6.93372	0.000146597	HALLMARK_MYC_TARGETS_V1;HALLMARK_OXIDATIVE_PHOSPHORYLATION	Respiratory electron transport;TP53 Regulates Metabolic Genes	Alzheimer's disease;Cardiac muscle contraction;Huntington's disease;Oxidative phosphorylation;Parkinson's disease	P20674	ENSG00000178741
LMNB1	-1.81913	-0.448912	-0.239255	0.28727	0.731545	1.01157	1.10396	7.37919	0.000122699	HALLMARK_E2F_TARGETS;HALLMARK_G2M_CHECKPOINT;HALLMARK_MITOTIC_SPINDLE	Breakdown of the nuclear lamina;Clearance of Nuclear Envelope Membranes from Chromatin;Depolymerisation of the Nuclear Lamina;Deregulated CDK5 triggers multiple neurodegenerative pathways in Alzheimer's disease models;Formation of Senescence-Associated Heterochromatin Foci (SAHF);Gene and protein expression by JAK-STAT signaling after Interleukin-12 stimulation;Initiation of Nuclear Envelope Refo…		P20700	ENSG00000113368
ITGAX	-1.01667	0.175628	0.962739	-0.861934	0.59206	0.833393	0.952576	1.30857	0.038352		Cell surface interactions at the vascular wall;ECM proteoglycans;Integrin cell surface interactions;Interleukin-4 and 13 signaling;Neutrophil degranulation	ko05152;Regulation of actin cytoskeleton	P20702	ENSG00000140678
OGN	1.65858	0.827501	-0.529298	-0.933225	-0.819721	0.0807024	-1.10464	8.13761	0.000121212		Defective B4GALT1 causes B4GALT1-CDG (CDG-2d);Defective CHST6 causes MCDC1;Defective ST3GAL3 causes MCT12 and EIEE15;Keratan sulfate biosynthesis;Keratan sulfate degradation		P20774	ENSG00000106809
CAST	1.07781	0.851625	0.505063	-0.142734	-0.717807	-0.736036	-1.10471	4.09241	0.000514286	HALLMARK_HEME_METABOLISM	Degradation of the extracellular matrix;Deregulated CDK5 triggers multiple neurodegenerative pathways in Alzheimer's disease models		P20810	ENSG00000153113
COL5A1	1.31162	0.890135	-0.219583	-0.456527	-1.18008	0.155322	-0.935683	2.98568	0.00198269	HALLMARK_EPITHELIAL_MESENCHYMAL_TRANSITION;HALLMARK_GLYCOLYSIS;HALLMARK_HYPOXIA	Assembly of collagen fibrils and other multimeric structures;Collagen biosynthesis and modifying enzymes;Collagen chain trimerization;Collagen degradation;ECM proteoglycans;Extracellular matrix organization;Integrin cell surface interactions;MET activates PTK2 signaling;NCAM1 interactions;Non-integrin membrane-ECM interactions;Signaling by PDGF;Syndecan interactions	Amoebiasis;ECM-receptor interaction;Focal adhesion;Protein digestion and absorption	P20908	ENSG00000130635
RASA1	1.09764	1.00437	0.0413111	-0.467194	-0.699279	-0.509552	-1.3586	3.82047	0.00059589	HALLMARK_APICAL_JUNCTION;HALLMARK_HEDGEHOG_SIGNALING;HALLMARK_MITOTIC_SPINDLE	Downstream signal transduction;EPHB-mediated forward signaling;PTK6 Regulates RHO GTPases, RAS GTPase and MAP kinases;Regulation of RAS by GAPs;Signaling by RAS mutants;VEGFR2 mediated cell proliferation	Axon guidance;MAPK signaling pathway	P20936	ENSG00000145715
GSTM3	1.41358	0.333302	-1.28442	0.602895	-0.995139	0.272632	-0.805949	3.07868	0.0017733	HALLMARK_APICAL_SURFACE;HALLMARK_SPERMATOGENESIS	Glutathione conjugation	Drug metabolism - cytochrome P450;Glutathione metabolism;Metabolism of xenobiotics by cytochrome P450	P21266	ENSG00000134202
ATP6V1B2	-0.415297	-0.304893	1.32623	0.452997	0.914454	-0.461854	-1.49603	4.19492	0.00126346		Insulin receptor recycling;Ion channel transport;ROS, RNS production in phagocytes;Transferrin endocytosis and recycling	Collecting duct acid secretion;Epithelial cell signaling in Helicobacter pylori infection;Oxidative phosphorylation;Phagosome;Rheumatoid arthritis;Vibrio cholerae infection	P21281	ENSG00000147416
ATP6V1C1	-2.05217	0.479775	0.70046	0.674033	0.676037	-0.381719	-0.565928	2.30769	0.00635533	HALLMARK_OXIDATIVE_PHOSPHORYLATION;HALLMARK_UV_RESPONSE_UP	Insulin receptor recycling;Ion channel transport;ROS, RNS production in phagocytes;Transferrin endocytosis and recycling	Collecting duct acid secretion;Epithelial cell signaling in Helicobacter pylori infection;Oxidative phosphorylation;Phagosome;Rheumatoid arthritis;Vibrio cholerae infection	P21283	ENSG00000155097
CSRP1	-0.1063	-1.56121	0.0427308	0.0698012	0.0982258	1.23478	1.19114	2.85037	0.00308547	HALLMARK_COAGULATION;HALLMARK_COMPLEMENT	MTF1 activates gene expression		P21291	ENSG00000159176
FLNA	0.952774	1.03137	0.359642	-0.91469	-0.265286	-0.629315	-1.74701	9.23749	7.27273e-05	HALLMARK_ALLOGRAFT_REJECTION;HALLMARK_EPITHELIAL_MESENCHYMAL_TRANSITION;HALLMARK_MITOTIC_SPINDLE	Cell-extracellular matrix interactions;GP1b-IX-V activation signalling;Platelet degranulation;RHO GTPases activate PAKs	Focal adhesion;MAPK signaling pathway	P21333	ENSG00000196924
MAOA	1.85572	-0.10284	-0.702617	-0.387311	-0.501918	-0.228418	-0.62918	4.04132	0.000413255	HALLMARK_FATTY_ACID_METABOLISM;HALLMARK_UV_RESPONSE_UP;HALLMARK_XENOBIOTIC_METABOLISM	Biogenic amines are oxidatively deaminated to aldehydes by MAOA and MAOB;Defective MAOA causes Brunner syndrome (BRUNS);Enzymatic degradation of dopamine by COMT;Enzymatic degradation of Dopamine by monoamine oxidase;Interleukin-4 and 13 signaling;Metabolism of serotonin;Norepinephrine Neurotransmitter Release Cycle	Arginine and proline metabolism;Drug metabolism - cytochrome P450;Glycine, serine and threonine metabolism;Histidine metabolism;Isoquinoline alkaloid biosynthesis;Phenylalanine metabolism;Tryptophan metabolism;Tyrosine metabolism	P21397	ENSG00000189221
ACO1	0.219443	1.09528	-0.48388	0.520431	-1.25146	0.664438	-0.493106	2.28294	0.006802		Iron uptake and transport	Carbon fixation pathways in prokaryotes;Citrate cycle (TCA cycle);Glyoxylate and dicarboxylate metabolism	P21399	ENSG00000122729
VDAC1	-1.23749	-0.897193	-0.167191	0.748859	1.07546	0.67032	0.296122	4.59645	0.000366599	HALLMARK_MYC_TARGETS_V1;HALLMARK_OXIDATIVE_PHOSPHORYLATION	Mitochondrial calcium ion transport;Mitochondrial protein import;Pink/Parkin Mediated Mitophagy;Ub-specific processing proteases	Calcium signaling pathway;Huntington's disease;Parkinson's disease	P21796	ENSG00000213585
BGN	0.785206	0.874992	0.0960791	-1.0584	-2.02629	0.30918	-0.680669	3.62692	0.00074026	HALLMARK_APOPTOSIS;HALLMARK_EPITHELIAL_MESENCHYMAL_TRANSITION;HALLMARK_HYPOXIA	A tetrasaccharide linker sequence is required for GAG synthesis;Chondroitin sulfate biosynthesis;CS/DS degradation;Defective B3GALT6 causes EDSP2 and SEMDJL1;Defective B3GAT3 causes JDSSDHD;Defective B4GALT7 causes EDS, progeroid type;Defective CHST14 causes EDS, musculocontractural type;Defective CHST3 causes SEDCJD;Defective CHSY1 causes TPBS;Dermatan sulfate biosynthesis;ECM proteoglycans		P21810	ENSG00000182492
SDHB	-0.526163	-0.549087	0.00430038	-0.67524	1.09727	0.208411	0.714079	2.34562	0.0097294	HALLMARK_ADIPOGENESIS;HALLMARK_OXIDATIVE_PHOSPHORYLATION	Citric acid cycle (TCA cycle);Respiratory electron transport	Alzheimer's disease;Citrate cycle (TCA cycle);Huntington's disease;Oxidative phosphorylation;Parkinson's disease	P21912	ENSG00000117118
CD9	1.55079	1.04862	-0.135057	-0.626343	-0.706804	-1.04895	-0.90459	8.64833	7.14286e-05	HALLMARK_CHOLESTEROL_HOMEOSTASIS;HALLMARK_COAGULATION;HALLMARK_ESTROGEN_RESPONSE_LATE;HALLMARK_IL6_JAK_STAT3_SIGNALING;HALLMARK_MTORC1_SIGNALING	Platelet degranulation;Sperm:Oocyte Membrane Binding;Uptake and function of diphtheria toxin	Hematopoietic cell lineage	P21926	ENSG00000010278
COMT	1.20984	-1.46637	0.0682152	0.854667	-0.0782234	-0.28934	-0.220636	2.10692	0.0138843	HALLMARK_XENOBIOTIC_METABOLISM	Enzymatic degradation of dopamine by COMT;Enzymatic degradation of Dopamine by monoamine oxidase;Methylation	Betalain biosynthesis;Steroid hormone biosynthesis;Tyrosine metabolism	P21964	ENSG00000093010
FBL	-1.40925	-0.829079	-0.209547	1.45395	0.0979475	0.576068	1.00467	10.3212	0.000142857	HALLMARK_MYC_TARGETS_V1	Major pathway of rRNA processing in the nucleolus and cytosol;rRNA modification in the nucleus and cytosol	Ribosome biogenesis in eukaryotes	P22087	ENSG00000105202;ENSG00000280548
GART	-1.1961	0.355169	0.646013	0.801973	0.826158	0.216588	-0.166149	2.19491	0.015079	HALLMARK_XENOBIOTIC_METABOLISM	Purine ribonucleoside monophosphate biosynthesis	One carbon pool by folate;Purine metabolism	P22102	ENSG00000159131;ENSG00000262473
TNXB	1.68849	0.864934	-0.498501	-0.737329	-0.407404	-0.180724	-0.744268	5.37517	0.000185053		ECM proteoglycans	ECM-receptor interaction;Focal adhesion	P22105	ENSG00000168477;ENSG00000229353;ENSG00000236236
UBA1	-0.154078	1.15359	0.217818	0.805764	-1.3651	-0.716872	-1.35578	6.10557	0.000360587		Antigen processing: Ubiquitination & Proteasome degradation;Synthesis of active ubiquitin: roles of E1 and E2 enzymes	Parkinson's disease;Ubiquitin mediated proteolysis	P22314	ENSG00000130985
GPX3	0.694421	0.938063	-0.924902	-0.532143	-0.73995	0.547505	-0.808361	2.64674	0.00381569	HALLMARK_ADIPOGENESIS;HALLMARK_APOPTOSIS;HALLMARK_MYOGENESIS;HALLMARK_REACTIVE_OXIGEN_SPECIES_PATHWAY;HALLMARK_UV_RESPONSE_UP	Detoxification of Reactive Oxygen Species	Arachidonic acid metabolism;Glutathione metabolism	P22352	ENSG00000211445
NME2	-1.00068	-0.0917986	0.513355	1.22976	0.279387	-0.022589	-0.713426	4.32091	0.000736156		Interconversion of nucleotide di- and triphosphates;Neutrophil degranulation	Purine metabolism;Pyrimidine metabolism	P22392	ENSG00000011052
FDXR	-0.129792	0.600596	-0.876109	-0.622038	0.905812	0.477124	1.50686	2.79057	0.00461198	HALLMARK_APOPTOSIS;HALLMARK_BILE_ACID_METABOLISM;HALLMARK_MTORC1_SIGNALING;HALLMARK_P53_PATHWAY	Defective CYP11A1 causes Adrenal insufficiency, congenital, with 46,XY sex reversal (AICSR);Electron transport from NADPH to Ferredoxin;Endogenous sterols;Pregnenolone biosynthesis		P22570	ENSG00000161513
HNRNPA2B1	-1.10734	-0.341169	-0.465127	0.18988	0.2589	1.08986	1.3657	3.82839	0.00109357	HALLMARK_MYC_TARGETS_V1	Gene and protein expression by JAK-STAT signaling after Interleukin-12 stimulation;mRNA Splicing - Major Pathway;Processing of Capped Intron-Containing Pre-mRNA		P22626	ENSG00000122566
UQCRC2	-0.168786	-0.910491	-0.43517	-0.0637522	0.917049	0.893455	1.39503	3.74087	0.00107216	HALLMARK_OXIDATIVE_PHOSPHORYLATION	Respiratory electron transport	Alzheimer's disease;Cardiac muscle contraction;Huntington's disease;Oxidative phosphorylation;Parkinson's disease	P22695	ENSG00000140740
FBLN1	1.18314	0.61371	-0.602131	0.0140961	-1.17283	-0.0286207	-0.755019	2.72947	0.00329046	HALLMARK_EPITHELIAL_MESENCHYMAL_TRANSITION;HALLMARK_XENOBIOTIC_METABOLISM	Molecules associated with elastic fibres		P23142	ENSG00000077942
TCEA1	-1.02698	-0.577051	-0.635385	0.474594	-0.120996	1.13603	0.951349	1.96449	0.019721	HALLMARK_HEME_METABOLISM;HALLMARK_MTORC1_SIGNALING	Dual incision in TC-NER;Formation of HIV elongation complex in the absence of HIV Tat;Formation of HIV-1 elongation complex containing HIV-1 Tat;Formation of RNA Pol II elongation complex;Formation of TC-NER Pre-Incision Complex;Gap-filling DNA repair synthesis and ligation in TC-NER;HIV elongation arrest and recovery;Pausing and recovery of HIV elongation;Pausing and recovery of Tat-mediated HIV…		P23193	ENSG00000187735
ITGA6	1.6249	0.512965	0.18887	-0.148644	-0.772957	-0.453624	0.0242963	3.60582	0.000751204	HALLMARK_IL2_STAT5_SIGNALING	Assembly of collagen fibrils and other multimeric structures;Basigin interactions;Integrin cell surface interactions;Laminin interactions;Syndecan interactions;Type I hemidesmosome assembly	Arrhythmogenic right ventricular cardiomyopathy (ARVC);Cell adhesion molecules (CAMs);Dilated cardiomyopathy;ECM-receptor interaction;Focal adhesion;Hematopoietic cell lineage;Hypertrophic cardiomyopathy (HCM);Pathways in cancer;Regulation of actin cytoskeleton;Small cell lung cancer;Toxoplasmosis	P23229	ENSG00000091409
SFPQ	-1.0506	0.316181	-0.275826	-0.0858341	-0.520202	1.04764	1.16611	2.42555	0.0079424	HALLMARK_G2M_CHECKPOINT	PTK6 Regulates Proteins Involved in RNA Processing		P23246	ENSG00000116560
TUBG1	1.44917	-0.0152213	-0.382569	0.43788	0.167954	-1.5367	-1.3833	1.94409	0.0198084	HALLMARK_APICAL_JUNCTION;HALLMARK_E2F_TARGETS;HALLMARK_MTORC1_SIGNALING	Anchoring of the basal body to the plasma membrane;AURKA Activation by TPX2;Loss of Nlp from mitotic centrosomes;Loss of proteins required for interphase microtubule organization from the centrosome;Recruitment of mitotic centrosome proteins and complexes;Recruitment of NuMA to mitotic centrosomes;Regulation of PLK1 Activity at G2/M Transition		P23258	ENSG00000131462
PPIB	-0.938993	0.310543	0.905807	1.13062	-0.377819	-0.907157	-0.981305	7.0345	0.000150538	HALLMARK_EPITHELIAL_MESENCHYMAL_TRANSITION	Collagen biosynthesis and modifying enzymes		P23284	ENSG00000166794
S100A1	-1.53255	-0.434921	0.513146	0.488688	0.563154	0.819803	1.02101	4.62081	0.000261097	HALLMARK_COAGULATION;HALLMARK_IL2_STAT5_SIGNALING	Regulation of TLR by endogenous ligand		P23297	ENSG00000160678
ME2	-1.76411	0.854696	0.169714	-0.115709	-0.35923	0.257423	0.320634	2.60842	0.0086698	HALLMARK_GLYCOLYSIS		Pyruvate metabolism;Two-component system	P23368	ENSG00000082212
RPS3	-0.593191	1.10472	0.735342	0.472542	-0.205716	-0.628849	-1.47752	3.8456	0.00200738	HALLMARK_MYC_TARGETS_V1	Eukaryotic Translation Termination;Formation of a pool of free 40S subunits;Formation of the ternary complex, and subsequently, the 43S complex;GTP hydrolysis and joining of the 60S ribosomal subunit;L13a-mediated translational silencing of Ceruloplasmin expression;Major pathway of rRNA processing in the nucleolus and cytosol;Nonsense Mediated Decay (NMD) enhanced by the Exon Junction Complex (EJ…	Ribosome	P23396	ENSG00000149273
PTPRE	-0.512359	1.47014	0.407886	-0.759381	0.316647	-0.927011	-0.665681	4.00225	0.000509874	HALLMARK_INFLAMMATORY_RESPONSE;HALLMARK_P53_PATHWAY;HALLMARK_TNFA_SIGNALING_VIA_NFKB			P23469	ENSG00000132334
AHCY	-1.36558	-0.634446	0.472055	0.567466	0.199751	1.15414	0.545949	4.78058	0.000510791	HALLMARK_IL2_STAT5_SIGNALING;HALLMARK_XENOBIOTIC_METABOLISM	Defective AHCY causes Hypermethioninemia with S-adenosylhomocysteine hydrolase deficiency (HMAHCHD);Metabolism of ingested SeMet, Sec, MeSec into H2Se;Methylation;Sulfur amino acid metabolism	Cysteine and methionine metabolism	P23526	ENSG00000101444
CFL1	0.0201446	1.94523	0.421203	-0.544798	-0.358782	-0.713778	-1.56354	7.74711	9.09091e-05	HALLMARK_PI3K_AKT_MTOR_SIGNALING	EPHB-mediated forward signaling;Gene and protein expression by JAK-STAT signaling after Interleukin-12 stimulation;Platelet degranulation;Regulation of actin dynamics for phagocytic cup formation;RHO GTPases Activate ROCKs;Sema3A PAK dependent Axon repulsion	Axon guidance;Fc gamma R-mediated phagocytosis;Regulation of actin cytoskeleton	P23528	ENSG00000172757
F8A3	0.604208	0.0430261	-0.777369	0.345663	0.4699	1.0013	-0.560762	1.55959	0.0255042				P23610	ENSG00000274791;ENSG00000277150;ENSG00000277203
ATP2B4	1.24377	0.99558	0.402334	-0.474005	-0.723694	-0.926965	-0.891356	6.17073	0.000136585	HALLMARK_ESTROGEN_RESPONSE_LATE;HALLMARK_UV_RESPONSE_DN	Ion homeostasis;Ion transport by P-type ATPases;Reduction of cytosolic Ca++ levels	Calcium signaling pathway;Pancreatic secretion;Salivary secretion	P23634	ENSG00000058668
CPT2	-1.07231	-0.525403	0.648874	-0.0333324	0.817837	0.522308	0.946966	2.77867	0.00325601	HALLMARK_ADIPOGENESIS;HALLMARK_FATTY_ACID_METABOLISM	Import of palmitoyl-CoA into the mitochondrial matrix;PPARA activates gene expression	Fatty acid metabolism;PPAR signaling pathway	P23786	ENSG00000157184
DTYMK	-1.31874	-0.316093	0.358956	0.403471	0.987615	0.410739	-0.139154	3.35179	0.00232987	HALLMARK_G2M_CHECKPOINT	Interconversion of nucleotide di- and triphosphates	Pyrimidine metabolism	P23919	ENSG00000168393
LAMA2	1.74455	0.420511	-0.716549	-0.510415	-0.825652	-0.091071	-1.10003	5.40416	0.000189091	HALLMARK_EPITHELIAL_MESENCHYMAL_TRANSITION;HALLMARK_MYOGENESIS	ECM proteoglycans;Laminin interactions;MET activates PTK2 signaling;Non-integrin membrane-ECM interactions	Amoebiasis;ECM-receptor interaction;Focal adhesion;Pathways in cancer;Small cell lung cancer;Toxoplasmosis	P24043	ENSG00000196569
COX7B	-1.03047	-0.8974	0.360278	0.520656	1.11794	-0.441304	1.29596	1.71474	0.0173713	HALLMARK_ADIPOGENESIS;HALLMARK_OXIDATIVE_PHOSPHORYLATION	Respiratory electron transport;TP53 Regulates Metabolic Genes	Alzheimer's disease;Cardiac muscle contraction;Huntington's disease;Oxidative phosphorylation;Parkinson's disease	P24311	ENSG00000131174
ATP5PB	-0.726518	-0.885203	0.261049	0.320933	1.13207	1.10858	0.861828	4.56841	0.000421053	HALLMARK_OXIDATIVE_PHOSPHORYLATION	Cristae formation;Formation of ATP by chemiosmotic coupling	Alzheimer's disease;Huntington's disease;Oxidative phosphorylation;Parkinson's disease	P24539	ENSG00000116459
ACAT1	-1.15121	-1.19778	-0.0402888	0.527982	0.993601	0.911494	1.0679	8.96358	0.000114286	HALLMARK_OXIDATIVE_PHOSPHORYLATION	Branched-chain amino acid catabolism;Synthesis of Ketone Bodies;Utilization of Ketone Bodies	Benzoate degradation;Butanoate metabolism;Carbon fixation pathways in prokaryotes;Fatty acid metabolism;Glyoxylate and dicarboxylate metabolism;Lysine degradation;Propanoate metabolism;Pyruvate metabolism;Synthesis and degradation of ketone bodies;Terpenoid backbone biosynthesis;Tryptophan metabolism;Two-component system;Valine, leucine and isoleucine degradation	P24752	ENSG00000075239
TNC	-0.593625	1.63389	0.443487	-0.938207	-0.726328	0.142231	-0.808738	5.23054	0.00018543	HALLMARK_EPITHELIAL_MESENCHYMAL_TRANSITION;HALLMARK_TNFA_SIGNALING_VIA_NFKB	ECM proteoglycans;Integrin cell surface interactions;Post-translational protein phosphorylation;Regulation of Insulin-like Growth Factor (IGF) transport and uptake by Insulin-like Growth Factor Binding Proteins (IGFBPs);Syndecan interactions	ECM-receptor interaction;Focal adhesion	P24821	ENSG00000041982
CDK2	0.669893	-0.0109514	1.16935	-0.0276835	0.302367	-0.745322	-1.40998	3.16336	0.00171063	HALLMARK_APOPTOSIS;HALLMARK_MYC_TARGETS_V1;HALLMARK_PI3K_AKT_MTOR_SIGNALING;HALLMARK_UV_RESPONSE_UP	Activation of ATR in response to replication stress;Activation of the pre-replicative complex;CDK-mediated phosphorylation and removal of Cdc6;Cyclin A/B1/B2 associated events during G2/M transition;Cyclin A:Cdk2-associated events at S phase entry;Cyclin E associated events during G1/S transition;DNA Damage/Telomere Stress Induced Senescence;Factors involved in megakaryocyte development and plate…	Cell cycle;Measles;Oocyte meiosis;p53 signaling pathway;Pathways in cancer;Progesterone-mediated oocyte maturation;Prostate cancer;Small cell lung cancer	P24941	ENSG00000123374
GRK2	-0.263641	1.64035	0.288271	-0.602077	-0.483366	-0.490339	-0.886493	3.89255	0.000586207	HALLMARK_PI3K_AKT_MTOR_SIGNALING	Activation of SMO;Calmodulin induced events;Cargo recognition for clathrin-mediated endocytosis;G alpha (q) signalling events;G alpha (s) signalling events	Chemokine signaling pathway;Endocytosis;Phototransduction - fly	P25098	ENSG00000173020
AZGP1	0.746186	0.285939	-0.498835	-0.0918701	0.879527	-0.0573585	-1.71581	1.7997	0.0144986	HALLMARK_ANDROGEN_RESPONSE	Miscellaneous transport and binding events		P25311	ENSG00000160862
ATP5F1A	-1.1355	-1.1289	0.358136	0.0691811	0.872205	0.566181	1.26379	7.90987	0.00012987	HALLMARK_OXIDATIVE_PHOSPHORYLATION	Cristae formation;Formation of ATP by chemiosmotic coupling;Mitochondrial protein import	Alzheimer's disease;Huntington's disease;Oxidative phosphorylation;Parkinson's disease	P25705	ENSG00000152234
PSMA1	0.459631	0.843872	0.283954	0.0152426	-0.782011	-0.557594	-1.81382	4.41536	0.000752412	HALLMARK_MYC_TARGETS_V1	ABC-family proteins mediated transport;Activation of NF-kappaB in B cells;Antigen processing: Ubiquitination & Proteasome degradation;APC/C:Cdc20 mediated degradation of Securin;APC/C:Cdh1 mediated degradation of Cdc20 and other APC/C:Cdh1 targeted proteins in late mitosis/early G1;Asymmetric localization of PCP proteins;AUF1 (hnRNP D0) binds and destabilizes mRNA;Autodegradation of Cdh1 by Cdh1:…	Proteasome	P25786	ENSG00000129084
PSMA2	0.162356	1.22592	0.0640028	0.0356845	-0.49889	-0.859253	-0.505463	1.47363	0.0356396	HALLMARK_INTERFERON_GAMMA_RESPONSE;HALLMARK_MYC_TARGETS_V1	ABC-family proteins mediated transport;Activation of NF-kappaB in B cells;Antigen processing: Ubiquitination & Proteasome degradation;APC/C:Cdc20 mediated degradation of Securin;APC/C:Cdh1 mediated degradation of Cdc20 and other APC/C:Cdh1 targeted proteins in late mitosis/early G1;Asymmetric localization of PCP proteins;AUF1 (hnRNP D0) binds and destabilizes mRNA;Autodegradation of Cdh1 by Cdh1:…	Proteasome	P25787	ENSG00000106588;ENSG00000256646
PSMA3	-0.240548	1.33941	0.234364	0.057485	-0.571098	-0.10623	-1.36393	2.46745	0.0105497	HALLMARK_INTERFERON_ALPHA_RESPONSE;HALLMARK_INTERFERON_GAMMA_RESPONSE;HALLMARK_MTORC1_SIGNALING	ABC-family proteins mediated transport;Activation of NF-kappaB in B cells;Antigen processing: Ubiquitination & Proteasome degradation;APC/C:Cdc20 mediated degradation of Securin;APC/C:Cdh1 mediated degradation of Cdc20 and other APC/C:Cdh1 targeted proteins in late mitosis/early G1;Asymmetric localization of PCP proteins;AUF1 (hnRNP D0) binds and destabilizes mRNA;Autodegradation of Cdh1 by Cdh1:…	Proteasome	P25788	ENSG00000100567
S100P	1.63317	-0.431528	-0.644481	-0.451917	-0.444872	-0.422381	-0.416039	1.71287	0.0179344		Neutrophil degranulation		P25815	ENSG00000163993
COL5A3	1.05948	0.776526	0.0522846	0.185598	-1.30004	0.346759	-0.428411	1.7561	0.0152168	HALLMARK_EPITHELIAL_MESENCHYMAL_TRANSITION	Assembly of collagen fibrils and other multimeric structures;Collagen biosynthesis and modifying enzymes;Collagen chain trimerization;Collagen degradation;ECM proteoglycans;Extracellular matrix organization;Integrin cell surface interactions;MET activates PTK2 signaling;NCAM1 interactions;Non-integrin membrane-ECM interactions;Signaling by PDGF;Syndecan interactions	Amoebiasis;ECM-receptor interaction;Focal adhesion;Protein digestion and absorption	P25940	ENSG00000080573
ITGA3	1.46006	0.541929	0.879897	-0.236623	-0.792578	-1.20336	-1.37996	5.20117	0.000186667	HALLMARK_APICAL_JUNCTION	Basigin interactions;Integrin cell surface interactions;Laminin interactions;MET activates PTK2 signaling	Arrhythmogenic right ventricular cardiomyopathy (ARVC);Dilated cardiomyopathy;ECM-receptor interaction;Focal adhesion;Hematopoietic cell lineage;Hypertrophic cardiomyopathy (HCM);Pathways in cancer;Regulation of actin cytoskeleton;Small cell lung cancer	P26006	ENSG00000005884
MSN	-0.887985	1.28771	-0.369059	-0.0509082	0.795709	-0.657398	-0.951508	2.77407	0.00787409	HALLMARK_APICAL_JUNCTION	Gene and protein expression by JAK-STAT signaling after Interleukin-12 stimulation;Recycling pathway of L1	Leukocyte transendothelial migration;Measles;Regulation of actin cytoskeleton	P26038	ENSG00000147065
DDX6	0.142691	0.724667	0.494309	0.423379	-0.0493058	-1.41844	-0.435345	2.11679	0.0153315		mRNA decay by 5' to 3' exoribonuclease	RNA degradation	P26196	ENSG00000110367
DNMT1	-1.12361	0.536828	0.754385	0.33967	-1.1024	0.743092	0.699506	2.03023	0.0112449	HALLMARK_E2F_TARGETS	DNA methylation;NoRC negatively regulates rRNA expression;PRC2 methylates histones and DNA	Cysteine and methionine metabolism	P26358	ENSG00000130816
RPL13	-0.253433	1.05797	0.938821	0.734219	-0.878568	-0.979229	-1.71378	8.45176	9.83607e-05		Eukaryotic Translation Termination;Formation of a pool of free 40S subunits;GTP hydrolysis and joining of the 60S ribosomal subunit;L13a-mediated translational silencing of Ceruloplasmin expression;Major pathway of rRNA processing in the nucleolus and cytosol;Nonsense Mediated Decay (NMD) enhanced by the Exon Junction Complex (EJC);Nonsense Mediated Decay (NMD) independent of the Exon Junction Co…	Ribosome	P26373	ENSG00000167526
IVD	-1.69632	-0.408207	0.101906	0.695267	0.377303	0.877279	0.795771	4.65161	0.000277916		Branched-chain amino acid catabolism	Valine, leucine and isoleucine degradation	P26440	ENSG00000128928
S100A4	-0.0127798	1.30378	1.20216	-0.7514	-1.68279	-0.487409	-0.543626	4.56662	0.000300469	HALLMARK_ANGIOGENESIS;HALLMARK_HYPOXIA;HALLMARK_P53_PATHWAY			P26447	ENSG00000196154
MGAT1	-0.911316	-0.271454	1.21985	0.611292	-0.114368	-0.673977	-1.19345	1.97818	0.0122286	HALLMARK_UV_RESPONSE_UP	N-glycan trimming and elongation in the cis-Golgi	N-Glycan biosynthesis;Various types of N-glycan biosynthesis	P26572	ENSG00000131446
PTBP1	-1.31945	0.288925	-0.715369	0.238067	-0.270903	0.718153	1.51052	4.49517	0.000691928		FGFR2 alternative splicing;mRNA Splicing - Major Pathway;Processing of Capped Intron-Containing Pre-mRNA		P26599	ENSG00000011304
TARS	0.256769	0.0693308	0.722659	-0.823541	0.275563	-0.641562	-0.853476	1.56332	0.0357459	HALLMARK_UNFOLDED_PROTEIN_RESPONSE;HALLMARK_UV_RESPONSE_UP	Cytosolic tRNA aminoacylation	Aminoacyl-tRNA biosynthesis	P26639	ENSG00000113407
VARS	-0.94663	-0.823807	0.739796	1.24431	0.199941	0.501487	-0.770587	2.9778	0.00608725		Cytosolic tRNA aminoacylation	Aminoacyl-tRNA biosynthesis;Valine, leucine and isoleucine biosynthesis	P26640	ENSG00000096171;ENSG00000204394;ENSG00000224264;ENSG00000226589;ENSG00000231116
EEF1G	0.239664	0.952703	0.588417	-0.460761	-0.206821	-0.475191	-1.87549	5.47218	0.00027027		Eukaryotic Translation Elongation		P26641	ENSG00000254772
STOM	0.0051966	0.863689	0.7425	1.15388	-0.339115	-0.738136	-1.69216	4.44197	0.000418605	HALLMARK_ADIPOGENESIS;HALLMARK_P53_PATHWAY	Neutrophil degranulation;Stimuli-sensing channels		P27105	ENSG00000148175
MAOB	-0.190814	-0.392029	-0.272923	-0.630092	1.15823	0.96846	1.03988	2.04272	0.0104989	HALLMARK_OXIDATIVE_PHOSPHORYLATION	Biogenic amines are oxidatively deaminated to aldehydes by MAOA and MAOB	Arginine and proline metabolism;Drug metabolism - cytochrome P450;Glycine, serine and threonine metabolism;Histidine metabolism;Isoquinoline alkaloid biosynthesis;Phenylalanine metabolism;Tryptophan metabolism;Tyrosine metabolism	P27338	ENSG00000069535
MAPK3	0.457162	0.799963	-0.0139282	-0.976701	-0.0858438	0.609279	-1.03547	1.6374	0.0425211		Activation of the AP-1 family of transcription factors;Advanced glycosylation endproduct receptor signaling;ERK/MAPK targets;ERKs are inactivated;FCERI mediated MAPK activation;Gastrin-CREB signalling pathway via PKC and MAPK;Growth hormone receptor signaling;ISG15 antiviral mechanism;MAP2K and MAPK activation;MAPK3 (ERK1) activation;NCAM signaling for neurite out-growth;Negative feedback regulat…	Acute myeloid leukemia;Adherens junction;Aldosterone-regulated sodium reabsorption;Alzheimer's disease;Axon guidance;B cell receptor signaling pathway;Bladder cancer;Chagas disease (American trypanosomiasis);Chemokine signaling pathway;Chronic myeloid leukemia;Colorectal cancer;Dorso-ventral axis formation;Endometrial cancer;ErbB signaling pathway;Fc epsilon RI signaling pathway;Fc gamma R-mediat…	P27361	ENSG00000102882
CALML3	0.915306	1.06471	0.180354	-0.788073	-0.164373	-1.01093	-1.20228	1.56963	0.0228042			Alzheimer's disease;Calcium signaling pathway;Gastric acid secretion;Glioma;GnRH signaling pathway;Insulin signaling pathway;ko05152;Long-term potentiation;Melanogenesis;Neurotrophin signaling pathway;Olfactory transduction;Oocyte meiosis;Phosphatidylinositol signaling system;Phototransduction;Phototransduction - fly;Plant-pathogen interaction;Salivary secretion;Vascular smooth muscle contraction	P27482	ENSG00000178363
APEX1	-0.657539	-0.461695	-0.725547	0.901026	-0.114041	0.931097	1.20913	3.45734	0.00190262	HALLMARK_FATTY_ACID_METABOLISM;HALLMARK_MYC_TARGETS_V1	Abasic sugar-phosphate removal via the single-nucleotide replacement pathway;Displacement of DNA glycosylase by APEX1;PCNA-Dependent Long Patch Base Excision Repair;POLB-Dependent Long Patch Base Excision Repair;Resolution of Abasic Sites (AP sites);Resolution of AP sites via the multiple-nucleotide patch replacement pathway	Base excision repair	P27695	ENSG00000100823
DCK	-0.539191	0.613667	0.0293821	0.811607	-0.682768	-0.161133	-1.40094	2.57194	0.00415954	HALLMARK_E2F_TARGETS	Purine salvage;Pyrimidine salvage	Purine metabolism;Pyrimidine metabolism	P27707	ENSG00000156136
CAD	-0.70143	-0.860506	-0.377122	1.41348	1.3022	0.145934	-0.036059	3.84226	0.0017519	HALLMARK_MYC_TARGETS_V1	Pyrimidine biosynthesis	Alanine, aspartate and glutamate metabolism;Pyrimidine metabolism	P27708	ENSG00000084774
CALR	-0.175093	1.31632	0.80863	-0.15817	-0.157957	-1.32606	-1.66484	6.24611	0.000147541	HALLMARK_MTORC1_SIGNALING;HALLMARK_PI3K_AKT_MTOR_SIGNALING;HALLMARK_UNFOLDED_PROTEIN_RESPONSE	Antigen Presentation: Folding, assembly and peptide loading of class I MHC;Assembly of Viral Components at the Budding Site;ATF6 (ATF6-alpha) activates chaperone genes;Calnexin/calreticulin cycle;ER-Phagosome pathway;Scavenging by Class A Receptors;Scavenging by Class F Receptors	Antigen processing and presentation;Chagas disease (American trypanosomiasis);Phagosome;Protein processing in endoplasmic reticulum	P27797	ENSG00000179218
MAP4	1.14324	0.418493	1.03545	-0.745207	0.202535	-0.243922	-1.74284	5.77997	0.000218182				P27816	ENSG00000047849
CANX	-0.618242	-1.17602	0.11305	1.01052	0.529667	0.660008	-0.589914	2.08737	0.0213048	HALLMARK_MTORC1_SIGNALING;HALLMARK_MYC_TARGETS_V1	Antigen Presentation: Folding, assembly and peptide loading of class I MHC;Assembly of Viral Components at the Budding Site;Calnexin/calreticulin cycle;Interleukin-27 signaling;Interleukin-35 Signalling;MHC class II antigen presentation	Antigen processing and presentation;Phagosome;Protein processing in endoplasmic reticulum	P27824	ENSG00000127022
PSMB8	0.514579	1.27603	0.393433	-0.209642	-0.13855	-0.435667	-0.56343	2.37214	0.00645063	HALLMARK_INTERFERON_ALPHA_RESPONSE;HALLMARK_INTERFERON_GAMMA_RESPONSE;HALLMARK_KRAS_SIGNALING_UP	ABC-family proteins mediated transport;Activation of NF-kappaB in B cells;Antigen processing: Ubiquitination & Proteasome degradation;APC/C:Cdc20 mediated degradation of Securin;APC/C:Cdh1 mediated degradation of Cdc20 and other APC/C:Cdh1 targeted proteins in late mitosis/early G1;Asymmetric localization of PCP proteins;AUF1 (hnRNP D0) binds and destabilizes mRNA;Autodegradation of Cdh1 by Cdh1:…	Proteasome	P28062	ENSG00000204264;ENSG00000206298;ENSG00000226201;ENSG00000230034;ENSG00000230669;ENSG00000231631;ENSG00000235715;ENSG00000236443
PSMB9	0.411315	1.43607	0.0108655	-0.585258	-0.255174	0.0519807	-1.60443	4.39026	0.000370968	HALLMARK_COMPLEMENT;HALLMARK_INTERFERON_ALPHA_RESPONSE;HALLMARK_INTERFERON_GAMMA_RESPONSE	ABC-family proteins mediated transport;Activation of NF-kappaB in B cells;Antigen processing: Ubiquitination & Proteasome degradation;APC/C:Cdc20 mediated degradation of Securin;APC/C:Cdh1 mediated degradation of Cdc20 and other APC/C:Cdh1 targeted proteins in late mitosis/early G1;Asymmetric localization of PCP proteins;AUF1 (hnRNP D0) binds and destabilizes mRNA;Autodegradation of Cdh1 by Cdh1:…	Proteasome	P28065	ENSG00000239836;ENSG00000240065;ENSG00000240118;ENSG00000240508;ENSG00000242711;ENSG00000243067;ENSG00000243594;ENSG00000243958
PSMA5	0.165983	0.987883	-0.302732	0.604306	-0.266658	-0.311897	-1.09902	2.18295	0.0192284		ABC-family proteins mediated transport;Activation of NF-kappaB in B cells;Antigen processing: Ubiquitination & Proteasome degradation;APC/C:Cdc20 mediated degradation of Securin;APC/C:Cdh1 mediated degradation of Cdc20 and other APC/C:Cdh1 targeted proteins in late mitosis/early G1;Asymmetric localization of PCP proteins;AUF1 (hnRNP D0) binds and destabilizes mRNA;Autodegradation of Cdh1 by Cdh1:…	Proteasome	P28066	ENSG00000143106
PSMB4	0.43938	1.27825	0.0247894	-0.866743	-0.392019	-0.0257263	-0.702229	2.78926	0.00472029		ABC-family proteins mediated transport;Activation of NF-kappaB in B cells;Antigen processing: Ubiquitination & Proteasome degradation;APC/C:Cdc20 mediated degradation of Securin;APC/C:Cdh1 mediated degradation of Cdc20 and other APC/C:Cdh1 targeted proteins in late mitosis/early G1;Asymmetric localization of PCP proteins;AUF1 (hnRNP D0) binds and destabilizes mRNA;Autodegradation of Cdh1 by Cdh1:…	Proteasome	P28070	ENSG00000159377
NDUFS1	-0.477225	-1.04566	-0.16943	0.483574	1.12748	0.649507	1.36972	3.37144	0.00221698	HALLMARK_OXIDATIVE_PHOSPHORYLATION	Complex I biogenesis;Respiratory electron transport	Alzheimer's disease;Huntington's disease;Oxidative phosphorylation;Parkinson's disease	P28331	ENSG00000023228
MAPK1	1.28528	1.06797	0.257387	-0.621535	-0.681199	-1.22946	-1.03983	9.11425	0.000126984	HALLMARK_PI3K_AKT_MTOR_SIGNALING;HALLMARK_PROTEIN_SECRETION	Activation of the AP-1 family of transcription factors;Advanced glycosylation endproduct receptor signaling;CREB phosphorylation through the activation of Ras;ERK/MAPK targets;ERKs are inactivated;FCERI mediated MAPK activation;Gastrin-CREB signalling pathway via PKC and MAPK;Golgi Cisternae Pericentriolar Stack Reorganization;Growth hormone receptor signaling;MAP2K and MAPK activation;MAPK1 (ERK…	Acute myeloid leukemia;Adherens junction;Aldosterone-regulated sodium reabsorption;Alzheimer's disease;Axon guidance;B cell receptor signaling pathway;Bladder cancer;Chagas disease (American trypanosomiasis);Chemokine signaling pathway;Chronic myeloid leukemia;Colorectal cancer;Dorso-ventral axis formation;Endometrial cancer;ErbB signaling pathway;Fc epsilon RI signaling pathway;Fc gamma R-mediat…	P28482	ENSG00000100030
GCA	-0.890321	1.33762	0.0410667	-0.519875	-0.373831	0.711679	0.0817921	1.24158	0.0479027	HALLMARK_COMPLEMENT	Neutrophil degranulation		P28676	ENSG00000115271
LAP3	-1.58268	1.16584	0.600336	-0.144165	0.329112	-0.170021	-0.141278	3.14376	0.00262806	HALLMARK_COMPLEMENT;HALLMARK_INTERFERON_ALPHA_RESPONSE;HALLMARK_INTERFERON_GAMMA_RESPONSE		Arginine and proline metabolism;Glutathione metabolism	P28838	ENSG00000002549
S100A2	0.619691	1.2125	0.76537	-1.04508	-0.803556	-0.930975	-0.703618	4.31529	0.000333333				P29034	ENSG00000196754
TPP2	-1.19621	0.571385	0.0700256	0.879589	0.461576	-0.0556154	0.259788	1.34705	0.0376691		Antigen processing: Ubiquitination & Proteasome degradation		P29144	ENSG00000134900
IMPA1	-1.31419	0.238095	1.3765	-0.177438	0.0017326	-0.801679	0.413998	3.66725	0.00146419		Synthesis of IP2, IP, and Ins in the cytosol	Inositol phosphate metabolism;Phosphatidylinositol signaling system;Streptomycin biosynthesis	P29218	ENSG00000133731
PTPN6	-0.352365	1.65631	0.321471	-0.597602	-0.456973	-1.1585	-0.704899	4.45145	0.000312644	HALLMARK_ALLOGRAFT_REJECTION;HALLMARK_ESTROGEN_RESPONSE_LATE;HALLMARK_INTERFERON_GAMMA_RESPONSE	Antigen activates B Cell Receptor (BCR) leading to generation of second messengers;CD22 mediated BCR regulation;Costimulation by the CD28 family;GPVI-mediated activation cascade;Growth hormone receptor signaling;Interferon alpha/beta signaling;Interferon gamma signaling;Interleukin receptor SHC signaling;Interleukin-3, 5 and GM-CSF signaling;Interleukin-37 signaling;Neutrophil degranulation;PD-1 …	Adherens junction;B cell receptor signaling pathway;Jak-STAT signaling pathway;Leishmaniasis;Natural killer cell mediated cytotoxicity;T cell receptor signaling pathway	P29350	ENSG00000111679
CRABP2	-0.0643259	1.74771	0.222518	-0.382926	-1.1499	-0.621544	-0.462314	2.74169	0.00308936	HALLMARK_PEROXISOME	Signaling by Retinoic Acid		P29373	ENSG00000143320
TKT	-0.801253	-0.697752	-0.230217	1.58396	-0.546878	0.260814	0.55028	5.90501	0.000216867	HALLMARK_ADIPOGENESIS	Insulin effects increased synthesis of Xylulose-5-Phosphate;Pentose phosphate pathway (hexose monophosphate shunt)	Biosynthesis of ansamycins;Carbon fixation in photosynthetic organisms;Pentose phosphate pathway	P29401	ENSG00000163931
PML	-0.873018	0.608187	1.31837	0.537961	-1.15847	-0.713638	-0.369403	4.43718	0.000416988	HALLMARK_G2M_CHECKPOINT;HALLMARK_HEDGEHOG_SIGNALING;HALLMARK_INTERFERON_GAMMA_RESPONSE	Interferon gamma signaling;Regulation of PTEN localization;Regulation of RUNX1 Expression and Activity;Regulation of TP53 Activity through Acetylation;SUMOylation of DNA damage response and repair proteins	Acute myeloid leukemia;Endocytosis;Pathways in cancer;Ubiquitin mediated proteolysis	P29590	ENSG00000140464
EEF1D	-0.65955	0.314103	0.805763	0.204986	0.718507	-0.312544	-0.848109	1.6371	0.0454287		Eukaryotic Translation Elongation		P29692	ENSG00000104529;ENSG00000273594
MARCKS	0.5496	0.631857	0.339608	0.156094	0.488053	-1.56889	-1.18089	3.29152	0.00170026	HALLMARK_G2M_CHECKPOINT;HALLMARK_MITOTIC_SPINDLE;HALLMARK_TNFA_SIGNALING_VIA_NFKB	Acetylcholine regulates insulin secretion	Fc gamma R-mediated phagocytosis	P29966	ENSG00000277443
GNA11	0.989309	0.104533	0.401229	0.0361833	-0.979417	-0.395992	-0.467656	1.42132	0.0341217		Acetylcholine regulates insulin secretion;ADP signalling through P2Y purinoceptor 1;Fatty Acids bound to GPR40 (FFAR1) regulate insulin secretion;G alpha (q) signalling events;Thrombin signalling through proteinase activated receptors (PARs);Thromboxane signalling through TP receptor	Amoebiasis;Calcium signaling pathway;Chagas disease (American trypanosomiasis);Gap junction;GnRH signaling pathway;Long-term depression;Vascular smooth muscle contraction	P29992	ENSG00000088256
ALDH4A1	0.779118	-1.12598	-0.479216	-0.803471	0.706227	0.579726	0.394059	1.79595	0.0182786		Glyoxylate metabolism and glycine degradation;Proline catabolism	Alanine, aspartate and glutamate metabolism;Arginine and proline metabolism	P30038	ENSG00000159423
ERP29	0.730305	0.95537	0.217467	-0.99337	0.0665961	-0.761078	-0.379559	2.2397	0.00794556	HALLMARK_FATTY_ACID_METABOLISM		Protein processing in endoplasmic reticulum	P30040	ENSG00000089248
PRDX5	-0.341892	-1.02612	-0.0208082	1.5091	0.18265	-0.235388	0.951005	4.2558	0.000960245	HALLMARK_BILE_ACID_METABOLISM;HALLMARK_HYPOXIA;HALLMARK_PEROXISOME		Peroxisome	P30044	ENSG00000126432
DDT	0.908054	0.893983	0.5824	-1.41983	0.408639	-0.606163	-1.39165	3.57909	0.000759494	HALLMARK_ADIPOGENESIS;HALLMARK_XENOBIOTIC_METABOLISM			P30046	ENSG00000099977;ENSG00000275003
PRDX3	-1.46446	-1.13103	-0.207025	0.661743	1.03587	0.801818	1.16874	10.8348	0.000173913	HALLMARK_ADIPOGENESIS;HALLMARK_MYC_TARGETS_V1;HALLMARK_OXIDATIVE_PHOSPHORYLATION	Detoxification of Reactive Oxygen Species		P30048	ENSG00000165672
ATP5F1D	-1.07302	-0.538193	0.447516	0.25034	0.779105	0.534083	0.554617	2.39345	0.0102163	HALLMARK_OXIDATIVE_PHOSPHORYLATION	Cristae formation;Formation of ATP by chemiosmotic coupling	Alzheimer's disease;Huntington's disease;Oxidative phosphorylation;Parkinson's disease	P30049	ENSG00000099624
RPL12	-0.129404	0.444368	0.46195	0.641631	-0.196527	-1.19297	-1.52044	3.12408	0.00460148		Eukaryotic Translation Termination;Formation of a pool of free 40S subunits;GTP hydrolysis and joining of the 60S ribosomal subunit;L13a-mediated translational silencing of Ceruloplasmin expression;Major pathway of rRNA processing in the nucleolus and cytosol;Nonsense Mediated Decay (NMD) enhanced by the Exon Junction Complex (EJC);Nonsense Mediated Decay (NMD) independent of the Exon Junction Co…	Ribosome	P30050	ENSG00000197958
ECHS1	-0.886277	-1.41762	0.0160904	0.576852	1.11422	0.767162	1.11585	6.40617	0.000144578	HALLMARK_ADIPOGENESIS;HALLMARK_FATTY_ACID_METABOLISM;HALLMARK_OXIDATIVE_PHOSPHORYLATION	Beta oxidation of butanoyl-CoA to acetyl-CoA;Beta oxidation of decanoyl-CoA to octanoyl-CoA-CoA;Beta oxidation of hexanoyl-CoA to butanoyl-CoA;Beta oxidation of lauroyl-CoA to decanoyl-CoA-CoA;Beta oxidation of octanoyl-CoA to hexanoyl-CoA	Aminobenzoate degradation;Benzoate degradation;beta-Alanine metabolism;Butanoate metabolism;Caprolactam degradation;Fatty acid elongation in mitochondria;Fatty acid metabolism;Lysine degradation;Propanoate metabolism;Tryptophan metabolism;Valine, leucine and isoleucine degradation	P30084	ENSG00000127884
PEBP1	1.72708	-0.726344	-0.209187	0.616954	-0.476781	-0.211561	-0.276379	3.11861	0.00380354	HALLMARK_SPERMATOGENESIS	MAP2K and MAPK activation;Negative regulation of MAPK pathway;Paradoxical activation of RAF signaling by kinase inactive BRAF;Signaling by BRAF and RAF fusions;Signaling by high-kinase activity BRAF mutants;Signaling by moderate kinase activity BRAF mutants;Signaling by RAS mutants		P30086	ENSG00000089220
PDIA3	-0.924608	0.565985	0.747895	0.667994	0.0655536	-0.751527	-1.19607	3.17503	0.00361188		Antigen Presentation: Folding, assembly and peptide loading of class I MHC;Calnexin/calreticulin cycle;ER-Phagosome pathway	Antigen processing and presentation;Protein processing in endoplasmic reticulum	P30101	ENSG00000167004
PPP2R1A	-0.212485	1.26155	0.680799	0.0484595	-0.816764	-0.746539	-1.84028	3.85873	0.00220428		Amplification of signal from unattached kinetochores via a MAD2 inhibitory signal;Anchoring of the basal body to the plasma membrane;APC truncation mutants have impaired AXIN binding;AURKA Activation by TPX2;AXIN missense mutants destabilize the destruction complex;Beta-catenin phosphorylation cascade;CTLA4 inhibitory signaling;Cyclin A/B1/B2 associated events during G2/M transition;Cyclin D asso…	Cell cycle - yeast;Chagas disease (American trypanosomiasis);Hepatitis C;Long-term depression;Meiosis - yeast;mRNA surveillance pathway;Oocyte meiosis;TGF-beta signaling pathway;Tight junction;Wnt signaling pathway	P30153	ENSG00000105568
ADSS	-2.18895	0.627687	0.749883	0.110587	0.225854	0.416844	0.519762	6.04718	0.000150628		Purine ribonucleoside monophosphate biosynthesis	Alanine, aspartate and glutamate metabolism;Purine metabolism	P30520	ENSG00000035687
LRPAP1	-0.806441	-1.44536	0.658687	0.576296	0.75729	0.352042	0.367853	2.14001	0.0077559	HALLMARK_ANGIOGENESIS			P30533	ENSG00000163956
TSPO	-1.30015	-0.343671	-0.0255282	0.400812	1.04094	0.0259368	0.654793	3.43079	0.00140952	HALLMARK_APOPTOSIS;HALLMARK_PEROXISOME	Pregnenolone biosynthesis	Neuroactive ligand-receptor interaction	P30536	ENSG00000100300
ADSL	0.266586	1.14505	0.240592	0.346159	-1.23213	-1.25277	-0.0297151	3.90105	0.000684385	HALLMARK_FATTY_ACID_METABOLISM	Purine ribonucleoside monophosphate biosynthesis	Alanine, aspartate and glutamate metabolism;Purine metabolism	P30566	ENSG00000239900
SRI	-0.869769	0.162253	0.161775	1.39667	-1.42805	0.0556322	0.0869679	2.85684	0.00665772	HALLMARK_INFLAMMATORY_RESPONSE;HALLMARK_INTERFERON_GAMMA_RESPONSE;HALLMARK_UV_RESPONSE_DN	Ion homeostasis;Ion transport by P-type ATPases;Reduction of cytosolic Ca++ levels;Sodium/Calcium exchangers;Stimuli-sensing channels		P30626	ENSG00000075142
ALDH1B1	-1.47069	0.0894173	-0.279917	0.607088	0.559279	1.10142	0.769234	2.11267	0.00889884		Ethanol oxidation	Arginine and proline metabolism;Ascorbate and aldarate metabolism;beta-Alanine metabolism;Chloroalkane and chloroalkene degradation;Fatty acid metabolism;Glycerolipid metabolism;Glycolysis / Gluconeogenesis;Histidine metabolism;Limonene and pinene degradation;Lysine degradation;Pentose and glucuronate interconversions;Propanoate metabolism;Pyruvate metabolism;Tryptophan metabolism;Valine, leucine…	P30837	ENSG00000137124
ALDH3A1	1.65427	0.852536	-0.602873	-0.575701	-0.848133	-0.742613	-0.883944	5.73761	0.000155844	HALLMARK_FATTY_ACID_METABOLISM;HALLMARK_XENOBIOTIC_METABOLISM	Phase I - Functionalization of compounds	beta-Alanine metabolism;Drug metabolism - cytochrome P450;Glycolysis / Gluconeogenesis;Histidine metabolism;Metabolism of xenobiotics by cytochrome P450;Phenylalanine metabolism;Tyrosine metabolism	P30838	ENSG00000108602
SDHA	-1.17871	-1.06065	0.0834319	-0.0440922	0.886127	1.04695	1.47145	4.75864	0.000359833	HALLMARK_FATTY_ACID_METABOLISM;HALLMARK_OXIDATIVE_PHOSPHORYLATION	Citric acid cycle (TCA cycle);Respiratory electron transport	Alzheimer's disease;Citrate cycle (TCA cycle);Huntington's disease;Oxidative phosphorylation;Parkinson's disease	P31040	ENSG00000073578
CORO1A	0.026225	1.75758	0.316241	-0.494567	-0.719267	-0.990571	-1.13011	8.12486	0.000117647	HALLMARK_MTORC1_SIGNALING		ko05152;Phagosome	P31146	ENSG00000102879
GDI1	0.939268	0.0914009	0.360367	-0.880551	0.555428	-0.578888	-1.43572	1.57524	0.0400591		RAB GEFs exchange GTP for GDP on RABs;Rho GTPase cycle		P31150	ENSG00000203879
CPS1	0.505158	-0.866953	-0.458086	0.525545	0.513248	0.378978	0.293749	1.61897	0.0234957		Urea cycle	Alanine, aspartate and glutamate metabolism;Arginine and proline metabolism;Nitrogen metabolism	P31327	ENSG00000021826
AKT2	0.823183	1.03189	0.0305232	-0.942016	-1.54472	0.365416	0.058966	2.54228	0.00364032	HALLMARK_APICAL_JUNCTION;HALLMARK_KRAS_SIGNALING_UP;HALLMARK_MYOGENESIS	Activation of AKT2;Activation of BAD and translocation to mitochondria;AKT phosphorylates targets in the cytosol;AKT phosphorylates targets in the nucleus;AKT-mediated inactivation of FOXO1A;CD28 dependent PI3K/Akt signaling;Constitutive Signaling by AKT1 E17K in Cancer;CTLA4 inhibitory signaling;Cyclin E associated events during G1/S transition;Deactivation of the beta-catenin transactivating co…	Acute myeloid leukemia;Adipocytokine signaling pathway;Apoptosis;B cell receptor signaling pathway;Carbohydrate digestion and absorption;Chagas disease (American trypanosomiasis);Chemokine signaling pathway;Chronic myeloid leukemia;Colorectal cancer;Endometrial cancer;ErbB signaling pathway;Fc epsilon RI signaling pathway;Fc gamma R-mediated phagocytosis;Focal adhesion;Glioma;Hepatitis C;Insulin …	P31751	ENSG00000105221
UQCRC1	-0.482975	-1.11473	-0.469918	0.705792	0.988548	1.45231	0.897029	4.07429	0.000815166	HALLMARK_ADIPOGENESIS;HALLMARK_OXIDATIVE_PHOSPHORYLATION	Respiratory electron transport	Alzheimer's disease;Cardiac muscle contraction;Huntington's disease;Oxidative phosphorylation;Parkinson's disease	P31930	ENSG00000010256
HIBADH	-1.60832	-0.409236	0.448564	0.3946	0.813007	0.962447	0.873435	3.29569	0.00142005		Branched-chain amino acid catabolism	Valine, leucine and isoleucine degradation	P31937	ENSG00000106049
ATIC	-0.985188	-0.744806	-0.248577	1.86287	0.762234	-0.259601	-0.109906	6.43005	0.000203175		Purine ribonucleoside monophosphate biosynthesis	One carbon pool by folate;Purine metabolism	P31939	ENSG00000138363
HNRNPH3	-0.248883	-0.362422	-0.181599	0.439428	-1.10805	1.16271	1.56425	3.59041	0.00175064				P31942	ENSG00000096746
YWHAB	0.684429	1.16503	0.0852479	-0.183377	-1.28337	-0.506654	-1.39273	5.58073	0.0003026	HALLMARK_PI3K_AKT_MTOR_SIGNALING	Activation of BAD and translocation to mitochondria;ARMS-mediated activation;Butyrate Response Factor 1 (BRF1) binds and destabilizes mRNA;Chk1/Chk2(Cds1) mediated inactivation of Cyclin B:Cdk1 complex;Frs2-mediated activation;MAP2K and MAPK activation;mTOR signalling;mTORC1-mediated signalling;Negative regulation of MAPK pathway;Paradoxical activation of RAF signaling by kinase inactive BRAF;RAF…	Cell cycle;Neurotrophin signaling pathway;Oocyte meiosis	P31946	ENSG00000166913
SFN	1.18781	1.07423	0.555115	-1.3372	-0.802649	-0.332905	-1.29284	8.03165	0.000119403	HALLMARK_ESTROGEN_RESPONSE_EARLY;HALLMARK_ESTROGEN_RESPONSE_LATE;HALLMARK_P53_PATHWAY;HALLMARK_PI3K_AKT_MTOR_SIGNALING	Activation of BAD and translocation to mitochondria;Chk1/Chk2(Cds1) mediated inactivation of Cyclin B:Cdk1 complex;RHO GTPases activate PKNs;TP53 Regulates Metabolic Genes;TP53 Regulates Transcription of Genes Involved in G2 Cell Cycle Arrest;Translocation of GLUT4 to the plasma membrane	Aldosterone-regulated sodium reabsorption;Cell cycle;p53 signaling pathway	P31947	ENSG00000175793
STIP1	-0.621293	0.0769465	1.07899	0.389782	0.379639	-0.363368	-1.78199	5.63225	0.000297674	HALLMARK_MTORC1_SIGNALING;HALLMARK_UV_RESPONSE_UP	HSP90 chaperone cycle for steroid hormone receptors (SHR)	Prion diseases	P31948	ENSG00000168439
S100A11	0.335382	0.420872	0.450668	0.250128	-0.10481	-0.221541	-0.51761	1.51145	0.0281041	HALLMARK_CHOLESTEROL_HOMEOSTASIS	Neutrophil degranulation		P31949	ENSG00000163191
L1CAM	1.55693	-0.130894	-0.0887175	-0.784577	-0.0732896	-0.498208	-0.418714	2.72081	0.00326096	HALLMARK_HEDGEHOG_SIGNALING	Basigin interactions;Interaction between L1 and Ankyrins;L1CAM interactions;Recycling pathway of L1;Signal transduction by L1	Axon guidance;Cell adhesion molecules (CAMs)	P32004	ENSG00000198910
DCTD	-1.10826	0.380913	-0.615853	0.761515	0.388306	0.252966	0.841804	2.36574	0.00556217		Interconversion of nucleotide di- and triphosphates	Pyrimidine metabolism	P32321	ENSG00000129187
DSG3	1.17175	1.01499	0.27333	-0.780369	-0.604785	-0.818078	-0.968512	2.8026	0.00244091		Apoptotic cleavage of cell adhesion proteins;Formation of the cornified envelope;Keratinization		P32926	ENSG00000134757
ICAM3	-0.370868	1.82289	-0.596765	-0.298747	-0.162549	-0.650024	-0.50515	5.88486	0.000157895		CD209 (DC-SIGN) signaling;Immunoregulatory interactions between a Lymphoid and a non-Lymphoid cell;Integrin cell surface interactions	Cell adhesion molecules (CAMs)	P32942	ENSG00000076662
CD70	0.947828	0.779995	0.151424	-0.0615564	-1.97792	0.382872	-0.0950623	2.36118	0.00456667	HALLMARK_INFLAMMATORY_RESPONSE	TNFs bind their physiological receptors	Cytokine-cytokine receptor interaction	P32970	ENSG00000125726
ACSL1	-0.329421	-0.213491	0.991465	-0.33025	1.89753	-0.872106	0.0172526	2.56829	0.00525775	HALLMARK_BILE_ACID_METABOLISM;HALLMARK_FATTY_ACID_METABOLISM;HALLMARK_MYOGENESIS;HALLMARK_PEROXISOME	alpha-linolenic acid (ALA) metabolism;Linoleic acid (LA) metabolism;PPARA activates gene expression;Synthesis of very long-chain fatty acyl-CoAs	Adipocytokine signaling pathway;Fatty acid metabolism;Peroxisome;PPAR signaling pathway	P33121	ENSG00000151726
KIF5B	0.632342	0.558221	0.622333	0.0967979	-0.340552	-0.842105	-1.69168	3.11106	0.00258903	HALLMARK_G2M_CHECKPOINT;HALLMARK_MITOTIC_SPINDLE;HALLMARK_UNFOLDED_PROTEIN_RESPONSE	COPI-dependent Golgi-to-ER retrograde traffic;Insulin processing;Kinesins;MHC class II antigen presentation;RHO GTPases activate KTN1		P33176	ENSG00000170759
CSTF2	-1.76267	0.262333	0.0252237	0.446461	0.190425	0.515318	0.56424	2.28851	0.00751922	HALLMARK_MYC_TARGETS_V1	Cleavage of Growing Transcript in the Termination Region;mRNA 3'-end processing;mRNA Splicing - Major Pathway;Processing of Intronless Pre-mRNAs;tRNA processing in the nucleus	mRNA surveillance pathway	P33240	ENSG00000101811
LSP1	-0.762805	1.36646	-0.374446	-0.375526	-0.604149	-0.333606	-0.59398	1.97821	0.00989632	HALLMARK_MYOGENESIS;HALLMARK_REACTIVE_OXIGEN_SPECIES_PATHWAY			P33241	ENSG00000130592
DUT	-1.478	-0.531166	0.487969	0.336587	0.300489	0.800872	0.800738	2.88288	0.00284708	HALLMARK_DNA_REPAIR;HALLMARK_E2F_TARGETS;HALLMARK_MYC_TARGETS_V1		Pyrimidine metabolism	P33316	ENSG00000128951
ABCC1	-1.07969	0.997965	-1.05452	0.625989	0.352431	0.556465	0.0897387	1.52419	0.0256159	HALLMARK_REACTIVE_OXIGEN_SPECIES_PATHWAY;HALLMARK_UV_RESPONSE_DN	ABC-family proteins mediated transport;Cobalamin (Cbl, vitamin B12) transport and metabolism;Synthesis of Leukotrienes (LT) and Eoxins (EX)	ABC transporters;Vitamin digestion and absorption	P33527	ENSG00000103222;ENSG00000278183
ABCD1	0.38101	-0.539342	1.13977	-0.166609	-1.21318	-0.852903	0.185152	2.35376	0.00632881	HALLMARK_BILE_ACID_METABOLISM;HALLMARK_PEROXISOME	ABC transporters in lipid homeostasis;alpha-linolenic acid (ALA) metabolism;Beta-oxidation of very long chain fatty acids;Defective ABCD1 causes adrenoleukodystrophy (ALD);Linoleic acid (LA) metabolism	ABC transporters;Peroxisome	P33897	ENSG00000101986
MCM5	-2.04206	0.140044	0.508613	0.43779	0.463486	0.742867	0.649045	4.8224	0.000256267	HALLMARK_E2F_TARGETS;HALLMARK_G2M_CHECKPOINT;HALLMARK_MYC_TARGETS_V1;HALLMARK_MYC_TARGETS_V2	Activation of ATR in response to replication stress;Activation of the pre-replicative complex;Assembly of the pre-replicative complex;Orc1 removal from chromatin;Removal of licensing factors from origins;Switching of origins to a post-replicative state;Unwinding of DNA	Cell cycle;Cell cycle - yeast;DNA replication;Meiosis - yeast	P33992	ENSG00000100297
EPHX2	1.10672	0.667217	-0.692375	0.159126	-0.956513	0.057755	-0.836177	2.17795	0.00852009	HALLMARK_ADIPOGENESIS;HALLMARK_BILE_ACID_METABOLISM;HALLMARK_PEROXISOME	Synthesis of epoxy (EET) and dihydroxyeicosatrienoic acids (DHET)	Arachidonic acid metabolism;Chloroalkane and chloroalkene degradation;Peroxisome	P34913	ENSG00000120915
GPC1	1.91775	-0.863251	-0.768783	-0.132169	0.0325383	-0.138225	-0.369826	3.25161	0.00148148	HALLMARK_EPITHELIAL_MESENCHYMAL_TRANSITION;HALLMARK_GLYCOLYSIS;HALLMARK_HYPOXIA	A tetrasaccharide linker sequence is required for GAG synthesis;Cell surface interactions at the vascular wall;Defective B3GALT6 causes EDSP2 and SEMDJL1;Defective B3GAT3 causes JDSSDHD;Defective B4GALT7 causes EDS, progeroid type;Defective EXT1 causes exostoses 1, TRPS2 and CHDS;Defective EXT2 causes exostoses 2;HS-GAG biosynthesis;HS-GAG degradation;Retinoid metabolism and transport;Signaling b…		P35052	ENSG00000063660
PFN2	-1.39523	0.0568594	1.05904	0.176506	0.148507	0.439404	0.18129	2.04272	0.00988571	HALLMARK_EPITHELIAL_MESENCHYMAL_TRANSITION	RHO GTPases Activate Formins;Signaling by ROBO receptors	Regulation of actin cytoskeleton;Shigellosis	P35080	ENSG00000070087
CTNNA1	0.889843	0.54059	0.523629	-0.0617996	0.159016	-0.320353	-2.04887	3.63538	0.000747182	HALLMARK_APICAL_JUNCTION	Adherens junctions interactions;CDO in myogenesis;RHO GTPases activate IQGAPs;VEGFR2 mediated vascular permeability	Adherens junction;Arrhythmogenic right ventricular cardiomyopathy (ARVC);Bacterial invasion of epithelial cells;Endometrial cancer;Leukocyte transendothelial migration;Pathways in cancer;Tight junction	P35221	ENSG00000044115
CTNNB1	0.876195	0.334673	0.379725	0.170998	-0.273409	-0.0206786	-1.51165	2.78637	0.00298039	HALLMARK_APOPTOSIS;HALLMARK_CHOLESTEROL_HOMEOSTASIS;HALLMARK_TGF_BETA_SIGNALING;HALLMARK_WNT_BETA_CATENIN_SIGNALING	Beta-catenin phosphorylation cascade;Binding of TCF/LEF:CTNNB1 to target gene promoters;Ca2+ pathway;CDO in myogenesis;Deactivation of the beta-catenin transactivating complex;Degradation of beta-catenin by the destruction complex;Disassembly of the destruction complex and recruitment of AXIN to the membrane;Formation of the beta-catenin:TCF transactivating complex;InlA-mediated entry of Listeria…	Adherens junction;Arrhythmogenic right ventricular cardiomyopathy (ARVC);Bacterial invasion of epithelial cells;Basal cell carcinoma;Colorectal cancer;Endometrial cancer;Focal adhesion;Leukocyte transendothelial migration;Melanogenesis;Pathogenic Escherichia coli infection;Pathways in cancer;Prostate cancer;Thyroid cancer;Tight junction;Wnt signaling pathway	P35222	ENSG00000168036
PHB	-0.0776293	-0.992849	-0.527691	0.322071	0.884126	0.783859	1.49988	5.85485	0.000276923	HALLMARK_MYC_TARGETS_V1;HALLMARK_MYC_TARGETS_V2	Paradoxical activation of RAF signaling by kinase inactive BRAF;Processing of SMDT1;RAF activation;Signaling by moderate kinase activity BRAF mutants;Signaling by RAS mutants		P35232	ENSG00000167085
SERPINB6	0.927507	0.502644	0.461859	-0.245918	0.24209	-1.03344	-1.51847	3.14971	0.00303017	HALLMARK_IL2_STAT5_SIGNALING	Dissolution of Fibrin Clot;Neutrophil degranulation	Amoebiasis	P35237	ENSG00000124570
NF2	-0.722948	-0.644738	-0.33761	-0.289658	1.86016	-0.453731	-0.56246	1.88838	0.0128618	HALLMARK_APICAL_JUNCTION;HALLMARK_SPERMATOGENESIS	Regulation of actin dynamics for phagocytic cup formation;RHO GTPases activate PAKs		P35240	ENSG00000186575
RPL22	0.138177	0.885587	0.429594	-0.531726	-0.652705	0.190015	-1.74696	2.88693	0.00713745	HALLMARK_MYC_TARGETS_V1	Eukaryotic Translation Termination;Formation of a pool of free 40S subunits;GTP hydrolysis and joining of the 60S ribosomal subunit;L13a-mediated translational silencing of Ceruloplasmin expression;Major pathway of rRNA processing in the nucleolus and cytosol;Nonsense Mediated Decay (NMD) enhanced by the Exon Junction Complex (EJC);Nonsense Mediated Decay (NMD) independent of the Exon Junction Co…	Ribosome	P35268	ENSG00000116251
THBS2	0.617218	1.35437	0.921162	-1.02674	-0.866407	-0.559007	-0.653063	2.96641	0.00220592	HALLMARK_EPITHELIAL_MESENCHYMAL_TRANSITION	Defective B3GALTL causes Peters-plus syndrome (PpS);O-glycosylation of TSR domain-containing proteins;Signaling by PDGF	ECM-receptor interaction;Focal adhesion;Malaria;Phagosome;TGF-beta signaling pathway	P35442	ENSG00000186340
FBN1	0.838614	0.906586	-0.177078	-0.205105	-2.54079	0.271166	-0.453963	5.29986	0.000183746	HALLMARK_APICAL_JUNCTION;HALLMARK_COAGULATION;HALLMARK_EPITHELIAL_MESENCHYMAL_TRANSITION	Degradation of the extracellular matrix;Elastic fibre formation;Integrin cell surface interactions;Molecules associated with elastic fibres;Post-translational protein phosphorylation;Regulation of Insulin-like Growth Factor (IGF) transport and uptake by Insulin-like Growth Factor Binding Proteins (IGFBPs)		P35555	ENSG00000166147
AGL	0.638457	0.925145	0.293728	-1.37929	0.833687	0.0139178	-1.47041	2.34496	0.00639053	HALLMARK_GLYCOLYSIS;HALLMARK_MYOGENESIS	Glycogen breakdown (glycogenolysis);Neutrophil degranulation	Starch and sucrose metabolism	P35573	ENSG00000162688
MYH9	0.695166	1.28667	0.274713	-1.14695	-0.234313	-0.442855	-1.25261	9.17079	7.40741e-05	HALLMARK_APICAL_JUNCTION;HALLMARK_HEDGEHOG_SIGNALING;HALLMARK_HYPOXIA;HALLMARK_MITOTIC_SPINDLE;HALLMARK_MYOGENESIS	EPHA-mediated growth cone collapse;Regulation of actin dynamics for phagocytic cup formation;RHO GTPases activate CIT;RHO GTPases activate PAKs;RHO GTPases activate PKNs;RHO GTPases Activate ROCKs;Sema4D induced cell migration and growth-cone collapse	Tight junction;Viral myocarditis	P35579	ENSG00000100345
COPB2	-1.0288	0.888601	0.498525	0.298678	0.501658	-0.377326	-1.19454	2.69437	0.00700993	HALLMARK_GLYCOLYSIS;HALLMARK_PROTEIN_SECRETION	COPI-dependent Golgi-to-ER retrograde traffic;COPI-mediated anterograde transport		P35606	ENSG00000184432
BSG	0.300721	0.261075	0.257844	0.914259	0.180794	-0.840764	-0.81743	2.55473	0.00443324	HALLMARK_HEME_METABOLISM;HALLMARK_UV_RESPONSE_UP	Basigin interactions;Degradation of the extracellular matrix;Integrin cell surface interactions;Proton-coupled monocarboxylate transport;Pyruvate metabolism		P35613	ENSG00000172270
FUS	-1.55634	0.354756	0.350235	0.274641	0.946962	0.565216	0.468709	1.82071	0.017006	HALLMARK_UNFOLDED_PROTEIN_RESPONSE	mRNA Splicing - Major Pathway		P35637	ENSG00000089280
DEK	-1.35841	0.070996	-0.134883	1.30179	0.0411722	-0.0719639	0.83326	2.53853	0.00639527	HALLMARK_E2F_TARGETS;HALLMARK_MYC_TARGETS_V1	B-WICH complex positively regulates rRNA expression;Transcriptional regulation by the AP-2 (TFAP2) family of transcription factors		P35659	ENSG00000124795
MYH11	1.1713	0.925795	-0.661571	-0.599493	-0.0360657	-0.408316	-0.82743	2.11489	0.00787399	HALLMARK_MYOGENESIS	EPHA-mediated growth cone collapse;RHO GTPases activate CIT;RHO GTPases activate PAKs;RHO GTPases activate PKNs;RHO GTPases Activate ROCKs;Sema4D induced cell migration and growth-cone collapse;Smooth Muscle Contraction	Tight junction;Viral myocarditis	P35749	ENSG00000133392;ENSG00000276480
GLRX	0.00233489	1.47653	-0.506337	-0.299276	-0.00637847	-0.285453	-0.388418	1.89469	0.0151658	HALLMARK_GLYCOLYSIS;HALLMARK_HYPOXIA;HALLMARK_KRAS_SIGNALING_UP;HALLMARK_MTORC1_SIGNALING;HALLMARK_REACTIVE_OXIGEN_SPECIES_PATHWAY	Interconversion of nucleotide di- and triphosphates		P35754	ENSG00000173221
PPM1A	-0.82315	0.765474	0.729383	-0.200697	0.983651	-0.745325	-0.80378	2.29564	0.00631043	HALLMARK_TGF_BETA_SIGNALING	Downregulation of SMAD2/3:SMAD4 transcriptional activity;Energy dependent regulation of mTOR by LKB1-AMPK	MAPK signaling pathway	P35813	ENSG00000100614
HMGCL	-1.02175	-0.618074	0.351547	0.043507	1.21863	0.871229	0.883598	2.38965	0.00508147	HALLMARK_FATTY_ACID_METABOLISM;HALLMARK_PEROXISOME	Synthesis of Ketone Bodies	Butanoate metabolism;Geraniol degradation;Peroxisome;Synthesis and degradation of ketone bodies;Valine, leucine and isoleucine degradation	P35914	ENSG00000117305
ARL2	-0.422951	-0.557686	0.264632	0.361277	0.442126	0.670692	0.545593	1.41061	0.0337778		Post-chaperonin tubulin folding pathway;Regulation of insulin secretion		P36404	ENSG00000213465
ATP5F1C	-1.29611	-1.09817	0.460776	0.395689	0.890661	0.831916	0.916272	4.60209	0.000484404	HALLMARK_OXIDATIVE_PHOSPHORYLATION	Cristae formation;Formation of ATP by chemiosmotic coupling	Alzheimer's disease;Huntington's disease;Oxidative phosphorylation;Parkinson's disease	P36542	ENSG00000165629
CPOX	-1.49481	-0.807564	0.47471	0.215597	1.46244	0.560435	0.710213	5.35357	0.000198758	HALLMARK_FATTY_ACID_METABOLISM;HALLMARK_HEME_METABOLISM	Heme biosynthesis	Porphyrin and chlorophyll metabolism	P36551	ENSG00000080819
RPL4	-0.0219524	0.451256	0.636399	0.918335	-1.25711	-0.720229	-0.967244	3.78905	0.00134993		Eukaryotic Translation Termination;Formation of a pool of free 40S subunits;GTP hydrolysis and joining of the 60S ribosomal subunit;L13a-mediated translational silencing of Ceruloplasmin expression;Major pathway of rRNA processing in the nucleolus and cytosol;Nonsense Mediated Decay (NMD) enhanced by the Exon Junction Complex (EJC);Nonsense Mediated Decay (NMD) independent of the Exon Junction Co…	Ribosome	P36578	ENSG00000174444
LONP1	-1.26484	-1.13313	0.374907	-0.175671	1.23024	0.737209	0.88257	8.70718	8.08081e-05	HALLMARK_XENOBIOTIC_METABOLISM			P36776	ENSG00000196365
PGM1	0.426787	0.852921	0.979174	-0.00388905	-0.245693	-0.970939	-1.28215	4.05013	0.000515206	HALLMARK_ADIPOGENESIS;HALLMARK_HYPOXIA;HALLMARK_MTORC1_SIGNALING	Defective PGM1 causes PGM1-CDG (CDG1t);Galactose catabolism;Glycogen breakdown (glycogenolysis);Glycogen synthesis;Neutrophil degranulation	Amino sugar and nucleotide sugar metabolism;Galactose metabolism;Glycolysis / Gluconeogenesis;Pentose phosphate pathway;Purine metabolism;Starch and sucrose metabolism;Streptomycin biosynthesis	P36871	ENSG00000079739
SERPINB5	1.24899	1.22426	0.424856	-1.00472	-0.517682	0.0709677	-0.916932	3.11981	0.00167056	HALLMARK_P53_PATHWAY		p53 signaling pathway	P36952	ENSG00000206075
SERPINF1	-0.25728	0.918607	0.0992596	-0.386286	-1.87648	0.71226	-0.0569227	2.08704	0.0099039				P36955	ENSG00000132386
DLST	-1.11724	-1.16096	-0.236755	0.57065	0.937083	0.870054	1.16274	9.43767	0.000111111	HALLMARK_FATTY_ACID_METABOLISM;HALLMARK_OXIDATIVE_PHOSPHORYLATION	Citric acid cycle (TCA cycle);Glyoxylate metabolism and glycine degradation;Lysine catabolism	Citrate cycle (TCA cycle);Lysine degradation	P36957	ENSG00000119689
SRP14	-1.46363	-0.468466	-0.445843	1.40507	-0.367451	0.754153	1.23728	4.65915	0.000348936	HALLMARK_PANCREAS_BETA_CELLS	Neutrophil degranulation;SRP-dependent cotranslational protein targeting to membrane	Protein export	P37108	ENSG00000140319
HPCAL1	-0.155289	0.295357	0.681041	0.652214	-0.45029	-1.19352	-1.06255	1.73975	0.0208748				P37235	ENSG00000115756
TAGLN2	0.240999	1.46415	0.591501	-1.21282	-0.369505	-0.50144	-1.15492	6.38996	0.00015859		Platelet degranulation		P37802	ENSG00000158710
SNCA	-1.38871	-0.00634895	0.90258	-0.153204	0.631713	0.427685	0.645375	2.93029	0.00231359	HALLMARK_HEME_METABOLISM	Amyloid fiber formation	Alzheimer's disease;Parkinson's disease	P37840	ENSG00000145335
ETFB	-1.27651	-1.33047	0.173813	1.14666	0.738191	0.439201	0.810714	9.11552	0.000125	HALLMARK_ADIPOGENESIS;HALLMARK_ESTROGEN_RESPONSE_LATE;HALLMARK_OXIDATIVE_PHOSPHORYLATION	Protein methylation;Respiratory electron transport		P38117	ENSG00000105379
RBMX	-0.835788	-0.196839	-0.170111	0.253175	-0.171922	0.848561	1.21642	1.93915	0.0190466		mRNA Splicing - Major Pathway;Processing of Capped Intron-Containing Pre-mRNA	Spliceosome	P38159	ENSG00000147274
ATP6V1A	-0.463479	-0.171893	0.781835	0.577853	0.829227	0.518026	-2.04782	3.10197	0.00421928		Insulin receptor recycling;Ion channel transport;ROS, RNS production in phagocytes;Transferrin endocytosis and recycling	Collecting duct acid secretion;Epithelial cell signaling in Helicobacter pylori infection;Oxidative phosphorylation;Phagosome;Rheumatoid arthritis;Vibrio cholerae infection	P38606	ENSG00000114573
HSPA9	-1.38425	-0.972812	0.397039	0.370361	1.24137	0.726586	0.931246	9.94814	7.84314e-05	HALLMARK_MTORC1_SIGNALING;HALLMARK_OXIDATIVE_PHOSPHORYLATION;HALLMARK_UNFOLDED_PROTEIN_RESPONSE	Cristae formation;Gene and protein expression by JAK-STAT signaling after Interleukin-12 stimulation;Mitochondrial protein import;Regulation of HSF1-mediated heat shock response	ko05152;RNA degradation	P38646	ENSG00000113013
EIF4A3	-1.40739	0.329242	0.332061	0.293683	-0.218779	0.788194	0.714018	1.84429	0.0296442	HALLMARK_UNFOLDED_PROTEIN_RESPONSE	Cleavage of Growing Transcript in the Termination Region;Deadenylation of mRNA;ISG15 antiviral mechanism;mRNA 3'-end processing;mRNA Splicing - Major Pathway;Nonsense Mediated Decay (NMD) enhanced by the Exon Junction Complex (EJC);Regulation of expression of SLITs and ROBOs;Transport of Mature mRNA derived from an Intron-Containing Transcript	mRNA surveillance pathway;RNA transport;Spliceosome	P38919	ENSG00000141543
RPS19	0.429612	0.67069	0.629609	-0.00210136	-0.325506	-0.684039	-1.47997	1.47439	0.0499769	HALLMARK_ALLOGRAFT_REJECTION	Eukaryotic Translation Termination;Formation of a pool of free 40S subunits;Formation of the ternary complex, and subsequently, the 43S complex;GTP hydrolysis and joining of the 60S ribosomal subunit;L13a-mediated translational silencing of Ceruloplasmin expression;Major pathway of rRNA processing in the nucleolus and cytosol;Nonsense Mediated Decay (NMD) enhanced by the Exon Junction Complex (EJ…	Ribosome	P39019	ENSG00000105372
COL15A1	1.02646	0.95661	-0.160851	-0.678954	-1.22196	0.507926	-1.23091	4.26209	0.000343348	HALLMARK_ADIPOGENESIS;HALLMARK_MYOGENESIS	Assembly of collagen fibrils and other multimeric structures;Collagen biosynthesis and modifying enzymes;Collagen chain trimerization;Collagen degradation	Protein digestion and absorption	P39059	ENSG00000204291
COL18A1	1.62865	0.776266	0.0820512	-0.72963	-0.684352	-0.265286	-1.85136	10.9414	0.000333333		Activation of Matrix Metalloproteinases;Assembly of collagen fibrils and other multimeric structures;Collagen biosynthesis and modifying enzymes;Collagen chain trimerization;Collagen degradation;Integrin cell surface interactions;Laminin interactions	Protein digestion and absorption	P39060	ENSG00000182871
DDOST	-1.69437	0.142148	0.249635	0.758412	0.866274	0.883685	-0.351804	3.93463	0.00325105		Advanced glycosylation endproduct receptor signaling;Asparagine N-linked glycosylation;Neutrophil degranulation;SRP-dependent cotranslational protein targeting to membrane	N-Glycan biosynthesis;Protein processing in endoplasmic reticulum;Various types of N-glycan biosynthesis	P39656	ENSG00000244038
ANP32A	-1.56026	-0.428299	-0.0615212	1.30222	0.0453806	0.531587	0.944837	7.33356	0.000131579		HuR (ELAVL1) binds and stabilizes mRNA		P39687	ENSG00000140350
CAPG	0.34589	0.818707	1.37031	-0.475771	-0.531293	-1.01261	-0.935225	8.30228	0.000105263	HALLMARK_ALLOGRAFT_REJECTION;HALLMARK_EPITHELIAL_MESENCHYMAL_TRANSITION;HALLMARK_IL2_STAT5_SIGNALING			P40121	ENSG00000042493
DCT	1.82426	-0.30152	-0.167473	-0.653832	0.0813579	-0.253343	-0.421576	2.65	0.00357685	HALLMARK_COAGULATION	Melanin biosynthesis	Melanogenesis;Tyrosine metabolism	P40126	ENSG00000080166
NNMT	-0.963197	1.08306	0.503153	-0.184924	0.602767	-0.445679	-0.0426394	2.0137	0.00940729	HALLMARK_EPITHELIAL_MESENCHYMAL_TRANSITION	Metabolism of ingested SeMet, Sec, MeSec into H2Se;Methylation;Nicotinamide salvaging	Nicotinate and nicotinamide metabolism	P40261	ENSG00000166741
PSMB10	-0.65892	1.26603	-0.594009	-0.48513	0.083813	0.0119032	-1.03284	2.00554	0.0101807	HALLMARK_ALLOGRAFT_REJECTION;HALLMARK_INTERFERON_GAMMA_RESPONSE;HALLMARK_XENOBIOTIC_METABOLISM	ABC-family proteins mediated transport;Activation of NF-kappaB in B cells;Antigen processing: Ubiquitination & Proteasome degradation;APC/C:Cdc20 mediated degradation of Securin;APC/C:Cdh1 mediated degradation of Cdc20 and other APC/C:Cdh1 targeted proteins in late mitosis/early G1;Asymmetric localization of PCP proteins;AUF1 (hnRNP D0) binds and destabilizes mRNA;Autodegradation of Cdh1 by Cdh1:…	Proteasome	P40306	ENSG00000205220
RPL13A	-0.281509	0.235395	0.714133	0.40188	-0.394121	-0.713329	-1.59262	2.07656	0.0150972		Eukaryotic Translation Termination;Formation of a pool of free 40S subunits;GTP hydrolysis and joining of the 60S ribosomal subunit;L13a-mediated translational silencing of Ceruloplasmin expression;Major pathway of rRNA processing in the nucleolus and cytosol;Nonsense Mediated Decay (NMD) enhanced by the Exon Junction Complex (EJC);Nonsense Mediated Decay (NMD) independent of the Exon Junction Co…	Ribosome	P40429	ENSG00000142541
STAT3	-0.260957	1.34981	-0.0670329	-0.157351	-0.48724	-0.381588	-0.836132	1.23451	0.0488422	HALLMARK_IL6_JAK_STAT3_SIGNALING;HALLMARK_INTERFERON_GAMMA_RESPONSE	Association of TriC/CCT with target proteins during biosynthesis;Downstream signal transduction;Growth hormone receptor signaling;Interleukin-10 signaling;Interleukin-15 signaling;Interleukin-20 family signaling;Interleukin-21 signaling;Interleukin-23 signaling;Interleukin-27 signaling;Interleukin-35 Signalling;Interleukin-37 signaling;Interleukin-4 and 13 signaling;Interleukin-6 signaling;Interl…	Acute myeloid leukemia;Adipocytokine signaling pathway;Chemokine signaling pathway;Hepatitis C;Jak-STAT signaling pathway;ko05152;Measles;Pancreatic cancer;Pathways in cancer;Toxoplasmosis	P40763	ENSG00000168610
MDH2	-1.46826	-0.973823	-0.0306464	0.381487	1.21893	1.0818	1.18094	12.4935	0.0005	HALLMARK_ADIPOGENESIS;HALLMARK_FATTY_ACID_METABOLISM;HALLMARK_GLYCOLYSIS;HALLMARK_OXIDATIVE_PHOSPHORYLATION	Citric acid cycle (TCA cycle);Gluconeogenesis	Carbon fixation in photosynthetic organisms;Citrate cycle (TCA cycle);Glyoxylate and dicarboxylate metabolism;Pyruvate metabolism	P40926	ENSG00000146701
RFC5	-1.42184	0.254748	0.77278	0.311441	-0.191084	0.709856	0.697848	1.96038	0.0118509	HALLMARK_DNA_REPAIR	Activation of ATR in response to replication stress;Dual Incision in GG-NER;Dual incision in TC-NER;G2/M DNA damage checkpoint;Gap-filling DNA repair synthesis and ligation in GG-NER;Gap-filling DNA repair synthesis and ligation in TC-NER;HDR through Homologous Recombination (HRR);HDR through Single Strand Annealing (SSA);PCNA-Dependent Long Patch Base Excision Repair;Polymerase switching;Polymer…	DNA replication;Mismatch repair;Nucleotide excision repair	P40937	ENSG00000111445
RFC3	-0.848048	-0.75852	0.434653	0.0188405	1.15027	0.753719	1.05599	1.48183	0.0336804	HALLMARK_DNA_REPAIR;HALLMARK_E2F_TARGETS	Activation of ATR in response to replication stress;Dual Incision in GG-NER;Dual incision in TC-NER;G2/M DNA damage checkpoint;Gap-filling DNA repair synthesis and ligation in GG-NER;Gap-filling DNA repair synthesis and ligation in TC-NER;HDR through Homologous Recombination (HRR);HDR through Single Strand Annealing (SSA);PCNA-Dependent Long Patch Base Excision Repair;Polymerase switching;Polymer…	DNA replication;Mismatch repair;Nucleotide excision repair	P40938	ENSG00000133119
HADHA	-1.32109	-1.07023	0.492317	0.296051	1.3054	0.458582	0.812014	7.32819	0.000117647	HALLMARK_OXIDATIVE_PHOSPHORYLATION	Acyl chain remodeling of CL;Beta oxidation of decanoyl-CoA to octanoyl-CoA-CoA;Beta oxidation of hexanoyl-CoA to butanoyl-CoA;Beta oxidation of lauroyl-CoA to decanoyl-CoA-CoA;Beta oxidation of myristoyl-CoA to lauroyl-CoA;Beta oxidation of octanoyl-CoA to hexanoyl-CoA;Beta oxidation of palmitoyl-CoA to myristoyl-CoA;mitochondrial fatty acid beta-oxidation of unsaturated fatty acids	Aminobenzoate degradation;Benzoate degradation;beta-Alanine metabolism;Biosynthesis of unsaturated fatty acids;Butanoate metabolism;Caprolactam degradation;Fatty acid elongation in mitochondria;Fatty acid metabolism;Lysine degradation;Propanoate metabolism;Tryptophan metabolism;Valine, leucine and isoleucine degradation	P40939	ENSG00000084754
EIF2S3	-0.225736	0.37269	-0.0638864	0.478402	1.13563	-0.432531	-2.01306	2.40641	0.0070346	HALLMARK_UV_RESPONSE_UP	ABC-family proteins mediated transport;Formation of the ternary complex, and subsequently, the 43S complex;GTP hydrolysis and joining of the 60S ribosomal subunit;L13a-mediated translational silencing of Ceruloplasmin expression;Recycling of eIF2:GDP;Ribosomal scanning and start codon recognition;Translation initiation complex formation	RNA transport	P41091	ENSG00000130741
CSK	-0.636819	0.662716	0.398161	0.355797	-0.262646	-0.508398	-0.477025	2.14162	0.00866875	HALLMARK_ALLOGRAFT_REJECTION	GAB1 signalosome;Integrin alphaIIb beta3 signaling;MAP2K and MAPK activation;Paradoxical activation of RAF signaling by kinase inactive BRAF;PD-1 signaling;Phosphorylation of CD3 and TCR zeta chains;Signaling by BRAF and RAF fusions;Signaling by high-kinase activity BRAF mutants;Signaling by moderate kinase activity BRAF mutants;Signaling by RAS mutants	Chemokine signaling pathway;Epithelial cell signaling in Helicobacter pylori infection;Neurotrophin signaling pathway;Regulation of actin cytoskeleton;Shigellosis	P41240	ENSG00000103653
GARS	-2.08628	0.648693	0.0893785	0.199239	0.0309268	0.882327	-0.132694	2.25067	0.00700496		Cytosolic tRNA aminoacylation;Mitochondrial tRNA aminoacylation	Aminoacyl-tRNA biosynthesis	P41250	ENSG00000106105
IARS	-1.06815	0.0606183	0.80755	1.17084	0.587401	-0.738524	-1.08942	4.26323	0.00088062	HALLMARK_MYC_TARGETS_V1;HALLMARK_UNFOLDED_PROTEIN_RESPONSE	Cytosolic tRNA aminoacylation;SeMet incorporation into proteins	Aminoacyl-tRNA biosynthesis;Valine, leucine and isoleucine biosynthesis	P41252	ENSG00000196305
ECI1	-0.697149	-0.316622	-0.0922895	0.308922	0.675182	1.03875	0.879366	2.59007	0.00409914	HALLMARK_FATTY_ACID_METABOLISM;HALLMARK_OXIDATIVE_PHOSPHORYLATION	mitochondrial fatty acid beta-oxidation of unsaturated fatty acids	Fatty acid metabolism	P42126	ENSG00000167969
STAT1	-0.475345	1.28518	-0.0336347	-0.245738	-0.135237	-0.704568	-0.456115	1.79689	0.0162247	HALLMARK_ALLOGRAFT_REJECTION;HALLMARK_IL6_JAK_STAT3_SIGNALING;HALLMARK_INTERFERON_GAMMA_RESPONSE	Downstream signal transduction;Growth hormone receptor signaling;Interleukin-20 family signaling;Interleukin-21 signaling;Interleukin-27 signaling;Interleukin-35 Signalling;Interleukin-4 and 13 signaling;Interleukin-6 signaling;ISG15 antiviral mechanism;NOTCH3 Intracellular Domain Regulates Transcription;Regulation of RUNX2 expression and activity;Signaling by cytosolic FGFR1 fusion mutants;Signa…	Chemokine signaling pathway;Hepatitis C;Jak-STAT signaling pathway;ko05152;Leishmaniasis;Measles;Osteoclast differentiation;Pancreatic cancer;Pathways in cancer;Toll-like receptor signaling pathway;Toxoplasmosis	P42224	ENSG00000115415
AKR1C3	-0.469541	1.56128	-0.379263	-0.288515	-0.574297	-0.507647	-0.68966	2.8079	0.00281236	HALLMARK_XENOBIOTIC_METABOLISM	RA biosynthesis pathway;Retinoid metabolism and transport;Synthesis of bile acids and bile salts via 24-hydroxycholesterol;Synthesis of bile acids and bile salts via 27-hydroxycholesterol;Synthesis of bile acids and bile salts via 7alpha-hydroxycholesterol;Synthesis of Prostaglandins (PG) and Thromboxanes (TX)	Arachidonic acid metabolism;Metabolism of xenobiotics by cytochrome P450;Steroid hormone biosynthesis	P42330	ENSG00000196139
MTOR	0.132305	-0.247196	-0.342828	0.39599	0.510143	1.06067	0.670454	1.24729	0.0412457	HALLMARK_SPERMATOGENESIS	CD28 dependent PI3K/Akt signaling;Constitutive Signaling by AKT1 E17K in Cancer;Energy dependent regulation of mTOR by LKB1-AMPK;HSF1-dependent transactivation;Macroautophagy;mTOR signalling;mTORC1-mediated signalling;PIP3 activates AKT signaling;Regulation of PTEN gene transcription;Regulation of TP53 Degradation;TP53 Regulates Metabolic Genes;VEGFR2 mediated vascular permeability	Acute myeloid leukemia;Adipocytokine signaling pathway;ErbB signaling pathway;Glioma;Insulin signaling pathway;mTOR signaling pathway;Pathways in cancer;Prostate cancer;Type II diabetes mellitus	P42345	ENSG00000198793
PI4KA	0.758461	0.369774	0.664967	-0.765297	0.100765	-0.511321	-1.7217	3.22851	0.00192079		Synthesis of PIPs at the ER membrane;Synthesis of PIPs at the Golgi membrane		P42356	ENSG00000241973
EPS15	0.757531	0.38823	0.166071	-1.3527	-0.87472	0.384324	-0.348339	1.80926	0.0152309		Cargo recognition for clathrin-mediated endocytosis;Clathrin-mediated endocytosis;EGFR downregulation;InlB-mediated entry of Listeria monocytogenes into host cell;Negative regulation of MET activity	Endocytosis	P42566	ENSG00000085832
RBM34	-1.23647	0.3131	0.527152	0.943393	-1.25058	-0.154713	0.615612	2.05098	0.00952959				P42696	ENSG00000188739
LRPPRC	-1.40856	-0.906722	0.0143844	0.449108	1.14282	0.87792	1.06305	11.3087	0.000222222	HALLMARK_MITOTIC_SPINDLE;HALLMARK_OXIDATIVE_PHOSPHORYLATION	Respiratory electron transport;TP53 Regulates Metabolic Genes		P42704	ENSG00000138095
ACAA2	-0.423843	-0.0603782	-1.20527	-0.0215096	-0.33019	1.33471	1.38823	1.99217	0.0143812	HALLMARK_ADIPOGENESIS;HALLMARK_FATTY_ACID_METABOLISM;HALLMARK_OXIDATIVE_PHOSPHORYLATION	Mitochondrial Fatty Acid Beta-Oxidation	Benzoate degradation;Fatty acid elongation in mitochondria;Fatty acid metabolism;Valine, leucine and isoleucine degradation	P42765	ENSG00000167315
RPL35	-0.603135	0.743302	0.891424	0.658663	-0.93761	-0.520831	-1.5676	4.80555	0.000348584		Eukaryotic Translation Termination;Formation of a pool of free 40S subunits;GTP hydrolysis and joining of the 60S ribosomal subunit;L13a-mediated translational silencing of Ceruloplasmin expression;Major pathway of rRNA processing in the nucleolus and cytosol;Nonsense Mediated Decay (NMD) enhanced by the Exon Junction Complex (EJC);Nonsense Mediated Decay (NMD) independent of the Exon Junction Co…	Ribosome	P42766	ENSG00000136942
SLC1A4	0.343829	0.296039	0.866366	0.597947	0.389398	-0.901967	-1.96461	5.36815	0.000180556	HALLMARK_ESTROGEN_RESPONSE_EARLY;HALLMARK_ESTROGEN_RESPONSE_LATE;HALLMARK_MTORC1_SIGNALING;HALLMARK_UNFOLDED_PROTEIN_RESPONSE	Amino acid transport across the plasma membrane		P43007	ENSG00000115902
CRAT	-1.6815	-0.350553	0.340506	0.302714	0.541874	0.571633	0.247601	2.54674	0.0040691	HALLMARK_ADIPOGENESIS;HALLMARK_APICAL_JUNCTION;HALLMARK_FATTY_ACID_METABOLISM;HALLMARK_MYOGENESIS;HALLMARK_PEROXISOME	Beta-oxidation of pristanoyl-CoA	Peroxisome	P43155	ENSG00000095321
MATR3	-0.955787	-0.0221665	-0.356247	0.250163	-0.257089	1.12178	1.28398	2.03067	0.0156788				P43243	ENSG00000015479;ENSG00000280987
MSH2	0.767619	-0.722347	0.605805	0.266559	1.18527	-0.54949	-1.4205	1.81434	0.0163342	HALLMARK_E2F_TARGETS;HALLMARK_PEROXISOME	Defective Mismatch Repair Associated With MSH2;Defective Mismatch Repair Associated With MSH3;Defective Mismatch Repair Associated With MSH6;Mismatch repair (MMR) directed by MSH2:MSH3 (MutSbeta);Mismatch repair (MMR) directed by MSH2:MSH6 (MutSalpha);TP53 Regulates Transcription of DNA Repair Genes	Colorectal cancer;Mismatch repair;Pathways in cancer	P43246	ENSG00000095002
GPD2	-1.15553	-1.1605	-0.0838469	0.400217	0.844673	0.931975	1.08589	10.8138	0.00016	HALLMARK_ADIPOGENESIS;HALLMARK_COMPLEMENT;HALLMARK_FATTY_ACID_METABOLISM	Synthesis of PA;Triglyceride catabolism	Glycerophospholipid metabolism	P43304	ENSG00000115159
RANBP1	0.8022	0.766002	0.137096	0.208385	-0.18316	-1.41869	-0.559547	3.46662	0.00109407	HALLMARK_E2F_TARGETS;HALLMARK_MYC_TARGETS_V1	Rev-mediated nuclear export of HIV RNA		P43487	ENSG00000099901
NAMPT	-0.337863	0.44724	0.767049	-0.446232	1.28019	-1.00146	-0.960373	2.08887	0.0143098	HALLMARK_INFLAMMATORY_RESPONSE;HALLMARK_INTERFERON_GAMMA_RESPONSE;HALLMARK_MTORC1_SIGNALING;HALLMARK_TNFA_SIGNALING_VIA_NFKB	BMAL1:CLOCK,NPAS2 activates circadian gene expression;Nicotinamide salvaging	Nicotinate and nicotinamide metabolism	P43490	ENSG00000105835
VDAC2	-0.486545	-1.18103	-0.162964	0.258773	1.15919	0.799957	0.845156	3.98611	0.00111816	HALLMARK_APOPTOSIS;HALLMARK_OXIDATIVE_PHOSPHORYLATION	Mitochondrial calcium ion transport;Ub-specific processing proteases	Calcium signaling pathway;Huntington's disease;Parkinson's disease	P45880	ENSG00000165637
USP5	1.21049	0.89076	-0.118459	-0.806417	-0.858487	-0.739765	-0.592169	3.80701	0.00139891		Synthesis of active ubiquitin: roles of E1 and E2 enzymes;Ub-specific processing proteases		P45974	ENSG00000111667
PHKA2	-0.9772	-0.547561	-0.0224311	0.189886	0.99376	0.0993986	1.192	2.71607	0.00340469	HALLMARK_GLYCOLYSIS	Glycogen breakdown (glycogenolysis)	Calcium signaling pathway;Insulin signaling pathway	P46019	ENSG00000044446
NOP2	-0.559588	-0.66528	-0.439633	1.80948	-0.185074	-0.423682	0.515547	4.92812	0.000283544	HALLMARK_IL2_STAT5_SIGNALING;HALLMARK_MYC_TARGETS_V2	rRNA modification in the nucleus and cytosol;TFAP2A acts as a transcriptional repressor during retinoic acid induced cell differentiation		P46087	ENSG00000111641
CRKL	1.20151	1.23756	-0.34354	-0.125151	-0.936208	-0.225592	-0.365471	2.75432	0.00347528		Downstream signal transduction;Frs2-mediated activation;MET activates RAP1 and RAC1;MET receptor recycling;Regulation of signaling by CBL	Bacterial invasion of epithelial cells;Chemokine signaling pathway;Chronic myeloid leukemia;ErbB signaling pathway;Fc gamma R-mediated phagocytosis;Focal adhesion;Insulin signaling pathway;MAPK signaling pathway;Neurotrophin signaling pathway;Pathways in cancer;Regulation of actin cytoskeleton;Renal cell carcinoma;Shigellosis	P46109	ENSG00000099942
MTIF2	-0.51016	-1.12136	-0.403952	0.390503	1.27413	0.906111	0.974294	4.17716	0.000487273	HALLMARK_ALLOGRAFT_REJECTION	Mitochondrial translation initiation		P46199	ENSG00000085760
NSF	-1.3231	0.988948	0.716168	0.173763	0.289191	-0.159258	-1.03557	3.00758	0.0043667		COPI-dependent Golgi-to-ER retrograde traffic;COPII (Coat Protein 2) Mediated Vesicle Transport;COPI-mediated anterograde transport;Intra-Golgi traffic;Retrograde transport at the Trans-Golgi-Network;Trafficking of GluR2-containing AMPA receptors	Vasopressin-regulated water reabsorption	P46459	ENSG00000073969;ENSG00000276262;ENSG00000278174
RPL27A	0.644711	0.749199	0.903026	0.427129	-1.28483	-0.653397	-1.40538	4.5192	0.000388889		Eukaryotic Translation Termination;Formation of a pool of free 40S subunits;GTP hydrolysis and joining of the 60S ribosomal subunit;L13a-mediated translational silencing of Ceruloplasmin expression;Major pathway of rRNA processing in the nucleolus and cytosol;Nonsense Mediated Decay (NMD) enhanced by the Exon Junction Complex (EJC);Nonsense Mediated Decay (NMD) independent of the Exon Junction Co…	Ribosome	P46776	ENSG00000166441
RPL5	-0.505162	0.35215	0.788339	-0.802697	-0.785892	0.947476	-0.874249	1.75923	0.0316959		Eukaryotic Translation Termination;Formation of a pool of free 40S subunits;GTP hydrolysis and joining of the 60S ribosomal subunit;L13a-mediated translational silencing of Ceruloplasmin expression;Major pathway of rRNA processing in the nucleolus and cytosol;Nonsense Mediated Decay (NMD) enhanced by the Exon Junction Complex (EJC);Nonsense Mediated Decay (NMD) independent of the Exon Junction Co…	Ribosome	P46777	ENSG00000122406
RPS9	-0.201144	1.13534	0.674827	0.728531	-0.604906	-0.860776	-1.39031	5.35966	0.000334086	HALLMARK_ALLOGRAFT_REJECTION	Eukaryotic Translation Termination;Formation of a pool of free 40S subunits;Formation of the ternary complex, and subsequently, the 43S complex;GTP hydrolysis and joining of the 60S ribosomal subunit;L13a-mediated translational silencing of Ceruloplasmin expression;Major pathway of rRNA processing in the nucleolus and cytosol;Nonsense Mediated Decay (NMD) enhanced by the Exon Junction Complex (EJ…	Ribosome	P46781	ENSG00000170889;ENSG00000274005;ENSG00000274626;ENSG00000274646;ENSG00000274950;ENSG00000275323;ENSG00000277079;ENSG00000277359;ENSG00000278081;ENSG00000278270
RPS10	0.632719	0.940647	0.443621	0.191018	-0.308256	-0.709066	-1.08244	2.4705	0.00815911	HALLMARK_MYC_TARGETS_V1	Eukaryotic Translation Termination;Formation of a pool of free 40S subunits;Formation of the ternary complex, and subsequently, the 43S complex;GTP hydrolysis and joining of the 60S ribosomal subunit;L13a-mediated translational silencing of Ceruloplasmin expression;Major pathway of rRNA processing in the nucleolus and cytosol;Nonsense Mediated Decay (NMD) enhanced by the Exon Junction Complex (EJ…	Ribosome	P46783	ENSG00000124614
MAP1B	1.09782	0.471315	1.06352	-0.160851	-0.825211	-0.591944	-1.08059	2.14497	0.00812102	HALLMARK_UV_RESPONSE_DN			P46821	ENSG00000131711
IQGAP1	-0.230829	0.926102	0.828217	-0.392836	0.305724	-0.620597	-1.85514	5.94565	0.000215569		Glucagon-like Peptide-1 (GLP1) regulates insulin secretion;MAP2K and MAPK activation;Nephrin family interactions;Neutrophil degranulation;Paradoxical activation of RAF signaling by kinase inactive BRAF;RHO GTPases activate IQGAPs;Signaling by BRAF and RAF fusions;Signaling by high-kinase activity BRAF mutants;Signaling by moderate kinase activity BRAF mutants;Signaling by RAS mutants	Regulation of actin cytoskeleton	P46940	ENSG00000140575
RABIF	0.366867	0.328906	0.990589	0.41937	0.360072	-0.709463	-1.00994	1.21817	0.0489198	HALLMARK_COAGULATION;HALLMARK_COMPLEMENT			P47224	ENSG00000183155
CAPZA2	0.658544	1.23135	0.196825	-1.81559	-0.00966048	0.0172241	-0.56608	7.76943	9.23077e-05		Advanced glycosylation endproduct receptor signaling;COPI-independent Golgi-to-ER retrograde traffic;COPI-mediated anterograde transport;Factors involved in megakaryocyte development and platelet production;HSP90 chaperone cycle for steroid hormone receptors (SHR);MHC class II antigen presentation		P47755	ENSG00000198898
CAPZB	0.398651	1.41097	0.254233	-0.577219	-0.625717	-0.547366	-0.999447	4.61445	0.000347458	HALLMARK_MITOTIC_SPINDLE	COPI-independent Golgi-to-ER retrograde traffic;COPI-mediated anterograde transport;Factors involved in megakaryocyte development and platelet production;HSP90 chaperone cycle for steroid hormone receptors (SHR);MHC class II antigen presentation		P47756	ENSG00000077549
QARS	-0.847478	0.869235	0.986232	0.599751	0.699786	-0.334106	-1.69992	2.15458	0.0150993		Cytosolic tRNA aminoacylation;Mitochondrial tRNA aminoacylation;SeMet incorporation into proteins	Aminoacyl-tRNA biosynthesis	P47897	ENSG00000172053
RPL29	0.153879	0.768633	0.330322	0.716065	-0.669317	-1.16752	-1.11004	2.03681	0.0155889		Eukaryotic Translation Termination;Formation of a pool of free 40S subunits;GTP hydrolysis and joining of the 60S ribosomal subunit;L13a-mediated translational silencing of Ceruloplasmin expression;Major pathway of rRNA processing in the nucleolus and cytosol;Nonsense Mediated Decay (NMD) enhanced by the Exon Junction Complex (EJC);Nonsense Mediated Decay (NMD) independent of the Exon Junction Co…	Ribosome	P47914	ENSG00000162244
LGALS7B	1.25056	1.04488	0.319151	-1.06358	-0.886195	-0.0441856	-1.10796	6.55656	0.000135135	HALLMARK_KRAS_SIGNALING_DN			P47929	ENSG00000178934;ENSG00000205076
UQCRFS1	-0.756127	-0.802325	-0.207284	0.459991	1.07872	1.20126	1.16385	3.75027	0.00200985	HALLMARK_OXIDATIVE_PHOSPHORYLATION	Respiratory electron transport	Alzheimer's disease;Cardiac muscle contraction;Huntington's disease;Oxidative phosphorylation;Parkinson's disease	P47985	ENSG00000169021
ATP5PO	-1.09864	-1.24827	0.354774	0.0539263	0.556155	0.38027	1.22295	5.55077	0.000258398	HALLMARK_ADIPOGENESIS;HALLMARK_OXIDATIVE_PHOSPHORYLATION	Cristae formation;Formation of ATP by chemiosmotic coupling	Alzheimer's disease;Huntington's disease;Oxidative phosphorylation;Parkinson's disease	P48047	ENSG00000241837
LSS	0.903648	0.565726	0.268779	0.263536	-0.202505	-0.0872856	-1.0496	1.26367	0.0460788	HALLMARK_CHOLESTEROL_HOMEOSTASIS	Activation of gene expression by SREBF (SREBP);Cholesterol biosynthesis	Steroid biosynthesis	P48449	ENSG00000160285
PSMD8	-1.56263	0.536418	0.189842	0.475247	0.302326	0.545971	-0.437736	1.86884	0.0150838	HALLMARK_MYC_TARGETS_V1	ABC-family proteins mediated transport;Activation of NF-kappaB in B cells;Antigen processing: Ubiquitination & Proteasome degradation;APC/C:Cdc20 mediated degradation of Securin;APC/C:Cdh1 mediated degradation of Cdc20 and other APC/C:Cdh1 targeted proteins in late mitosis/early G1;Asymmetric localization of PCP proteins;AUF1 (hnRNP D0) binds and destabilizes mRNA;Autodegradation of Cdh1 by Cdh1:…	Proteasome	P48556	ENSG00000099341
SERPINB4	1.84733	-0.605487	-0.647022	-0.0751595	0.260687	-0.36066	-0.281768	1.87075	0.0135843			Amoebiasis	P48594	ENSG00000206073
GSS	-0.813299	-0.0491043	-1.00123	0.905332	1.35357	0.218065	0.0913422	3.44815	0.00256918	HALLMARK_XENOBIOTIC_METABOLISM	Defective GSS causes Glutathione synthetase deficiency (GSS deficiency);Glutathione synthesis and recycling	Glutathione metabolism	P48637	ENSG00000100983
CCT5	0.116866	1.1341	0.0552977	0.0401059	-0.473263	0.0823569	-1.94183	3.23339	0.0049086	HALLMARK_MYC_TARGETS_V1	Association of TriC/CCT with target proteins during biosynthesis;BBSome-mediated cargo-targeting to cilium;Cooperation of PDCL (PhLP1) and TRiC/CCT in G-protein beta folding;Folding of actin by CCT/TriC;Formation of tubulin folding intermediates by CCT/TriC;Prefoldin mediated transfer of substrate to CCT/TriC		P48643	ENSG00000150753
PTDSS1	-1.18959	0.514113	0.591633	0.645056	0.147946	-1.15438	-0.402883	2.08057	0.00970953		Synthesis of PS	Glycerophospholipid metabolism	P48651	ENSG00000156471
NES	-1.82591	-0.120199	0.88295	-0.0943935	0.716055	0.84339	0.290962	3.0593	0.00186233				P48681	ENSG00000132688
IDH2	-1.18415	-0.0527828	-1.34786	0.0277926	1.2085	0.898319	0.927141	4.05324	0.000820189	HALLMARK_BILE_ACID_METABOLISM;HALLMARK_ESTROGEN_RESPONSE_LATE;HALLMARK_OXIDATIVE_PHOSPHORYLATION;HALLMARK_PEROXISOME	Citric acid cycle (TCA cycle);Transcriptional activation of mitochondrial biogenesis	Carbon fixation pathways in prokaryotes;Citrate cycle (TCA cycle);Glutathione metabolism;Peroxisome	P48735	ENSG00000182054
PITPNB	1.17503	0.849664	-0.186224	0.326763	0.499327	-0.546956	-1.67241	1.73128	0.0185208	HALLMARK_MTORC1_SIGNALING	PI and PC transport between ER and Golgi membranes		P48739	ENSG00000180957
MARCKSL1	-2.10537	-0.289589	0.780157	0.185366	0.627777	0.548631	0.392057	9.46831	0.000129032			Fc gamma R-mediated phagocytosis;Leishmaniasis	P49006	ENSG00000175130
ALDH9A1	-0.527054	-0.334942	-0.855283	1.11961	0.592898	0.746462	1.02126	2.95316	0.00571379	HALLMARK_BILE_ACID_METABOLISM;HALLMARK_FATTY_ACID_METABOLISM;HALLMARK_GLYCOLYSIS;HALLMARK_PEROXISOME;HALLMARK_XENOBIOTIC_METABOLISM	Carnitine synthesis	Arginine and proline metabolism;Ascorbate and aldarate metabolism;beta-Alanine metabolism;Fatty acid metabolism;Glycerolipid metabolism;Glycolysis / Gluconeogenesis;Histidine metabolism;Lysine degradation;Propanoate metabolism;Pyruvate metabolism;Tryptophan metabolism;Valine, leucine and isoleucine degradation	P49189	ENSG00000143149
RPL34	-0.410669	0.334515	1.09701	0.197988	0.0561442	-0.954772	-0.601226	3.166	0.00311864	HALLMARK_MYC_TARGETS_V1	Eukaryotic Translation Termination;Formation of a pool of free 40S subunits;GTP hydrolysis and joining of the 60S ribosomal subunit;L13a-mediated translational silencing of Ceruloplasmin expression;Major pathway of rRNA processing in the nucleolus and cytosol;Nonsense Mediated Decay (NMD) enhanced by the Exon Junction Complex (EJC);Nonsense Mediated Decay (NMD) independent of the Exon Junction Co…	Ribosome	P49207	ENSG00000109475
LMAN1	-0.437458	-0.776706	-0.523373	0.634616	0.515868	0.474439	1.20596	1.64926	0.0384129	HALLMARK_ANDROGEN_RESPONSE;HALLMARK_PROTEIN_SECRETION	Cargo concentration in the ER;COPII (Coat Protein 2) Mediated Vesicle Transport;Transport to the Golgi and subsequent modification	Protein processing in endoplasmic reticulum	P49257	ENSG00000074695
NASP	0.0769733	0.735666	0.369007	-0.814011	-0.00350153	0.497839	0.10203	1.59187	0.0263524	HALLMARK_E2F_TARGETS;HALLMARK_G2M_CHECKPOINT;HALLMARK_GLYCOLYSIS			P49321	ENSG00000132780
FASN	-1.18689	-0.147871	0.638161	0.749638	0.796225	-0.171208	-0.527502	1.31055	0.0500021	HALLMARK_CHOLESTEROL_HOMEOSTASIS;HALLMARK_ESTROGEN_RESPONSE_EARLY;HALLMARK_FATTY_ACID_METABOLISM	Activation of gene expression by SREBF (SREBP);ChREBP activates metabolic gene expression;Fatty acyl-CoA biosynthesis;Vitamin B5 (pantothenate) metabolism	Fatty acid biosynthesis;Insulin signaling pathway	P49327	ENSG00000169710
CCT3	0.0955564	1.30134	0.0857979	0.142617	-0.0830647	-0.333911	-1.51768	4.32177	0.00144772	HALLMARK_MYC_TARGETS_V1	Association of TriC/CCT with target proteins during biosynthesis;BBSome-mediated cargo-targeting to cilium;Cooperation of PDCL (PhLP1) and TRiC/CCT in G-protein beta folding;Folding of actin by CCT/TriC;Formation of tubulin folding intermediates by CCT/TriC;Prefoldin mediated transfer of substrate to CCT/TriC		P49368	ENSG00000163468
MRPL19	-1.43104	-1.13303	0.438524	0.628075	0.678069	0.598053	0.801204	6.3402	0.000154506		Mitochondrial translation elongation;Mitochondrial translation initiation;Mitochondrial translation termination		P49406	ENSG00000115364
TUFM	-1.32938	-1.00215	-0.0959572	0.53995	0.750556	0.999799	1.25443	13.0523	0.0008	HALLMARK_MYC_TARGETS_V1	Mitochondrial translation elongation	Plant-pathogen interaction	P49411	ENSG00000178952
ALDH7A1	0.235784	-1.28944	-0.770236	0.831931	0.407896	0.82654	0.773985	4.25721	0.000545133	HALLMARK_GLYCOLYSIS	Choline catabolism;Lysine catabolism	Arginine and proline metabolism;Ascorbate and aldarate metabolism;beta-Alanine metabolism;Fatty acid metabolism;Glycerolipid metabolism;Glycine, serine and threonine metabolism;Glycolysis / Gluconeogenesis;Histidine metabolism;Lysine biosynthesis;Lysine degradation;Propanoate metabolism;Pyruvate metabolism;Tryptophan metabolism;Valine, leucine and isoleucine degradation	P49419	ENSG00000164904
SRP9	-0.673615	-0.264527	0.153511	1.02849	-0.136568	0.500753	0.656673	1.44026	0.0318865	HALLMARK_PANCREAS_BETA_CELLS	SRP-dependent cotranslational protein targeting to membrane	Protein export	P49458	ENSG00000143742
PCYT1A	0.210094	0.87392	0.342543	-0.245657	-0.846138	-1.90275	0.342177	1.58017	0.0239536		Synthesis of PC	Glycerophospholipid metabolism;Phosphonate and phosphinate metabolism	P49585	ENSG00000161217
AARS	-0.639266	-0.303848	1.07859	0.340726	0.382302	-0.321895	-1.05524	2.02202	0.0245614	HALLMARK_ALLOGRAFT_REJECTION	Cytosolic tRNA aminoacylation	Aminoacyl-tRNA biosynthesis	P49588	ENSG00000090861
SARS	-0.155851	0.225277	-0.124633	1.7282	-0.579395	-0.885787	-1.05134	5.85326	0.000177474		Cytosolic tRNA aminoacylation;Selenocysteine synthesis	Aminoacyl-tRNA biosynthesis	P49591	ENSG00000031698
PSMB2	0.0783638	1.16005	0.0623063	-0.324639	-0.0424145	-0.629734	-0.530743	1.47812	0.0448227	HALLMARK_INTERFERON_GAMMA_RESPONSE;HALLMARK_MYC_TARGETS_V1	ABC-family proteins mediated transport;Activation of NF-kappaB in B cells;Antigen processing: Ubiquitination & Proteasome degradation;APC/C:Cdc20 mediated degradation of Securin;APC/C:Cdh1 mediated degradation of Cdc20 and other APC/C:Cdh1 targeted proteins in late mitosis/early G1;Asymmetric localization of PCP proteins;AUF1 (hnRNP D0) binds and destabilizes mRNA;Autodegradation of Cdh1 by Cdh1:…	Proteasome	P49721	ENSG00000126067
ACADVL	-0.222639	-0.704371	0.447761	-0.69916	-0.111037	1.19574	0.731009	2.16843	0.0148999	HALLMARK_FATTY_ACID_METABOLISM;HALLMARK_OXIDATIVE_PHOSPHORYLATION	Beta oxidation of palmitoyl-CoA to myristoyl-CoA;XBP1(S) activates chaperone genes	Fatty acid metabolism	P49748	ENSG00000072778
YLPM1	-1.9284	-0.0508831	0.422287	0.383442	0.291249	0.540093	0.967649	4.84638	0.000257703				P49750	ENSG00000119596
ACOT2	-1.59697	-0.884836	0.333239	0.336824	1.11844	0.881028	0.967932	12.2247	0.001	HALLMARK_FATTY_ACID_METABOLISM	Mitochondrial Fatty Acid Beta-Oxidation	Biosynthesis of unsaturated fatty acids	P49753	ENSG00000119673
TMED10	0.558367	0.155212	-0.354425	1.13973	-0.10146	-1.02979	-1.24034	1.86149	0.022882	HALLMARK_PROTEIN_SECRETION	Cargo concentration in the ER;COPI-dependent Golgi-to-ER retrograde traffic;COPII (Coat Protein 2) Mediated Vesicle Transport;COPI-mediated anterograde transport		P49755	ENSG00000170348
RBM25	-0.496849	0.404455	-1.1242	0.532128	-0.374989	1.45019	1.13224	2.08921	0.0104255			Spliceosome	P49756	ENSG00000119707
RANBP2	-0.168135	-1.44572	-0.0310133	0.886296	0.702171	-0.334265	0.585862	1.94005	0.0197724		Amplification of signal from unattached kinetochores via a MAD2 inhibitory signal;ISG15 antiviral mechanism;Mitotic Prometaphase;NEP/NS2 Interacts with the Cellular Export Machinery;NS1 Mediated Effects on Host Pathways;Nuclear import of Rev protein;Nuclear Pore Complex (NPC) Disassembly;Regulation of Glucokinase by Glucokinase Regulatory Protein;Regulation of HSF1-mediated heat shock response;Re…	RNA transport	P49792	ENSG00000153201
NDUFV1	-0.890814	-1.05028	-0.550245	0.845752	0.962081	0.679405	1.34701	5.71192	0.000268041	HALLMARK_OXIDATIVE_PHOSPHORYLATION	Complex I biogenesis;Respiratory electron transport	Alzheimer's disease;Huntington's disease;Oxidative phosphorylation;Parkinson's disease	P49821	ENSG00000167792
GZMK	-0.665606	1.98889	0.0521701	-0.320406	-0.696313	-0.339225	-0.874708	4.5335	0.000301176	HALLMARK_COMPLEMENT			P49863	ENSG00000113088
IDH3A	-1.19909	-0.958264	-0.319581	1.13467	0.824735	0.70664	0.55902	4.79523	0.000363636	HALLMARK_ADIPOGENESIS;HALLMARK_OXIDATIVE_PHOSPHORYLATION	Citric acid cycle (TCA cycle)	Citrate cycle (TCA cycle)	P50213	ENSG00000166411
CRIP1	1.28544	1.09022	0.0599356	-0.750486	-0.947206	-0.77192	-1.04722	5.81447	0.000130233				P50238	ENSG00000213145;ENSG00000257341
GDI2	0.414211	1.0716	0.549085	-0.277025	0.239892	-0.832033	-1.84816	5.18341	0.000309091		Neutrophil degranulation;RAB GEFs exchange GTP for GDP on RABs;Rho GTPase cycle		P50395	ENSG00000057608
EMD	1.19624	-1.76705	0.625409	-0.222879	0.643825	-0.121096	0.191369	3.24266	0.00292779		Clearance of Nuclear Envelope Membranes from Chromatin;Depolymerisation of the Nuclear Lamina;Initiation of Nuclear Envelope Reformation	Arrhythmogenic right ventricular cardiomyopathy (ARVC);Dilated cardiomyopathy;Hypertrophic cardiomyopathy (HCM)	P50402	ENSG00000102119
CPT1A	1.56256	0.47405	-1.11723	-0.405185	-0.155361	-0.28296	-0.575539	3.05335	0.00229837	HALLMARK_FATTY_ACID_METABOLISM;HALLMARK_OXIDATIVE_PHOSPHORYLATION	Import of palmitoyl-CoA into the mitochondrial matrix;PPARA activates gene expression;RORA activates gene expression;Signaling by Retinoic Acid	Adipocytokine signaling pathway;Fatty acid metabolism;PPAR signaling pathway	P50416	ENSG00000110090
GATM	1.10919	-0.785185	0.144438	0.136793	-0.379572	-0.285981	0.173645	1.44537	0.034201		Creatine metabolism	Arginine and proline metabolism;Glycine, serine and threonine metabolism	P50440	ENSG00000171766
SERPINB9	-0.106472	1.42839	-0.127048	0.114514	-0.921116	-0.45604	-0.41348	2.31459	0.00581693			Amoebiasis	P50453	ENSG00000170542
SERPINH1	-1.9183	0.324231	0.723772	0.174459	0.820254	0.0162872	-0.020866	2.73472	0.00523351	HALLMARK_EPITHELIAL_MESENCHYMAL_TRANSITION;HALLMARK_MTORC1_SIGNALING	Collagen biosynthesis and modifying enzymes		P50454	ENSG00000149257
PDLIM4	1.22797	0.56785	1.05151	-0.536859	-0.792635	-0.647412	-0.89901	2.2612	0.00662301	HALLMARK_EPITHELIAL_MESENCHYMAL_TRANSITION			P50479	ENSG00000131435
VASP	0.724439	1.25863	0.44452	-0.091735	-1.32942	-0.246922	-0.693011	2.38489	0.00509481	HALLMARK_APICAL_JUNCTION	Cell-extracellular matrix interactions;Generation of second messenger molecules;Signaling by ROBO receptors	Fc gamma R-mediated phagocytosis;Focal adhesion;Leukocyte transendothelial migration	P50552	ENSG00000125753
DNM2	0.641214	1.161	0.444906	-0.439275	-0.0851244	-0.9512	-1.78968	7.72868	0.00013986		Clathrin-mediated endocytosis;Formation of annular gap junctions;Gap junction degradation;Golgi Associated Vesicle Biogenesis;Lysosome Vesicle Biogenesis;MHC class II antigen presentation;NOSTRIN mediated eNOS trafficking;Recycling pathway of L1;Retrograde neurotrophin signalling;Toll Like Receptor 4 (TLR4) Cascade	Bacterial invasion of epithelial cells;Endocrine and other factor-regulated calcium reabsorption;Endocytosis;Fc gamma R-mediated phagocytosis	P50570	ENSG00000079805
BCAM	2.02609	-0.761241	-0.221538	-0.0749642	-0.0440391	-0.50351	-0.646506	1.46619	0.0285529	HALLMARK_DNA_REPAIR;HALLMARK_HEME_METABOLISM			P50895	ENSG00000187244
RPL14	0.0200715	1.26497	0.732476	0.401089	-0.485957	-1.08389	-2.26178	5.14133	0.000332584	HALLMARK_MYC_TARGETS_V1	Eukaryotic Translation Termination;Formation of a pool of free 40S subunits;GTP hydrolysis and joining of the 60S ribosomal subunit;L13a-mediated translational silencing of Ceruloplasmin expression;Major pathway of rRNA processing in the nucleolus and cytosol;Nonsense Mediated Decay (NMD) enhanced by the Exon Junction Complex (EJC);Nonsense Mediated Decay (NMD) independent of the Exon Junction Co…	Ribosome	P50914	ENSG00000188846
CCT8	0.413275	1.14565	-0.0794103	0.127651	-0.0480116	-1.16084	-0.454559	2.85226	0.0088062		Association of TriC/CCT with target proteins during biosynthesis;BBSome-mediated cargo-targeting to cilium;Cooperation of PDCL (PhLP1) and TRiC/CCT in G-protein beta folding;Folding of actin by CCT/TriC;Formation of tubulin folding intermediates by CCT/TriC;Neutrophil degranulation;Prefoldin mediated transfer of substrate to CCT/TriC		P50990	ENSG00000156261
ANXA11	-0.132569	0.835725	0.195029	0.227567	-0.327545	-0.914591	-0.786883	2.46579	0.0112029				P50995	ENSG00000122359
FXR1	-1.18599	-0.447217	0.71131	0.653367	0.728044	-0.184071	-0.567714	4.3929	0.000585198		Signaling by BRAF and RAF fusions		P51114	ENSG00000114416
RAB5C	-0.173295	0.440864	1.58993	-0.251807	-0.267579	-0.913936	-1.66559	2.57343	0.00962301		Clathrin-mediated endocytosis;Golgi Associated Vesicle Biogenesis;Neutrophil degranulation;RAB GEFs exchange GTP for GDP on RABs;RAB geranylgeranylation;TBC/RABGAPs	Amoebiasis;Endocytosis;ko05152;Phagosome;Vasopressin-regulated water reabsorption	P51148	ENSG00000108774
RAB7A	-1.26313	-0.62891	1.06205	0.76723	1.16747	-0.211244	-0.650564	6.07835	0.000222222		MHC class II antigen presentation;Neutrophil degranulation;RAB GEFs exchange GTP for GDP on RABs;RAB geranylgeranylation;TBC/RABGAPs	Amoebiasis;Endocytosis;ko05152;Phagosome	P51149	ENSG00000075785
RAB13	-0.6703	0.661232	0.004898	0.523175	-1.24269	0.477737	-0.242606	1.7267	0.0193569		RAB GEFs exchange GTP for GDP on RABs;RAB geranylgeranylation;Translocation of GLUT4 to the plasma membrane	Tight junction	P51153	ENSG00000143545
RAB27A	-1.054	-0.255652	0.84456	0.273792	1.60038	0.28785	-0.514062	3.11078	0.00253394	HALLMARK_UV_RESPONSE_UP	Insulin processing;Neutrophil degranulation;RAB GEFs exchange GTP for GDP on RABs;RAB geranylgeranylation		P51159	ENSG00000069974
DAP3	-0.456312	-0.271477	-0.00534825	-0.660671	1.63841	1.0578	0.806219	1.24726	0.0462821	HALLMARK_APOPTOSIS	Mitochondrial translation elongation;Mitochondrial translation initiation;Mitochondrial translation termination		P51398	ENSG00000132676
IDH3G	-1.00837	-0.841856	0.126876	0.706037	0.872816	0.00884768	0.938704	3.01193	0.00342335	HALLMARK_ADIPOGENESIS;HALLMARK_FATTY_ACID_METABOLISM;HALLMARK_OXIDATIVE_PHOSPHORYLATION	Citric acid cycle (TCA cycle);Mitochondrial protein import	Citrate cycle (TCA cycle)	P51553	ENSG00000067829
GALK1	-0.967379	-0.917749	0.379276	0.611475	1.2156	0.335673	-0.0994064	3.60033	0.00261899	HALLMARK_GLYCOLYSIS;HALLMARK_HYPOXIA	Defective GALK1 can cause Galactosemia II (GALCT2);Galactose catabolism	Amino sugar and nucleotide sugar metabolism;Galactose metabolism	P51570	ENSG00000108479
SSR4	-1.10345	0.0300085	0.269114	1.21861	0.199864	-0.708771	-0.581411	1.99947	0.0161232		SRP-dependent cotranslational protein targeting to membrane	Protein processing in endoplasmic reticulum	P51571	ENSG00000180879
BCAP31	-0.343322	-1.07614	0.628598	0.970373	0.903427	-0.383833	0.724737	2.22071	0.0117295	HALLMARK_APOPTOSIS;HALLMARK_DNA_REPAIR	Antigen Presentation: Folding, assembly and peptide loading of class I MHC;Apoptotic cleavage of cellular proteins	Protein processing in endoplasmic reticulum	P51572	ENSG00000185825
RENBP	-0.339445	-1.18391	0.73073	0.769963	0.712324	-0.2356	0.100342	3.24994	0.0022069		Synthesis of UDP-N-acetyl-glucosamine	Amino sugar and nucleotide sugar metabolism	P51606	ENSG00000102032
ALDH3A2	1.8015	-0.334074	-0.202275	-0.921508	-0.811623	-0.283205	-0.204112	2.76939	0.00347879	HALLMARK_ESTROGEN_RESPONSE_LATE;HALLMARK_FATTY_ACID_METABOLISM		Arginine and proline metabolism;Ascorbate and aldarate metabolism;beta-Alanine metabolism;Chloroalkane and chloroalkene degradation;Fatty acid metabolism;Glycerolipid metabolism;Glycolysis / Gluconeogenesis;Histidine metabolism;Limonene and pinene degradation;Lysine degradation;Pentose and glucuronate interconversions;Propanoate metabolism;Pyruvate metabolism;Tryptophan metabolism;Valine, leucine…	P51648	ENSG00000072210
ALDH5A1	-0.286244	-0.740628	-1.09112	1.16378	0.149863	0.308006	1.09553	2.56598	0.00423418		Degradation of GABA	Alanine, aspartate and glutamate metabolism;Butanoate metabolism	P51649	ENSG00000112294
HSD17B4	0.196501	1.14367	0.33382	-0.533941	-0.214961	-0.21186	-1.14834	2.33724	0.00625939	HALLMARK_BILE_ACID_METABOLISM;HALLMARK_FATTY_ACID_METABOLISM;HALLMARK_PEROXISOME	alpha-linolenic acid (ALA) metabolism;Beta-oxidation of pristanoyl-CoA;Beta-oxidation of very long chain fatty acids;Synthesis of bile acids and bile salts via 7alpha-hydroxycholesterol	Peroxisome;Primary bile acid biosynthesis	P51659	ENSG00000133835
USP11	1.06624	-1.35029	0.55135	0.00710154	0.0571236	0.876345	-0.249314	1.67005	0.0175397	HALLMARK_COAGULATION;HALLMARK_DNA_REPAIR	Association of TriC/CCT with target proteins during biosynthesis;Ub-specific processing proteases		P51784	ENSG00000102226
CLCN7	-0.388066	-0.228405	0.630731	0.972592	0.150305	0.0870433	-0.134222	1.48122	0.0295934		Stimuli-sensing channels		P51798	ENSG00000103249
VAMP7	-0.88905	0.254613	1.32198	0.68287	-0.121806	-0.102648	-1.42152	2.13829	0.008782	HALLMARK_PROTEIN_SECRETION	Cargo recognition for clathrin-mediated endocytosis;Clathrin derived vesicle budding;Clathrin-mediated endocytosis;Golgi Associated Vesicle Biogenesis;Interleukin-12 signaling;Lysosome Vesicle Biogenesis	SNARE interactions in vesicular transport	P51809	ENSG00000124333
GPR143	-0.25981	-0.447324	0.739556	1.00337	0.404218	0.129459	-0.664814	1.75598	0.0169753		Amine ligand-binding receptors;G alpha (q) signalling events		P51810	ENSG00000101850
RPS6KA3	0.726872	1.281	0.314598	-0.253659	-1.0303	-1.06625	-0.936536	1.69214	0.0211576	HALLMARK_ANDROGEN_RESPONSE;HALLMARK_PI3K_AKT_MTOR_SIGNALING;HALLMARK_PROTEIN_SECRETION	CREB phosphorylation;CREB phosphorylation through the activation of Ras;ERK/MAPK targets;Gastrin-CREB signalling pathway via PKC and MAPK;Recycling pathway of L1;RSK activation;Senescence-Associated Secretory Phenotype (SASP)	Long-term potentiation;MAPK signaling pathway;mTOR signaling pathway;Neurotrophin signaling pathway;Oocyte meiosis;Progesterone-mediated oocyte maturation	P51812	ENSG00000177189
LUM	1.13541	1.28959	-0.145923	-0.745844	-1.55662	0.0498136	-0.930883	9.36487	0.000121212	HALLMARK_ANGIOGENESIS;HALLMARK_APOPTOSIS;HALLMARK_EPITHELIAL_MESENCHYMAL_TRANSITION	Defective B4GALT1 causes B4GALT1-CDG (CDG-2d);Defective CHST6 causes MCDC1;Defective ST3GAL3 causes MCT12 and EIEE15;ECM proteoglycans;Integrin cell surface interactions;Keratan sulfate biosynthesis;Keratan sulfate degradation		P51884	ENSG00000139329
PRELP	1.3306	0.90053	-0.00152769	-0.604777	-1.77428	0.193484	-0.832014	8.10282	0.000103896		Defective B4GALT1 causes B4GALT1-CDG (CDG-2d);Defective CHST6 causes MCDC1;Defective ST3GAL3 causes MCT12 and EIEE15;Keratan sulfate biosynthesis;Keratan sulfate degradation		P51888	ENSG00000188783
CNN1	2.14969	-0.536546	-0.294691	-0.342396	-0.00379107	-0.718376	-0.290069	8.56726	7.01754e-05				P51911	ENSG00000130176
HNRNPA3	-0.420749	-0.35863	-0.798325	0.475603	-0.055955	1.21483	1.00536	3.40199	0.00206295	HALLMARK_MYC_TARGETS_V1	mRNA Splicing - Major Pathway;Processing of Capped Intron-Containing Pre-mRNA	Spliceosome	P51991	ENSG00000170144
PGD	0.157318	1.02104	0.477013	-1.15165	0.129746	-0.210069	-0.582217	2.77689	0.00343611	HALLMARK_XENOBIOTIC_METABOLISM	Pentose phosphate pathway (hexose monophosphate shunt)	Glutathione metabolism;Pentose phosphate pathway	P52209	ENSG00000142657
HNRNPM	-1.19262	-0.00625536	-0.275961	0.230523	0.111509	0.946991	1.25061	2.64521	0.00583103		FGFR2 alternative splicing;mRNA Splicing - Major Pathway;Processing of Capped Intron-Containing Pre-mRNA	Spliceosome	P52272	ENSG00000099783
ARHGDIA	0.346887	1.15835	0.630397	0.342744	-0.657533	-0.30498	-2.16219	4.92107	0.000561404	HALLMARK_MITOTIC_SPINDLE;HALLMARK_PI3K_AKT_MTOR_SIGNALING	Axonal growth inhibition (RHOA activation);Axonal growth stimulation;Rho GTPase cycle	Neurotrophin signaling pathway;Vasopressin-regulated water reabsorption	P52565	ENSG00000141522
ARHGDIB	0.29977	1.63902	0.256423	-0.334021	-1.16832	-0.782016	-1.28071	7.30869	7.69231e-05		Rho GTPase cycle	Neurotrophin signaling pathway;Vasopressin-regulated water reabsorption	P52566	ENSG00000111348
STAT2	-0.909117	0.919949	0.882842	-0.577544	-0.856774	-1.13058	0.264403	2.50725	0.00445853	HALLMARK_IL6_JAK_STAT3_SIGNALING;HALLMARK_INTERFERON_ALPHA_RESPONSE;HALLMARK_INTERFERON_GAMMA_RESPONSE;HALLMARK_PI3K_AKT_MTOR_SIGNALING	Interferon alpha/beta signaling;Interleukin-20 family signaling;Regulation of IFNA signaling	Chemokine signaling pathway;Hepatitis C;Jak-STAT signaling pathway;ko05152;Measles;Osteoclast differentiation	P52630	ENSG00000170581
MRPL12	-0.759425	-0.77192	-0.127774	0.489275	0.873106	0.690193	0.537125	1.8205	0.0167467		Mitochondrial translation elongation;Mitochondrial translation initiation;Mitochondrial translation termination		P52815	ENSG00000262814
AKR1C2	0.968348	1.15385	-0.257528	-0.44686	-1.16508	-0.766179	-0.556879	5.16386	0.000201893	HALLMARK_XENOBIOTIC_METABOLISM	Synthesis of bile acids and bile salts via 24-hydroxycholesterol;Synthesis of bile acids and bile salts via 27-hydroxycholesterol;Synthesis of bile acids and bile salts via 7alpha-hydroxycholesterol	Metabolism of xenobiotics by cytochrome P450;Steroid hormone biosynthesis	P52895	ENSG00000151632
CAPZA1	0.471107	1.77562	-0.0935725	-0.532355	-0.441512	-1.01539	-1.19793	5.05324	0.000284987		Advanced glycosylation endproduct receptor signaling;COPI-independent Golgi-to-ER retrograde traffic;COPI-mediated anterograde transport;Factors involved in megakaryocyte development and platelet production;Gene and protein expression by JAK-STAT signaling after Interleukin-12 stimulation;HSP90 chaperone cycle for steroid hormone receptors (SHR);MHC class II antigen presentation		P52907	ENSG00000116489
BLVRA	-1.47576	0.376409	0.577221	0.597595	0.363033	-0.259508	-0.836724	3.00643	0.00544974	HALLMARK_FATTY_ACID_METABOLISM;HALLMARK_HEME_METABOLISM	Heme degradation	Porphyrin and chlorophyll metabolism	P53004	ENSG00000106605
SLC25A1	1.78898	-0.515735	-0.277901	-0.606293	1.09957	0.720719	-0.898181	4.46851	0.000611205	HALLMARK_ADIPOGENESIS;HALLMARK_HYPOXIA	Fatty acyl-CoA biosynthesis;Gluconeogenesis		P53007	ENSG00000100075
SUCLG1	-1.02769	-0.438931	-0.639096	0.34708	0.756297	0.921453	0.748477	2.56489	0.00471795	HALLMARK_ADIPOGENESIS;HALLMARK_FATTY_ACID_METABOLISM;HALLMARK_OXIDATIVE_PHOSPHORYLATION	Citric acid cycle (TCA cycle)	Citrate cycle (TCA cycle);Propanoate metabolism	P53597	ENSG00000163541
MVD	-0.5346	1.20119	-1.05985	0.00739124	0.312929	-0.690558	-1.20681	1.43545	0.0316962	HALLMARK_APICAL_JUNCTION;HALLMARK_CHOLESTEROL_HOMEOSTASIS	Activation of gene expression by SREBF (SREBP);Cholesterol biosynthesis;Synthesis of Dolichyl-phosphate	Terpenoid backbone biosynthesis	P53602	ENSG00000167508
COPB1	-1.07923	1.04735	0.63176	0.839711	-0.0669871	-0.674528	-1.33957	3.6477	0.00235968	HALLMARK_PROTEIN_SECRETION	COPI-dependent Golgi-to-ER retrograde traffic;COPI-mediated anterograde transport;Neutrophil degranulation		P53618	ENSG00000129083
COPA	-0.970447	1.1806	0.663476	0.233193	-0.406414	-0.193118	-1.28308	4.60469	0.000743134	HALLMARK_EPITHELIAL_MESENCHYMAL_TRANSITION	COPI-dependent Golgi-to-ER retrograde traffic;COPI-mediated anterograde transport	Neuroactive ligand-receptor interaction	P53621	ENSG00000122218
CTSC	1.03262	1.23686	-0.550616	0.0460054	-0.672574	-0.428	-0.63404	2.23744	0.0070371	HALLMARK_COMPLEMENT;HALLMARK_MTORC1_SIGNALING;HALLMARK_PROTEIN_SECRETION	Cargo concentration in the ER;COPII (Coat Protein 2) Mediated Vesicle Transport;MHC class II antigen presentation;Neutrophil degranulation	Lysosome	P53634	ENSG00000109861
AP2S1	0.4164	0.729775	0.294268	0.157292	-0.502566	0.00261103	-1.54992	1.99052	0.011193	HALLMARK_PROTEIN_SECRETION;HALLMARK_UV_RESPONSE_UP	Cargo recognition for clathrin-mediated endocytosis;Clathrin-mediated endocytosis;EPH-ephrin mediated repulsion of cells;LDL clearance;MHC class II antigen presentation;Nef Mediated CD4 Down-regulation;Nef Mediated CD8 Down-regulation;Recycling pathway of L1;Retrograde neurotrophin signalling;VLDLR internalisation and degradation;WNT5A-dependent internalization of FZD2, FZD5 and ROR2;WNT5A-depend…	Endocrine and other factor-regulated calcium reabsorption;Endocytosis;Huntington's disease	P53680	ENSG00000042753
SUB1	-1.39254	0.766624	0.51433	-0.464353	-0.687673	-0.183325	-0.511846	1.80135	0.0217232				P53999	ENSG00000113387
POLG	-0.944062	-0.576668	0.344571	0.754884	0.421728	0.491971	1.11794	1.39628	0.0342258				P54098	ENSG00000140521
USP14	-0.203894	0.6011	0.700605	0.510695	-1.03178	-0.726318	-0.919703	1.67367	0.0348646	HALLMARK_COMPLEMENT	Ub-specific processing proteases		P54578	ENSG00000101557
ATP1B3	0.987668	0.728362	0.541226	0.0767851	0.179866	-1.66333	-1.63171	6.4132	0.000155556	HALLMARK_ADIPOGENESIS	Basigin interactions;Ion homeostasis;Ion transport by P-type ATPases	Aldosterone-regulated sodium reabsorption;Bile secretion;Carbohydrate digestion and absorption;Cardiac muscle contraction;Endocrine and other factor-regulated calcium reabsorption;Gastric acid secretion;Mineral absorption;Pancreatic secretion;Protein digestion and absorption;Proximal tubule bicarbonate reclamation;Salivary secretion	P54709	ENSG00000069849
RAD23B	0.940354	0.197861	-1.38775	0.959862	0.545637	-0.333341	-0.53966	2.4577	0.0207742	HALLMARK_G2M_CHECKPOINT;HALLMARK_MYC_TARGETS_V1	DNA Damage Recognition in GG-NER;Formation of Incision Complex in GG-NER;Josephin domain DUBs;N-glycan trimming in the ER and Calnexin/Calreticulin cycle	Nucleotide excision repair;Protein processing in endoplasmic reticulum	P54727	ENSG00000119318
AK2	-1.15472	-0.904069	0.169757	-0.623358	1.24285	1.01916	1.05069	7.57984	0.000116788	HALLMARK_ADIPOGENESIS;HALLMARK_E2F_TARGETS	Interconversion of nucleotide di- and triphosphates	Purine metabolism	P54819	ENSG00000004455
ALDH18A1	-1.61235	-0.821742	0.101001	0.12827	1.53013	0.682162	0.797552	12.2862	0.000307692	HALLMARK_UNFOLDED_PROTEIN_RESPONSE		Arginine and proline metabolism	P54886	ENSG00000059573
NAPA	0.779279	0.885749	0.464483	0.06554	-0.307259	-1.01192	-1.50136	3.54875	0.00122636	HALLMARK_PROTEIN_SECRETION	COPI-dependent Golgi-to-ER retrograde traffic;COPII (Coat Protein 2) Mediated Vesicle Transport;COPI-mediated anterograde transport;Golgi Associated Vesicle Biogenesis;Intra-Golgi traffic;Retrograde transport at the Trans-Golgi-Network		P54920	ENSG00000105402
PLTP	-0.57793	0.972295	-0.28958	-0.710749	0.156824	-0.341994	-0.290342	1.38818	0.0375318			PPAR signaling pathway	P55058	ENSG00000100979
CSE1L	-0.924943	0.259088	0.745695	0.713293	1.67036	-0.313719	-0.730153	1.91955	0.0290259	HALLMARK_E2F_TARGETS			P55060	ENSG00000124207
VCP	1.05485	1.41999	-0.109965	-0.514787	-0.701697	-0.669456	-1.22734	7.74826	0.000117647		ABC-family proteins mediated transport;Defective CFTR causes cystic fibrosis;E3 ubiquitin ligases ubiquitinate target proteins;Hedgehog ligand biogenesis;Hh mutants that don't undergo autocatalytic processing are degraded by ERAD;HSF1 activation;Josephin domain DUBs;Neutrophil degranulation;N-glycan trimming in the ER and Calnexin/Calreticulin cycle;Ovarian tumor domain proteases;Protein methylat…	Protein processing in endoplasmic reticulum	P55072	ENSG00000165280
HADHB	-1.15831	-0.883898	0.0704359	0.447336	1.26816	0.701801	0.832401	6.95509	0.000156425	HALLMARK_FATTY_ACID_METABOLISM;HALLMARK_OXIDATIVE_PHOSPHORYLATION	Acyl chain remodeling of CL;Beta oxidation of decanoyl-CoA to octanoyl-CoA-CoA;Beta oxidation of hexanoyl-CoA to butanoyl-CoA;Beta oxidation of lauroyl-CoA to decanoyl-CoA-CoA;Beta oxidation of myristoyl-CoA to lauroyl-CoA;Beta oxidation of octanoyl-CoA to hexanoyl-CoA;Beta oxidation of palmitoyl-CoA to myristoyl-CoA;mitochondrial fatty acid beta-oxidation of unsaturated fatty acids	Benzoate degradation;Fatty acid elongation in mitochondria;Fatty acid metabolism;Valine, leucine and isoleucine degradation	P55084	ENSG00000138029
NAP1L1	0.444402	0.440953	-0.180339	0.913929	-0.33019	-1.72994	-0.815724	2.30855	0.00685809	HALLMARK_E2F_TARGETS;HALLMARK_MYC_TARGETS_V1			P55209	ENSG00000187109
ADK	1.33016	0.226033	-0.496483	0.0988972	0.264488	-0.485308	-0.0960247	1.46103	0.0335515		Purine salvage	Purine metabolism	P55263	ENSG00000156110
LAMB2	1.6344	0.434711	-0.135189	-0.34725	-1.00881	0.205742	-0.0242829	3.10605	0.00170619		ECM proteoglycans;Laminin interactions;MET activates PTK2 signaling;Non-integrin membrane-ECM interactions;Post-translational protein phosphorylation;Regulation of Insulin-like Growth Factor (IGF) transport and uptake by Insulin-like Growth Factor Binding Proteins (IGFBPs)	Amoebiasis;ECM-receptor interaction;Focal adhesion;Pathways in cancer;Small cell lung cancer;Toxoplasmosis	P55268	ENSG00000172037
CDH13	1.77519	0.796738	-0.753041	-0.792642	-0.786483	-0.605479	-0.256426	5.06667	0.000209877	HALLMARK_COMPLEMENT;HALLMARK_MYOGENESIS;HALLMARK_P53_PATHWAY	Adherens junctions interactions		P55290	ENSG00000140945
SNU13	-1.00369	-0.802372	-0.190394	1.51532	-0.192654	0.619106	0.847448	7.43751	9.91736e-05		Major pathway of rRNA processing in the nucleolus and cytosol;mRNA Splicing - Major Pathway;mRNA Splicing - Minor Pathway;rRNA modification in the nucleus and cytosol	Ribosome biogenesis in eukaryotes;Spliceosome	P55769	ENSG00000100138
NPEPPS	0.976998	0.89125	0.116951	-1.04557	0.525806	-1.00821	-1.01026	2.77973	0.00906769		Antigen processing: Ubiquitination & Proteasome degradation		P55786	ENSG00000141279
OXCT1	-0.659106	-0.727735	0.00494599	0.0583642	1.45805	0.796272	0.760308	4.07289	0.000485294		Utilization of Ketone Bodies	Butanoate metabolism;Synthesis and degradation of ketone bodies;Valine, leucine and isoleucine degradation	P55809	ENSG00000083720
ATP5MF	-1.31946	-0.585081	-0.0824526	0.710028	-0.123229	0.831235	0.24853	1.51761	0.0351792	HALLMARK_OXIDATIVE_PHOSPHORYLATION	Cristae formation;Formation of ATP by chemiosmotic coupling	Oxidative phosphorylation	P56134	ENSG00000241468
RRP1	-1.71141	-0.567124	0.129463	1.38295	0.395332	0.254833	0.547842	9.21316	0.0001		Major pathway of rRNA processing in the nucleolus and cytosol		P56182	ENSG00000160214
AP1S2	-0.370821	0.379254	0.746932	0.841826	0.827708	-1.15347	-0.46971	1.24857	0.0453782		Golgi Associated Vesicle Biogenesis;Lysosome Vesicle Biogenesis;MHC class II antigen presentation;Nef mediated downregulation of MHC class I complex cell surface expression	Lysosome	P56377	ENSG00000182287
ATP5F1E	-1.0827	-0.524053	-0.107274	0.221467	0.835433	0.00322166	0.449916	1.48996	0.0494287	HALLMARK_OXIDATIVE_PHOSPHORYLATION	Cristae formation;Formation of ATP by chemiosmotic coupling	Alzheimer's disease;Huntington's disease;Oxidative phosphorylation;Parkinson's disease	P56381	ENSG00000124172
EIF6	-1.00213	0.232182	-0.644648	1.45705	0.79051	0.81443	-0.858557	4.46696	0.000504505			Ribosome biogenesis in eukaryotes	P56537	ENSG00000242372
CTBP2	-0.644108	-0.220953	0.653824	0.256321	0.365407	0.324636	0.524887	1.63523	0.023235		Repression of WNT target genes;TCF7L2 mutants don't bind CTBP	Chronic myeloid leukemia;Notch signaling pathway;Pathways in cancer;Wnt signaling pathway	P56545	ENSG00000175029
NDUFA6	-0.448727	-0.511566	-0.226137	0.638459	1.11165	0.253875	-0.172325	1.99602	0.0114819	HALLMARK_OXIDATIVE_PHOSPHORYLATION;HALLMARK_REACTIVE_OXIGEN_SPECIES_PATHWAY	Complex I biogenesis;Respiratory electron transport	Alzheimer's disease;Huntington's disease;Oxidative phosphorylation;Parkinson's disease	P56556	ENSG00000184983;ENSG00000272765;ENSG00000273397;ENSG00000277365;ENSG00000281013
TMEM33	-0.128534	0.131076	0.954309	0.463017	0.636201	-0.733532	-1.07545	2.95729	0.00398064				P57088	ENSG00000109133
SYNJ2BP	-1.43686	-1.01826	0.826036	0.969145	0.206044	0.887285	0.382748	2.44035	0.00476503				P57105	ENSG00000213463
CORO7	-1.25993	1.03419	0.510521	0.0733357	0.42596	-0.76348	0.0503387	1.41882	0.0327063				P57737	ENSG00000262246
GSDMD	-1.13529	1.06715	-0.330833	0.395301	0.242237	-0.111169	-0.491413	1.4792	0.0301842		Neutrophil degranulation		P57764	ENSG00000104518;ENSG00000278718
EPPK1	1.05643	1.29992	0.536278	-0.621154	-1.08427	-1.11697	-0.513818	4.01745	0.00041165				P58107
ARPC4	0.225741	1.80207	0.230351	-0.157787	-0.378895	-0.815736	-1.32839	8.54572	8.98876e-05		Clathrin-mediated endocytosis;EPHB-mediated forward signaling;Regulation of actin dynamics for phagocytic cup formation;RHO GTPases Activate WASPs and WAVEs	Bacterial invasion of epithelial cells;Fc gamma R-mediated phagocytosis;Pathogenic Escherichia coli infection;Regulation of actin cytoskeleton;Shigellosis	P59998	ENSG00000241553
TPI1	1.12598	0.7849	-0.499628	-0.910693	-0.642793	-0.627281	-0.45426	3.74877	0.00138082	HALLMARK_GLYCOLYSIS;HALLMARK_HYPOXIA;HALLMARK_MTORC1_SIGNALING	Gluconeogenesis;Glycolysis	Carbon fixation in photosynthetic organisms;Fructose and mannose metabolism;Glycolysis / Gluconeogenesis;Inositol phosphate metabolism	P60174	ENSG00000111669
MYL6	0.712795	1.37204	0.546858	-1.14637	-0.602711	-0.450841	-1.49176	11.7033	0.000235294		EPHA-mediated growth cone collapse;RHO GTPases activate CIT;RHO GTPases activate PAKs;RHO GTPases activate PKNs;RHO GTPases Activate ROCKs;Sema4D induced cell migration and growth-cone collapse;Smooth Muscle Contraction	Vascular smooth muscle contraction	P60660	ENSG00000092841
ACTB	0.085251	1.53806	0.467976	-0.3334	-0.616522	-0.813817	-1.44303	7.57668	9.52381e-05	HALLMARK_APICAL_JUNCTION	Adherens junctions interactions;B-WICH complex positively regulates rRNA expression;Cell-extracellular matrix interactions;Clathrin-mediated endocytosis;DNA Damage Recognition in GG-NER;EPHB-mediated forward signaling;EPH-ephrin mediated repulsion of cells;Factors involved in megakaryocyte development and platelet production;Folding of actin by CCT/TriC;Formation of annular gap junctions;Gap junc…	Adherens junction;Arrhythmogenic right ventricular cardiomyopathy (ARVC);Bacterial invasion of epithelial cells;Dilated cardiomyopathy;Focal adhesion;Hypertrophic cardiomyopathy (HCM);Leukocyte transendothelial migration;Pathogenic Escherichia coli infection;Phagosome;Phototransduction - fly;Regulation of actin cytoskeleton;Shigellosis;Tight junction;Vibrio cholerae infection;Viral myocarditis	P60709	ENSG00000075624
EIF4A1	-0.714336	1.10319	1.51882	0.26499	-0.304845	-0.736051	-1.41708	4.75666	0.000486388	HALLMARK_MYC_TARGETS_V1;HALLMARK_UNFOLDED_PROTEIN_RESPONSE	Activation of the mRNA upon binding of the cap-binding complex and eIFs, and subsequent binding to 43S;Deadenylation of mRNA;GTP hydrolysis and joining of the 60S ribosomal subunit;ISG15 antiviral mechanism;L13a-mediated translational silencing of Ceruloplasmin expression;Ribosomal scanning and start codon recognition;Translation initiation complex formation	RNA transport	P60842	ENSG00000161960
S100A10	1.12886	0.876963	0.401603	-0.362553	-1.37547	-1.44308	-1.09952	9.10265	8.69565e-05	HALLMARK_FATTY_ACID_METABOLISM;HALLMARK_P53_PATHWAY	Dissolution of Fibrin Clot		P60903	ENSG00000197747
DSTN	1.38407	0.699832	0.223674	-0.223943	-0.417489	-0.524272	-1.52977	2.52473	0.00442991				P60981	ENSG00000125868
RAB2A	-0.927846	-0.0704747	0.779048	0.721074	0.687921	-0.801706	-0.867126	2.41641	0.00976604	HALLMARK_PROTEIN_SECRETION	Golgi Cisternae Pericentriolar Stack Reorganization;RAB geranylgeranylation		P61019	ENSG00000104388
RAB5B	1.0219	0.42137	0.656851	-0.640034	-0.142251	0.329866	-1.38813	1.55113	0.0242878		Clathrin-mediated endocytosis;Neutrophil degranulation;RAB GEFs exchange GTP for GDP on RABs;RAB geranylgeranylation;TBC/RABGAPs	Amoebiasis;Endocytosis;ko05152;Phagosome;Vasopressin-regulated water reabsorption	P61020	ENSG00000111540
RAB10	0.815467	0.420292	0.224302	0.404523	-1.9193	-0.858653	-0.59378	1.84513	0.0271924		Neutrophil degranulation;RAB GEFs exchange GTP for GDP on RABs;RAB geranylgeranylation;Translocation of GLUT4 to the plasma membrane		P61026	ENSG00000084733
UBE2D3	1.41906	0.875813	-0.833731	-0.717817	0.248122	0.384031	-1.76044	1.81042	0.0157414	HALLMARK_MTORC1_SIGNALING;HALLMARK_PI3K_AKT_MTOR_SIGNALING;HALLMARK_TGF_BETA_SIGNALING	Antigen processing: Ubiquitination & Proteasome degradation;Downregulation of SMAD2/3:SMAD4 transcriptional activity;E3 ubiquitin ligases ubiquitinate target proteins;IKK complex recruitment mediated by RIP1;Neddylation;Negative regulators of DDX58/IFIH1 signaling;Oxygen-dependent proline hydroxylation of Hypoxia-inducible Factor Alpha;Signaling by BMP;TICAM1, RIP1-mediated IKK complex recruitment	Protein processing in endoplasmic reticulum;Ubiquitin mediated proteolysis	P61077	ENSG00000109332
UBE2N	0.447247	1.01523	0.749686	-0.408354	-0.81355	-0.70584	-0.971176	4.53356	0.000413793	HALLMARK_ALLOGRAFT_REJECTION;HALLMARK_PI3K_AKT_MTOR_SIGNALING	activated TAK1 mediates p38 MAPK activation;Antigen processing: Ubiquitination & Proteasome degradation;CLEC7A (Dectin-1) signaling;Downstream TCR signaling;E3 ubiquitin ligases ubiquitinate target proteins;FCERI mediated NF-kB activation;Formation of Incision Complex in GG-NER;G2/M DNA damage checkpoint;IKK complex recruitment mediated by RIP1;Interleukin-1 signaling;IRAK1 recruits IKK complex;I…	Ubiquitin mediated proteolysis	P61088	ENSG00000177889
ACTR3	0.478788	1.54477	0.478394	-0.534381	-0.865652	-0.605999	-1.60879	6.48143	0.00012963	HALLMARK_MTORC1_SIGNALING;HALLMARK_PI3K_AKT_MTOR_SIGNALING	Clathrin-mediated endocytosis;EPHB-mediated forward signaling;Regulation of actin dynamics for phagocytic cup formation;RHO GTPases Activate WASPs and WAVEs		P61158	ENSG00000115091
ACTR2	0.442458	1.89679	0.173725	-0.443138	-0.421946	-1.26536	-1.31928	7.55172	0.000114286	HALLMARK_MTORC1_SIGNALING;HALLMARK_PI3K_AKT_MTOR_SIGNALING	Clathrin-mediated endocytosis;EPHB-mediated forward signaling;Neutrophil degranulation;Regulation of actin dynamics for phagocytic cup formation;RHO GTPases Activate WASPs and WAVEs		P61160	ENSG00000138071
ACTR1A	0.553134	0.572243	0.50915	-0.266064	-0.412123	-0.192442	0.0500383	1.41879	0.0328669		Anchoring of the basal body to the plasma membrane;AURKA Activation by TPX2;COPI-independent Golgi-to-ER retrograde traffic;COPI-mediated anterograde transport;HSP90 chaperone cycle for steroid hormone receptors (SHR);Loss of Nlp from mitotic centrosomes;Loss of proteins required for interphase microtubule organization from the centrosome;MHC class II antigen presentation;Recruitment of mitotic c…		P61163	ENSG00000138107
RAP1B	0.175264	1.31499	0.222027	0.0502026	-0.337296	-1.68537	-1.07713	4.93778	0.000335601		Gene and protein expression by JAK-STAT signaling after Interleukin-12 stimulation;GRB2:SOS provides linkage to MAPK signaling for Integrins;Integrin alphaIIb beta3 signaling;MAP2K and MAPK activation;MET activates RAP1 and RAC1;Neutrophil degranulation;p130Cas linkage to MAPK signaling for integrins;Paradoxical activation of RAF signaling by kinase inactive BRAF;Rap1 signalling;Signaling by BRAF…	Chemokine signaling pathway;Focal adhesion;Leukocyte transendothelial migration;Long-term potentiation;MAPK signaling pathway;Neurotrophin signaling pathway;Pancreatic secretion;Renal cell carcinoma	P61224	ENSG00000127314
RAP2B	-0.284263	0.955916	0.843578	-0.284732	-0.808798	-0.702667	-0.232605	1.30277	0.043901	HALLMARK_P53_PATHWAY	Neutrophil degranulation		P61225	ENSG00000181467
RPS3A	-0.482709	1.01895	1.21573	-0.0111934	-0.380751	-0.897183	-1.33616	4.39263	0.000818898	HALLMARK_ALLOGRAFT_REJECTION	Eukaryotic Translation Termination;Formation of a pool of free 40S subunits;Formation of the ternary complex, and subsequently, the 43S complex;GTP hydrolysis and joining of the 60S ribosomal subunit;L13a-mediated translational silencing of Ceruloplasmin expression;Major pathway of rRNA processing in the nucleolus and cytosol;Nonsense Mediated Decay (NMD) enhanced by the Exon Junction Complex (EJ…	Ribosome	P61247	ENSG00000145425
RPL26	-0.145911	0.803241	0.368479	0.70518	-0.509588	-1.32968	-1.53044	3.40579	0.00219139		Eukaryotic Translation Termination;Formation of a pool of free 40S subunits;GTP hydrolysis and joining of the 60S ribosomal subunit;L13a-mediated translational silencing of Ceruloplasmin expression;Major pathway of rRNA processing in the nucleolus and cytosol;Nonsense Mediated Decay (NMD) enhanced by the Exon Junction Complex (EJC);Nonsense Mediated Decay (NMD) independent of the Exon Junction Co…	Ribosome	P61254	ENSG00000161970
PSME3	-1.99	0.146468	0.736387	0.796353	0.0825523	0.643431	-0.20983	4.94841	0.000305489	HALLMARK_MTORC1_SIGNALING	ABC-family proteins mediated transport;Activation of NF-kappaB in B cells;Antigen processing: Ubiquitination & Proteasome degradation;APC/C:Cdc20 mediated degradation of Securin;APC/C:Cdh1 mediated degradation of Cdc20 and other APC/C:Cdh1 targeted proteins in late mitosis/early G1;Asymmetric localization of PCP proteins;AUF1 (hnRNP D0) binds and destabilizes mRNA;Autodegradation of Cdh1 by Cdh1:…	Antigen processing and presentation;Hepatitis C;Proteasome	P61289	ENSG00000131467
RPL15	-0.422761	0.483548	0.929034	0.935981	-0.123522	-1.23568	-1.32478	4.03763	0.00112806		Eukaryotic Translation Termination;Formation of a pool of free 40S subunits;GTP hydrolysis and joining of the 60S ribosomal subunit;L13a-mediated translational silencing of Ceruloplasmin expression;Major pathway of rRNA processing in the nucleolus and cytosol;Nonsense Mediated Decay (NMD) enhanced by the Exon Junction Complex (EJC);Nonsense Mediated Decay (NMD) independent of the Exon Junction Co…	Ribosome	P61313	ENSG00000174748
RPL27	-0.553743	0.628332	0.744535	0.845459	-0.678375	-0.613219	-1.39085	3.09883	0.00348178		Eukaryotic Translation Termination;Formation of a pool of free 40S subunits;GTP hydrolysis and joining of the 60S ribosomal subunit;L13a-mediated translational silencing of Ceruloplasmin expression;Major pathway of rRNA processing in the nucleolus and cytosol;Nonsense Mediated Decay (NMD) enhanced by the Exon Junction Complex (EJC);Nonsense Mediated Decay (NMD) independent of the Exon Junction Co…	Ribosome	P61353	ENSG00000131469
ATP6V0D1	-0.470475	0.390629	0.947704	-0.232109	1.08872	-0.511022	-1.39728	3.31588	0.00175349	HALLMARK_UNFOLDED_PROTEIN_RESPONSE	Insulin receptor recycling;Ion channel transport;ROS, RNS production in phagocytes;Transferrin endocytosis and recycling;XBP1(S) activates chaperone genes	Collecting duct acid secretion;Epithelial cell signaling in Helicobacter pylori infection;ko05152;Lysosome;Oxidative phosphorylation;Phagosome;Rheumatoid arthritis;Vibrio cholerae infection	P61421	ENSG00000159720
HSPE1	-1.30971	-1.14217	-0.266261	1.28815	0.824231	0.473225	0.806635	12.4475	0.0004	HALLMARK_MTORC1_SIGNALING;HALLMARK_MYC_TARGETS_V1;HALLMARK_MYC_TARGETS_V2			P61604	ENSG00000115541
LYZ	0.977295	0.433878	-0.348798	-0.987373	-0.114816	0.356635	-0.598982	2.20702	0.00653288		Amyloid fiber formation;Antimicrobial peptides;Neutrophil degranulation	Salivary secretion	P61626	ENSG00000090382
STXBP1	-1.33403	-0.51806	0.941424	-0.156005	1.51708	-0.390008	-0.168195	4.75104	0.000279302	HALLMARK_PANCREAS_BETA_CELLS	Neurexins and neuroligins;Regulation of insulin secretion		P61764	ENSG00000136854
B2M	0.892486	1.4005	0.331896	-0.67342	-0.3826	-0.827409	-1.26487	3.0329	0.00204854	HALLMARK_ALLOGRAFT_REJECTION;HALLMARK_ANDROGEN_RESPONSE;HALLMARK_INTERFERON_ALPHA_RESPONSE;HALLMARK_INTERFERON_GAMMA_RESPONSE	Amyloid fiber formation;Antigen Presentation: Folding, assembly and peptide loading of class I MHC;DAP12 interactions;DAP12 signaling;Endosomal/Vacuolar pathway;ER-Phagosome pathway;Immunoregulatory interactions between a Lymphoid and a non-Lymphoid cell;Interferon gamma signaling;Nef mediated downregulation of MHC class I complex cell surface expression;Neutrophil degranulation	Antigen processing and presentation	P61769	ENSG00000166710;ENSG00000273686
DAD1	-0.350465	-0.879908	0.663286	1.06332	0.461418	-0.738224	-0.309278	2.14978	0.0190724	HALLMARK_DNA_REPAIR	Asparagine N-linked glycosylation	N-Glycan biosynthesis;Protein processing in endoplasmic reticulum;Various types of N-glycan biosynthesis	P61803	ENSG00000129562
NUTF2	-0.996842	0.353366	0.135119	0.965837	-0.00281029	0.191045	0.149147	1.67281	0.0237816				P61970	ENSG00000102898
HNRNPK	-1.50964	0.527436	0.0856846	-0.0270779	-0.575299	0.920407	0.91255	2.73317	0.00596389		mRNA Splicing - Major Pathway;Processing of Capped Intron-Containing Pre-mRNA;SUMOylation of RNA binding proteins	Spliceosome	P61978	ENSG00000165119
YWHAG	0.960401	0.567487	0.0999728	0.0218974	-0.484724	-1.27513	-1.13276	2.74437	0.00865835	HALLMARK_ADIPOGENESIS	Activation of BAD and translocation to mitochondria;Anchoring of the basal body to the plasma membrane;AURKA Activation by TPX2;Chk1/Chk2(Cds1) mediated inactivation of Cyclin B:Cdk1 complex;Loss of Nlp from mitotic centrosomes;Loss of proteins required for interphase microtubule organization from the centrosome;Recruitment of mitotic centrosome proteins and complexes;Recruitment of NuMA to mitot…	Cell cycle;Neurotrophin signaling pathway;Oocyte meiosis	P61981	ENSG00000170027
TIMM10	-0.957098	-0.669799	-0.629202	0.0927399	1.2046	-0.386845	1.41789	2.8562	0.00266963	HALLMARK_OXIDATIVE_PHOSPHORYLATION	Mitochondrial protein import		P62072	ENSG00000134809
RPS7	-0.813508	0.985091	0.177784	0.428165	-0.239321	-0.316144	-1.16545	1.76036	0.0389807		Eukaryotic Translation Termination;Formation of a pool of free 40S subunits;Formation of the ternary complex, and subsequently, the 43S complex;GTP hydrolysis and joining of the 60S ribosomal subunit;L13a-mediated translational silencing of Ceruloplasmin expression;Major pathway of rRNA processing in the nucleolus and cytosol;Nonsense Mediated Decay (NMD) enhanced by the Exon Junction Complex (EJ…	Ribosome	P62081	ENSG00000171863
PPP1CA	-1.04109	0.803256	0.188219	-0.0548087	0.00609746	-0.605326	-0.624207	1.79741	0.0246655	HALLMARK_PI3K_AKT_MTOR_SIGNALING;HALLMARK_TGF_BETA_SIGNALING	Circadian Clock;DARPP-32 events;Downregulation of TGF-beta receptor signaling;Triglyceride catabolism	Focal adhesion;Insulin signaling pathway;Long-term potentiation;Meiosis - yeast;Oocyte meiosis;Regulation of actin cytoskeleton;Vascular smooth muscle contraction	P62136	ENSG00000172531
RPS8	0.196252	1.12877	0.722713	-0.0830813	-0.833708	-0.635686	-1.87278	6.05306	0.000176271		Eukaryotic Translation Termination;Formation of a pool of free 40S subunits;Formation of the ternary complex, and subsequently, the 43S complex;GTP hydrolysis and joining of the 60S ribosomal subunit;L13a-mediated translational silencing of Ceruloplasmin expression;Major pathway of rRNA processing in the nucleolus and cytosol;Nonsense Mediated Decay (NMD) enhanced by the Exon Junction Complex (EJ…	Ribosome	P62241	ENSG00000142937
RPS15A	0.469798	0.626171	0.189845	0.25351	-0.338799	-0.483486	-2.05326	4.22401	0.000980213		Eukaryotic Translation Termination;Formation of a pool of free 40S subunits;Formation of the ternary complex, and subsequently, the 43S complex;GTP hydrolysis and joining of the 60S ribosomal subunit;L13a-mediated translational silencing of Ceruloplasmin expression;Major pathway of rRNA processing in the nucleolus and cytosol;Nonsense Mediated Decay (NMD) enhanced by the Exon Junction Complex (EJ…	Ribosome	P62244	ENSG00000134419
RPS16	0.276031	0.969924	0.875468	0.458085	-0.533063	-0.85428	-1.67206	3.3701	0.00238724		Eukaryotic Translation Termination;Formation of a pool of free 40S subunits;Formation of the ternary complex, and subsequently, the 43S complex;GTP hydrolysis and joining of the 60S ribosomal subunit;L13a-mediated translational silencing of Ceruloplasmin expression;Major pathway of rRNA processing in the nucleolus and cytosol;Nonsense Mediated Decay (NMD) enhanced by the Exon Junction Complex (EJ…	Ribosome	P62249	ENSG00000105193
RPS14	0.0521059	1.40157	0.533106	0.361091	-0.484919	-0.222498	-1.7357	3.30908	0.00345694	HALLMARK_UNFOLDED_PROTEIN_RESPONSE	Eukaryotic Translation Termination;Formation of a pool of free 40S subunits;Formation of the ternary complex, and subsequently, the 43S complex;GTP hydrolysis and joining of the 60S ribosomal subunit;L13a-mediated translational silencing of Ceruloplasmin expression;Major pathway of rRNA processing in the nucleolus and cytosol;Nonsense Mediated Decay (NMD) enhanced by the Exon Junction Complex (EJ…	Ribosome	P62263	ENSG00000164587
RPS18	-1.27922	0.627459	0.750697	0.720105	-0.200064	0.265357	-1.92064	4.00256	0.00145114		Eukaryotic Translation Termination;Formation of a pool of free 40S subunits;Formation of the ternary complex, and subsequently, the 43S complex;GTP hydrolysis and joining of the 60S ribosomal subunit;L13a-mediated translational silencing of Ceruloplasmin expression;Major pathway of rRNA processing in the nucleolus and cytosol;Nonsense Mediated Decay (NMD) enhanced by the Exon Junction Complex (EJ…	Ribosome	P62269	ENSG00000096150;ENSG00000223367;ENSG00000226225;ENSG00000231500;ENSG00000235650
RPS13	-0.244245	0.824791	0.623799	0.893084	-0.452132	-1.09537	-1.04446	3.53512	0.00204606		Eukaryotic Translation Termination;Formation of a pool of free 40S subunits;Formation of the ternary complex, and subsequently, the 43S complex;GTP hydrolysis and joining of the 60S ribosomal subunit;L13a-mediated translational silencing of Ceruloplasmin expression;Major pathway of rRNA processing in the nucleolus and cytosol;Nonsense Mediated Decay (NMD) enhanced by the Exon Junction Complex (EJ…	Ribosome	P62277	ENSG00000110700
RPS11	-0.371661	0.892193	0.34908	0.153493	-0.298567	0.185234	-1.29626	2.06677	0.0180957		Eukaryotic Translation Termination;Formation of a pool of free 40S subunits;Formation of the ternary complex, and subsequently, the 43S complex;GTP hydrolysis and joining of the 60S ribosomal subunit;L13a-mediated translational silencing of Ceruloplasmin expression;Major pathway of rRNA processing in the nucleolus and cytosol;Nonsense Mediated Decay (NMD) enhanced by the Exon Junction Complex (EJ…	Ribosome	P62280	ENSG00000142534
SNRPE	-0.542816	0.615232	-0.808371	0.0729642	-0.690048	0.178637	1.26949	1.96447	0.0160993		Cleavage of Growing Transcript in the Termination Region;mRNA Splicing - Major Pathway;mRNA Splicing - Minor Pathway;SLBP Dependent Processing of Replication-Dependent Histone Pre-mRNAs;SLBP independent Processing of Histone Pre-mRNAs;snRNP Assembly	Spliceosome	P62304	ENSG00000182004
LSM3	-1.74111	0.302134	0.126442	0.337918	-0.827108	0.981807	0.239788	2.2866	0.0095345		mRNA decay by 5' to 3' exoribonuclease;mRNA Splicing - Major Pathway	RNA degradation;Spliceosome	P62310	ENSG00000170860
LSM6	-1.25421	0.895904	-0.480062	0.289102	-0.426641	0.5096	1.18172	2.29288	0.00667112		mRNA decay by 5' to 3' exoribonuclease;mRNA Splicing - Major Pathway	RNA degradation;Spliceosome	P62312	ENSG00000164167
SNRPD1	-0.762669	0.0254342	-0.981737	0.254207	0.145578	0.734094	1.11965	2.71636	0.00565939	HALLMARK_G2M_CHECKPOINT;HALLMARK_MYC_TARGETS_V1	mRNA Splicing - Major Pathway;mRNA Splicing - Minor Pathway;snRNP Assembly	Spliceosome;Systemic lupus erythematosus	P62314	ENSG00000167088
SNRPD3	-1.56038	0.18492	0.0215033	0.309637	-0.190122	0.644075	0.970544	3.1312	0.00309554	HALLMARK_MYC_TARGETS_V1	Cleavage of Growing Transcript in the Termination Region;mRNA Splicing - Major Pathway;mRNA Splicing - Minor Pathway;SLBP Dependent Processing of Replication-Dependent Histone Pre-mRNAs;SLBP independent Processing of Histone Pre-mRNAs;snRNP Assembly	Spliceosome;Systemic lupus erythematosus	P62318	ENSG00000100028
TMSB4X	0.331766	1.55398	0.083363	-0.540488	-1.6801	-0.417522	-0.766859	6.2995	0.000145833		Platelet degranulation	Regulation of actin cytoskeleton	P62328	ENSG00000205542
ARF6	0.944647	0.995215	0.616694	-0.451423	-0.128514	-1.07059	-1.42747	2.94538	0.00332645	HALLMARK_MITOTIC_SPINDLE	Clathrin-mediated endocytosis;MET receptor recycling;TBC/RABGAPs	Endocytosis;Fc gamma R-mediated phagocytosis	P62330	ENSG00000165527
RPL7A	-0.372889	0.760294	0.812403	0.78046	-0.324508	-1.21691	-1.73427	5.91953	0.000225519		Eukaryotic Translation Termination;Formation of a pool of free 40S subunits;GTP hydrolysis and joining of the 60S ribosomal subunit;L13a-mediated translational silencing of Ceruloplasmin expression;Major pathway of rRNA processing in the nucleolus and cytosol;Nonsense Mediated Decay (NMD) enhanced by the Exon Junction Complex (EJC);Nonsense Mediated Decay (NMD) independent of the Exon Junction Co…	Ribosome	P62424	ENSG00000148303;ENSG00000280858
ETF1	-0.970576	0.482952	0.485982	1.0969	-0.0394352	-1.00149	-1.75752	2.76879	0.00533922	HALLMARK_APOPTOSIS;HALLMARK_MTORC1_SIGNALING;HALLMARK_MYC_TARGETS_V1	Eukaryotic Translation Termination;Nonsense Mediated Decay (NMD) enhanced by the Exon Junction Complex (EJC);Nonsense Mediated Decay (NMD) independent of the Exon Junction Complex (EJC);Regulation of expression of SLITs and ROBOs	mRNA surveillance pathway	P62495	ENSG00000120705
RPS4X	-0.0308278	1.15229	0.58994	0.3745	-0.423566	-1.00483	-1.29949	2.79317	0.00811474		Eukaryotic Translation Termination;Formation of a pool of free 40S subunits;Formation of the ternary complex, and subsequently, the 43S complex;GTP hydrolysis and joining of the 60S ribosomal subunit;L13a-mediated translational silencing of Ceruloplasmin expression;Major pathway of rRNA processing in the nucleolus and cytosol;Nonsense Mediated Decay (NMD) enhanced by the Exon Junction Complex (EJ…	Ribosome	P62701	ENSG00000198034
PPP2CB	1.22237	0.786428	0.390408	-0.88411	-1.0598	-0.640752	-0.921834	4.67467	0.000345572	HALLMARK_COMPLEMENT;HALLMARK_GLYCOLYSIS	Amplification of signal from unattached kinetochores via a MAD2 inhibitory signal;APC truncation mutants have impaired AXIN binding;AXIN missense mutants destabilize the destruction complex;Beta-catenin phosphorylation cascade;CTLA4 inhibitory signaling;Cyclin A/B1/B2 associated events during G2/M transition;Cyclin D associated events in G1;DARPP-32 events;Degradation of beta-catenin by the destr…	Cell cycle - yeast;Chagas disease (American trypanosomiasis);Hepatitis C;Long-term depression;Meiosis - yeast;mRNA surveillance pathway;Oocyte meiosis;TGF-beta signaling pathway;Tight junction;Wnt signaling pathway	P62714	ENSG00000104695
RPL23A	-0.0545576	1.19746	0.790224	0.456181	-0.748805	-0.241349	-1.24779	1.6654	0.0335808		Eukaryotic Translation Termination;Formation of a pool of free 40S subunits;GTP hydrolysis and joining of the 60S ribosomal subunit;L13a-mediated translational silencing of Ceruloplasmin expression;Major pathway of rRNA processing in the nucleolus and cytosol;Nonsense Mediated Decay (NMD) enhanced by the Exon Junction Complex (EJC);Nonsense Mediated Decay (NMD) independent of the Exon Junction Co…	Ribosome	P62750	ENSG00000198242
RPS6	0.588834	0.813965	0.674099	0.452165	-1.18748	-0.811391	-1.18569	4.54672	0.000609137	HALLMARK_MYC_TARGETS_V1	Eukaryotic Translation Termination;Formation of a pool of free 40S subunits;Formation of the ternary complex, and subsequently, the 43S complex;GTP hydrolysis and joining of the 60S ribosomal subunit;L13a-mediated translational silencing of Ceruloplasmin expression;Major pathway of rRNA processing in the nucleolus and cytosol;mTORC1-mediated signalling;Nonsense Mediated Decay (NMD) enhanced by th…	Insulin signaling pathway;mTOR signaling pathway;Ribosome	P62753	ENSG00000137154
RPL23	0.307283	0.670017	0.782578	0.536568	-0.957962	-0.663356	-1.38037	3.31658	0.00234101		Eukaryotic Translation Termination;Formation of a pool of free 40S subunits;GTP hydrolysis and joining of the 60S ribosomal subunit;L13a-mediated translational silencing of Ceruloplasmin expression;Major pathway of rRNA processing in the nucleolus and cytosol;Nonsense Mediated Decay (NMD) enhanced by the Exon Junction Complex (EJC);Nonsense Mediated Decay (NMD) independent of the Exon Junction Co…	Ribosome	P62829	ENSG00000125691
RAP1A	0.215067	1.48332	-0.603958	0.810784	-0.3684	-0.710407	-0.648184	1.29689	0.0426998		ARMS-mediated activation;Frs2-mediated activation;Glucagon-like Peptide-1 (GLP1) regulates insulin secretion;GRB2:SOS provides linkage to MAPK signaling for Integrins;Integrin alphaIIb beta3 signaling;MAP2K and MAPK activation;MET activates RAP1 and RAC1;Neutrophil degranulation;p130Cas linkage to MAPK signaling for integrins;Paradoxical activation of RAF signaling by kinase inactive BRAF;Rap1 si…	Chemokine signaling pathway;Focal adhesion;Leukocyte transendothelial migration;Long-term potentiation;MAPK signaling pathway;Neurotrophin signaling pathway;Pancreatic secretion;Renal cell carcinoma	P62834	ENSG00000116473
RPS25	-0.154868	0.74335	0.84417	0.199923	-0.609504	-0.436199	-1.38924	4.14364	0.00109621		Eukaryotic Translation Termination;Formation of a pool of free 40S subunits;Formation of the ternary complex, and subsequently, the 43S complex;GTP hydrolysis and joining of the 60S ribosomal subunit;L13a-mediated translational silencing of Ceruloplasmin expression;Major pathway of rRNA processing in the nucleolus and cytosol;Nonsense Mediated Decay (NMD) enhanced by the Exon Junction Complex (EJ…	Ribosome	P62851	ENSG00000118181;ENSG00000280831
RPS26	-0.275031	0.856145	0.663065	0.65528	-0.154376	-0.908114	-1.20741	2.26113	0.0122708		Eukaryotic Translation Termination;Formation of a pool of free 40S subunits;Formation of the ternary complex, and subsequently, the 43S complex;GTP hydrolysis and joining of the 60S ribosomal subunit;L13a-mediated translational silencing of Ceruloplasmin expression;Major pathway of rRNA processing in the nucleolus and cytosol;Nonsense Mediated Decay (NMD) enhanced by the Exon Junction Complex (EJ…	Ribosome	P62854	ENSG00000197728
GNB1	0.904223	1.09802	0.461634	0.00498599	-1.1985	-1.13684	-1.40729	12.4027	0.000571429		Activation of G protein gated Potassium channels;Activation of the phototransduction cascade;ADP signalling through P2Y purinoceptor 1;ADP signalling through P2Y purinoceptor 12;Adrenaline,noradrenaline inhibits insulin secretion;Ca2+ pathway;Cooperation of PDCL (PhLP1) and TRiC/CCT in G-protein beta folding;G alpha (12/13) signalling events;G alpha (i) signalling events;G alpha (q) signalling ev…	Chemokine signaling pathway;Phototransduction;Taste transduction	P62873	ENSG00000078369
RPL30	-0.189651	0.666077	0.536157	0.449176	0.268471	-0.54923	-0.299718	2.05704	0.0103222		Eukaryotic Translation Termination;Formation of a pool of free 40S subunits;GTP hydrolysis and joining of the 60S ribosomal subunit;L13a-mediated translational silencing of Ceruloplasmin expression;Major pathway of rRNA processing in the nucleolus and cytosol;Nonsense Mediated Decay (NMD) enhanced by the Exon Junction Complex (EJC);Nonsense Mediated Decay (NMD) independent of the Exon Junction Co…	Ribosome	P62888	ENSG00000156482
RPL31	-0.623204	1.23414	0.930734	0.313415	-0.725457	-0.599969	-1.41629	6.23424	0.000187726		Eukaryotic Translation Termination;Formation of a pool of free 40S subunits;GTP hydrolysis and joining of the 60S ribosomal subunit;L13a-mediated translational silencing of Ceruloplasmin expression;Major pathway of rRNA processing in the nucleolus and cytosol;Nonsense Mediated Decay (NMD) enhanced by the Exon Junction Complex (EJC);Nonsense Mediated Decay (NMD) independent of the Exon Junction Co…	Ribosome	P62899	ENSG00000071082
RPL10A	-0.35647	1.06121	0.579612	0.72613	-0.708997	-0.889684	-0.985926	4.95166	0.000365145		Eukaryotic Translation Termination;Formation of a pool of free 40S subunits;GTP hydrolysis and joining of the 60S ribosomal subunit;L13a-mediated translational silencing of Ceruloplasmin expression;Major pathway of rRNA processing in the nucleolus and cytosol;Nonsense Mediated Decay (NMD) enhanced by the Exon Junction Complex (EJC);Nonsense Mediated Decay (NMD) independent of the Exon Junction Co…	Ribosome	P62906	ENSG00000198755
RPL8	-0.979418	0.739932	1.1897	0.658824	-0.456515	-0.812744	-0.829126	5.69459	0.000202532		Eukaryotic Translation Termination;Formation of a pool of free 40S subunits;GTP hydrolysis and joining of the 60S ribosomal subunit;L13a-mediated translational silencing of Ceruloplasmin expression;Major pathway of rRNA processing in the nucleolus and cytosol;Nonsense Mediated Decay (NMD) enhanced by the Exon Junction Complex (EJC);Nonsense Mediated Decay (NMD) independent of the Exon Junction Co…	Ribosome	P62917	ENSG00000161016
PPIA	-0.592664	-0.395867	0.0869167	1.3744	0.0790978	-0.299861	-0.30386	1.7969	0.042171	HALLMARK_GLYCOLYSIS;HALLMARK_MTORC1_SIGNALING;HALLMARK_MYC_TARGETS_V1	APOBEC3G mediated resistance to HIV-1 infection;Assembly Of The HIV Virion;Basigin interactions;Binding and entry of HIV virion;Budding and maturation of HIV virion;Calcineurin activates NFAT;Early Phase of HIV Life Cycle;Gene and protein expression by JAK-STAT signaling after Interleukin-12 stimulation;Integration of provirus;Minus-strand DNA synthesis;Neutrophil degranulation;Platelet degranula…		P62937	ENSG00000196262
GRB2	0.158399	1.22114	-0.144211	-1.1215	-0.186391	-0.581813	-0.856474	3.26111	0.00219309	HALLMARK_COMPLEMENT;HALLMARK_IL6_JAK_STAT3_SIGNALING;HALLMARK_PI3K_AKT_MTOR_SIGNALING	Interleukin-15 signaling	Acute myeloid leukemia;B cell receptor signaling pathway;Chemokine signaling pathway;Chronic myeloid leukemia;Dorso-ventral axis formation;Endometrial cancer;ErbB signaling pathway;Fc epsilon RI signaling pathway;Focal adhesion;Gap junction;Glioma;GnRH signaling pathway;Hepatitis C;Insulin signaling pathway;Jak-STAT signaling pathway;MAPK signaling pathway;MAPK signaling pathway - fly;Natural kil…	P62993	ENSG00000177885
TRA2B	-0.694502	-0.143115	-0.332107	0.896814	-1.23486	0.642096	1.32833	2.38745	0.00901925	HALLMARK_E2F_TARGETS;HALLMARK_G2M_CHECKPOINT;HALLMARK_MYC_TARGETS_V1	mRNA Splicing - Major Pathway	Spliceosome	P62995	ENSG00000136527
RAC1	-0.0467068	1.50969	0.780233	-0.0948542	-0.80032	-0.757434	-1.27067	6.82046	0.000154696	HALLMARK_COAGULATION;HALLMARK_PI3K_AKT_MTOR_SIGNALING	Activation of RAC1;CD28 dependent Vav1 pathway;DAP12 signaling;DCC mediated attractive signaling;DSCAM interactions;EPHB-mediated forward signaling;EPH-ephrin mediated repulsion of cells;Ephrin signaling;Factors involved in megakaryocyte development and platelet production;FCERI mediated MAPK activation;G alpha (12/13) signalling events;GPVI-mediated activation cascade;Inactivation of CDC42 and R…	Adherens junction;Amyotrophic lateral sclerosis (ALS);Axon guidance;B cell receptor signaling pathway;Bacterial invasion of epithelial cells;Chemokine signaling pathway;Colorectal cancer;Epithelial cell signaling in Helicobacter pylori infection;Fc epsilon RI signaling pathway;Fc gamma R-mediated phagocytosis;Focal adhesion;Leukocyte transendothelial migration;MAPK signaling pathway;Natural kille…	P63000	ENSG00000136238
AP2B1	0.1713	0.709342	0.432285	-0.569375	-1.47361	0.31311	-0.172779	1.58042	0.0234134	HALLMARK_PROTEIN_SECRETION	Cargo recognition for clathrin-mediated endocytosis;Clathrin-mediated endocytosis;EPH-ephrin mediated repulsion of cells;LDL clearance;MHC class II antigen presentation;Nef Mediated CD4 Down-regulation;Nef Mediated CD8 Down-regulation;Recycling pathway of L1;Retrograde neurotrophin signalling;VLDLR internalisation and degradation;WNT5A-dependent internalization of FZD2, FZD5 and ROR2;WNT5A-depend…	Endocrine and other factor-regulated calcium reabsorption;Endocytosis;Huntington's disease	P63010	ENSG00000006125
GNAI1	1.33502	0.818168	0.105253	-0.156279	-0.593441	-0.885803	-0.343628	2.03424	0.0101301	HALLMARK_APICAL_JUNCTION;HALLMARK_CHOLESTEROL_HOMEOSTASIS;HALLMARK_WNT_BETA_CATENIN_SIGNALING	Adenylate cyclase inhibitory pathway;ADP signalling through P2Y purinoceptor 12;Adrenaline,noradrenaline inhibits insulin secretion;Cooperation of PDCL (PhLP1) and TRiC/CCT in G-protein beta folding;G alpha (i) signalling events;G alpha (s) signalling events;G alpha (z) signalling events;G-protein activation;PLC beta mediated events;Regulation of insulin secretion	Axon guidance;Chagas disease (American trypanosomiasis);Chemokine signaling pathway;Gap junction;Gastric acid secretion;Leukocyte transendothelial migration;Long-term depression;Melanogenesis;Progesterone-mediated oocyte maturation;Tight junction;Toxoplasmosis	P63096	ENSG00000127955
YWHAZ	0.997548	1.17012	0.647114	-0.749925	-0.619453	-1.16638	-1.34401	9.33132	6.66667e-05	HALLMARK_UNFOLDED_PROTEIN_RESPONSE	Activation of BAD and translocation to mitochondria;Chk1/Chk2(Cds1) mediated inactivation of Cyclin B:Cdk1 complex;Deactivation of the beta-catenin transactivating complex;GP1b-IX-V activation signalling;Interleukin-3, 5 and GM-CSF signaling;KSRP (KHSRP) binds and destabilizes mRNA;Rap1 signalling;RHO GTPases activate PKNs;TP53 Regulates Metabolic Genes;Translocation of GLUT4 to the plasma membra…	Cell cycle;Neurotrophin signaling pathway;Oocyte meiosis	P63104	ENSG00000164924
PPP2R2A	1.36708	0.863796	0.0319307	-0.261636	0.0381359	-1.08931	-1.60176	4.82428	0.000274725		Cyclin A/B1/B2 associated events during G2/M transition;Cyclin D associated events in G1;Initiation of Nuclear Envelope Reformation;Nonsense Mediated Decay (NMD) enhanced by the Exon Junction Complex (EJC)	Cell cycle - yeast;Chagas disease (American trypanosomiasis);Hepatitis C;mRNA surveillance pathway;Tight junction	P63151	ENSG00000221914
SUMO1	-1.21726	-0.0879693	0.713736	1.53689	0.0162621	-0.727354	0.391095	4.0395	0.00100451		Formation of Incision Complex in GG-NER;G2/M DNA damage checkpoint;Negative regulation of activity of TFAP2 (AP-2) family transcription factors;Nonhomologous End-Joining (NHEJ);Processing of DNA double-strand break ends;Recruitment and ATM-mediated phosphorylation of repair and signaling proteins at DNA double strand breaks;Regulation of IFNG signaling;SUMO is conjugated to E1 (UBA2:SAE1);SUMO is…	RNA transport	P63165	ENSG00000116030
DYNLL1	0.135598	1.22784	0.460755	-1.20729	-0.238646	-0.18112	-1.03558	1.36124	0.0386955		Activation of BIM and translocation to mitochondria;Amplification of signal from unattached kinetochores via a MAD2 inhibitory signal;Anchoring of the basal body to the plasma membrane;AURKA Activation by TPX2;COPI-independent Golgi-to-ER retrograde traffic;COPI-mediated anterograde transport;HSP90 chaperone cycle for steroid hormone receptors (SHR);Intraflagellar transport;Loss of Nlp from mitot…	Vasopressin-regulated water reabsorption	P63167	ENSG00000088986
RPL38	0.139522	0.568165	0.683382	0.149461	-0.0191158	-0.504362	-1.24283	2.40884	0.00556354		Eukaryotic Translation Termination;Formation of a pool of free 40S subunits;GTP hydrolysis and joining of the 60S ribosomal subunit;L13a-mediated translational silencing of Ceruloplasmin expression;Major pathway of rRNA processing in the nucleolus and cytosol;Nonsense Mediated Decay (NMD) enhanced by the Exon Junction Complex (EJC);Nonsense Mediated Decay (NMD) independent of the Exon Junction Co…	Ribosome	P63173	ENSG00000172809
EIF5A	-0.709707	0.219614	-0.944248	1.302	0.567309	-0.198791	-0.139686	1.62657	0.036287	HALLMARK_ALLOGRAFT_REJECTION	Hypusine synthesis from eIF5A-lysine		P63241	ENSG00000132507
RACK1	-0.00374806	1.17251	0.266615	0.281697	0.0780506	-0.53365	-1.98129	3.5718	0.00288719	HALLMARK_MYC_TARGETS_V1;HALLMARK_P53_PATHWAY	Regulation of TNFR1 signaling;TNFR1-induced NFkappaB signaling pathway;TNFR1-mediated ceramide production	Measles	P63244	ENSG00000204628
YBX1	-0.344037	0.346555	0.904371	-0.00208429	0.277007	-0.744437	-1.24413	2.10961	0.0143095		mRNA Splicing - Major Pathway;mRNA Splicing - Minor Pathway;Noncanonical activation of NOTCH3		P67809	ENSG00000065978
SEC11A	-1.16515	0.277317	0.85989	1.13427	0.495198	-1.1864	-0.528426	3.7669	0.0014428	HALLMARK_MTORC1_SIGNALING;HALLMARK_PANCREAS_BETA_CELLS;HALLMARK_UNFOLDED_PROTEIN_RESPONSE	SRP-dependent cotranslational protein targeting to membrane;Synthesis, secretion, and deacylation of Ghrelin;Synthesis, secretion, and inactivation of Glucagon-like Peptide-1 (GLP-1);Synthesis, secretion, and inactivation of Glucose-dependent Insulinotropic Polypeptide (GIP)	Protein export	P67812	ENSG00000140612
TPM4	0.182738	1.41054	0.0947204	-0.0120029	-0.197135	-1.05544	-2.00698	6.08473	0.00017931	HALLMARK_EPITHELIAL_MESENCHYMAL_TRANSITION	Smooth Muscle Contraction;Striated Muscle Contraction	Cardiac muscle contraction;Dilated cardiomyopathy;Hypertrophic cardiomyopathy (HCM)	P67936	ENSG00000167460
ACTC1	1.43548	0.414372	-0.510136	-0.21628	-0.350036	0.739976	-0.690235	2.82705	0.00242548	HALLMARK_APICAL_JUNCTION;HALLMARK_KRAS_SIGNALING_DN;HALLMARK_MYOGENESIS	Striated Muscle Contraction	Cardiac muscle contraction;Dilated cardiomyopathy;Hypertrophic cardiomyopathy (HCM)	P68032	ENSG00000159251
EEF1A1	0.0705728	1.20885	-0.137035	-0.189553	0.104511	-0.328819	-1.43922	2.42532	0.0114551		Eukaryotic Translation Elongation;HSF1 activation;Neutrophil degranulation;Peptide chain elongation;Protein methylation	RNA transport	P68104	ENSG00000156508
ACTA1	0.523248	1.3668	0.132065	-0.162375	-0.483005	-0.573219	-1.90667	5.1837	0.000198142	HALLMARK_APICAL_JUNCTION;HALLMARK_MYOGENESIS	Striated Muscle Contraction		P68133	ENSG00000143632
TUBA1B	0.290699	0.457853	1.42817	-0.185836	0.264694	-0.859311	-1.65792	4.30387	0.00102102		Carboxyterminal post-translational modifications of tubulin;Cilium Assembly;COPI-dependent Golgi-to-ER retrograde traffic;COPI-independent Golgi-to-ER retrograde traffic;COPI-mediated anterograde transport;Formation of tubulin folding intermediates by CCT/TriC;Gap junction assembly;Hedgehog 'off' state;HSP90 chaperone cycle for steroid hormone receptors (SHR);Intraflagellar transport;Kinesins;MHC…	Gap junction;Pathogenic Escherichia coli infection;Phagosome	P68363	ENSG00000123416
TUBA4A	0.958333	1.13949	0.105544	-1.47129	-0.260023	-0.11453	-1.06641	4.20538	0.000347826	HALLMARK_MITOTIC_SPINDLE;HALLMARK_MTORC1_SIGNALING;HALLMARK_UV_RESPONSE_UP	Anchoring of the basal body to the plasma membrane;AURKA Activation by TPX2;Carboxyterminal post-translational modifications of tubulin;Cilium Assembly;COPI-dependent Golgi-to-ER retrograde traffic;COPI-independent Golgi-to-ER retrograde traffic;COPI-mediated anterograde transport;Formation of tubulin folding intermediates by CCT/TriC;Gap junction assembly;Hedgehog 'off' state;HSP90 chaperone cyc…	Gap junction;Pathogenic Escherichia coli infection;Phagosome	P68366	ENSG00000127824
TUBB4B	1.35106	0.85345	-0.0106114	0.248176	-0.327586	-1.05785	-1.58804	4.89934	0.000293399		Anchoring of the basal body to the plasma membrane;AURKA Activation by TPX2;Carboxyterminal post-translational modifications of tubulin;Cilium Assembly;COPI-dependent Golgi-to-ER retrograde traffic;COPI-independent Golgi-to-ER retrograde traffic;COPI-mediated anterograde transport;Formation of tubulin folding intermediates by CCT/TriC;Gap junction assembly;Hedgehog 'off' state;HSP90 chaperone cyc…	Gap junction;Pathogenic Escherichia coli infection;Phagosome	P68371	ENSG00000188229
CSNK2A1	0.454737	0.2565	0.504764	0.316355	-0.122788	-1.01362	-0.296286	2.25193	0.00777236		Condensation of Prometaphase Chromosomes;Cooperation of PDCL (PhLP1) and TRiC/CCT in G-protein beta folding;Receptor Mediated Mitophagy;Regulation of PTEN stability and activity;Regulation of TP53 Activity through Phosphorylation;RUNX1 interacts with co-factors whose precise effect on RUNX1 targets is not known;Signal transduction by L1;Synthesis of PC;WNT mediated activation of DVL	Adherens junction;Circadian rhythm - plant;Measles;Ribosome biogenesis in eukaryotes;Tight junction;Wnt signaling pathway	P68400	ENSG00000101266
HBB	0.743983	1.04692	-0.247544	-0.79242	-0.178355	-0.291377	-0.921924	3.12403	0.00148481	HALLMARK_HEME_METABOLISM	Erythrocytes take up carbon dioxide and release oxygen;Erythrocytes take up oxygen and release carbon dioxide;Factors involved in megakaryocyte development and platelet production;Neutrophil degranulation;Scavenging of heme from plasma	African trypanosomiasis;Malaria	P68871	ENSG00000244734
HBA1	0.635145	1.57956	-0.486453	-0.926594	0.147553	-0.929264	-0.844082	2.87133	0.00221437		Erythrocytes take up carbon dioxide and release oxygen;Erythrocytes take up oxygen and release carbon dioxide;Scavenging of heme from plasma	African trypanosomiasis;Malaria	P69905	ENSG00000188536;ENSG00000206172
RPP30	-0.748253	-0.11325	0.841793	0.385671	0.349179	-0.924497	0.532238	1.41131	0.0361212		Major pathway of rRNA processing in the nucleolus and cytosol;tRNA processing in the nucleus	Ribosome biogenesis in eukaryotes;RNA transport	P78346	ENSG00000148688
CCT2	1.04545	1.25138	-0.126334	-0.719855	0.111028	-0.604252	-0.881797	2.74185	0.0103887	HALLMARK_MYC_TARGETS_V1	Association of TriC/CCT with target proteins during biosynthesis;BBSome-mediated cargo-targeting to cilium;Cooperation of PDCL (PhLP1) and TRiC/CCT in G-protein beta folding;Folding of actin by CCT/TriC;Formation of tubulin folding intermediates by CCT/TriC;Neutrophil degranulation;Prefoldin mediated transfer of substrate to CCT/TriC		P78371	ENSG00000166226
KRT83	0.659123	-1.35702	-0.29045	-0.0505773	0.73406	0.821398	0.666871	2.81706	0.00236239		Formation of the cornified envelope;Keratinization		P78385	ENSG00000170523
RAE1	-0.219572	-0.601111	0.511393	0.474268	0.900289	-0.30693	0.825206	1.41391	0.0412884	HALLMARK_DNA_REPAIR	ISG15 antiviral mechanism;NEP/NS2 Interacts with the Cellular Export Machinery;NS1 Mediated Effects on Host Pathways;Nuclear import of Rev protein;Nuclear Pore Complex (NPC) Disassembly;Regulation of Glucokinase by Glucokinase Regulatory Protein;Regulation of HSF1-mediated heat shock response;Rev-mediated nuclear export of HIV RNA;snRNP Assembly;SUMOylation of chromatin organization proteins;SUMO…	RNA transport	P78406	ENSG00000101146
GSTO1	-1.85674	-0.293095	0.686341	0.89711	0.966205	0.138302	0.232379	6.61006	0.000141414	HALLMARK_IL2_STAT5_SIGNALING;HALLMARK_XENOBIOTIC_METABOLISM	Gene and protein expression by JAK-STAT signaling after Interleukin-12 stimulation;Glutathione conjugation;Methylation;Vitamin C (ascorbate) metabolism	Drug metabolism - cytochrome P450;Glutathione metabolism;Metabolism of xenobiotics by cytochrome P450	P78417	ENSG00000148834
PRKDC	-1.67919	-0.881685	0.531376	0.623697	0.26564	0.789429	0.977454	5.71685	0.000221538	HALLMARK_E2F_TARGETS	Cytosolic sensors of pathogen-associated DNA;E3 ubiquitin ligases ubiquitinate target proteins;IRF3-mediated induction of type I IFN;Nonhomologous End-Joining (NHEJ)	Cell cycle;Non-homologous end-joining	P78527	ENSG00000253729
SRPX	1.55298	0.892015	-0.59099	-0.629728	-0.939317	-0.344855	-0.946355	6.11762	0.00014	HALLMARK_APICAL_SURFACE;HALLMARK_HYPOXIA			P78539	ENSG00000101955
HLA-DRB3	-0.452148	1.54812	0.432445	-0.651253	-0.609543	-0.961625	-0.64285	4.25774	0.000349345		Downstream TCR signaling;Generation of second messenger molecules;Interferon gamma signaling;MHC class II antigen presentation;PD-1 signaling;Phosphorylation of CD3 and TCR zeta chains;Translocation of ZAP-70 to Immunological synapse	Allograft rejection;Antigen processing and presentation;Asthma;Autoimmune thyroid disease;Cell adhesion molecules (CAMs);Graft-versus-host disease;Intestinal immune network for IgA production;ko05152;Leishmaniasis;Phagosome;Rheumatoid arthritis;Staphylococcus aureus infection;Systemic lupus erythematosus;Toxoplasmosis;Type I diabetes mellitus;Viral myocarditis	P79483	ENSG00000196101;ENSG00000231679
IFI35	-0.890541	1.22564	0.495179	-0.150035	-0.203258	-0.715389	-0.755949	2.70282	0.0036115	HALLMARK_INTERFERON_ALPHA_RESPONSE;HALLMARK_INTERFERON_GAMMA_RESPONSE	Interferon alpha/beta signaling		P80217	ENSG00000068079
BASP1	0.597044	1.1375	-0.689041	-0.375447	-0.616764	-0.91438	-0.0511024	1.38893	0.0396467	HALLMARK_EPITHELIAL_MESENCHYMAL_TRANSITION			P80723	ENSG00000176788
MRPS25	-0.874514	-1.56635	0.9321	0.648754	0.829556	-0.733877	1.04015	4.12391	0.000416503		Mitochondrial translation elongation;Mitochondrial translation initiation;Mitochondrial translation termination		P82663	ENSG00000131368
MRPS10	-0.694535	-0.87993	0.650898	-0.135337	1.36732	1.09936	0.918706	1.94264	0.011343		Mitochondrial translation elongation;Mitochondrial translation initiation;Mitochondrial translation termination		P82664	ENSG00000048544
MRPS34	-1.33844	-0.719394	0.0417487	0.861615	1.04949	1.08203	0.0276029	4.10361	0.000570435		Mitochondrial translation elongation;Mitochondrial translation initiation;Mitochondrial translation termination		P82930	ENSG00000074071
MRPS9	1.12688	0.770943	-0.0651939	-1.38923	-0.277797	0.11454	-0.455187	4.24681	0.000355556		Mitochondrial translation elongation;Mitochondrial translation initiation;Mitochondrial translation termination		P82933	ENSG00000135972
RPL24	0.182983	0.808658	0.790104	0.0343488	-1.12503	-0.640193	-1.10324	3.07114	0.00273171		Eukaryotic Translation Termination;Formation of a pool of free 40S subunits;GTP hydrolysis and joining of the 60S ribosomal subunit;L13a-mediated translational silencing of Ceruloplasmin expression;Major pathway of rRNA processing in the nucleolus and cytosol;Nonsense Mediated Decay (NMD) enhanced by the Exon Junction Complex (EJC);Nonsense Mediated Decay (NMD) independent of the Exon Junction Co…	Ribosome	P83731	ENSG00000114391
RHOG	0.160451	1.26294	0.406025	0.201141	-0.243333	-1.97307	-0.468299	4.36702	0.000353201	HALLMARK_COMPLEMENT;HALLMARK_INFLAMMATORY_RESPONSE	G alpha (12/13) signalling events;GPVI-mediated activation cascade;Neutrophil degranulation;Rho GTPase cycle;RHO GTPases activate KTN1	Bacterial invasion of epithelial cells;Shigellosis	P84095	ENSG00000177105
RPL19	-0.608003	0.468433	0.835256	0.857513	-0.862601	-0.910774	-1.21948	4.53162	0.000417323		Eukaryotic Translation Termination;Formation of a pool of free 40S subunits;GTP hydrolysis and joining of the 60S ribosomal subunit;L13a-mediated translational silencing of Ceruloplasmin expression;Major pathway of rRNA processing in the nucleolus and cytosol;Nonsense Mediated Decay (NMD) enhanced by the Exon Junction Complex (EJC);Nonsense Mediated Decay (NMD) independent of the Exon Junction Co…	Ribosome	P84098	ENSG00000108298
SRSF3	-0.866163	0.217035	-0.240306	0.687227	-1.33517	0.814496	1.18799	2.80992	0.00432799	HALLMARK_MYC_TARGETS_V1	Cleavage of Growing Transcript in the Termination Region;mRNA 3'-end processing;mRNA Splicing - Major Pathway;Transport of Mature mRNA derived from an Intron-Containing Transcript	Spliceosome	P84103	ENSG00000112081
FBLN2	0.999744	1.23406	-0.428918	-0.882961	-0.890119	-0.0444073	-0.456414	5.25868	0.000205788	HALLMARK_EPITHELIAL_MESENCHYMAL_TRANSITION	Molecules associated with elastic fibres		P98095	ENSG00000163520
HSPG2	1.7642	0.303595	-0.249136	-0.909081	-0.345087	0.27597	-1.21742	5.33914	0.000188552		A tetrasaccharide linker sequence is required for GAG synthesis;Amyloid fiber formation;Defective B3GALT6 causes EDSP2 and SEMDJL1;Defective B3GAT3 causes JDSSDHD;Defective B4GALT7 causes EDS, progeroid type;Defective EXT1 causes exostoses 1, TRPS2 and CHDS;Defective EXT2 causes exostoses 2;Degradation of the extracellular matrix;ECM proteoglycans;HS-GAG biosynthesis;HS-GAG degradation;Integrin c…	ECM-receptor interaction	P98160	ENSG00000142798
RBM3	-1.91512	0.0496044	0.218872	0.0282479	0.923342	1.12918	0.938956	4.50838	0.00037247				P98179	ENSG00000102317
CYCS	-1.46306	-0.236658	-0.189083	0.848902	0.960005	0.85796	0.803462	2.50683	0.00577662	HALLMARK_OXIDATIVE_PHOSPHORYLATION	Activation of caspases through apoptosome-mediated cleavage;Detoxification of Reactive Oxygen Species;Formation of apoptosome;Release of apoptotic factors from the mitochondria;Respiratory electron transport;TP53 Regulates Metabolic Genes;Transcriptional activation of mitochondrial biogenesis	Alzheimer's disease;Amyotrophic lateral sclerosis (ALS);Apoptosis;Colorectal cancer;Huntington's disease;ko05152;p53 signaling pathway;Parkinson's disease;Pathways in cancer;Small cell lung cancer;Toxoplasmosis;Viral myocarditis	P99999	ENSG00000172115
TFAM	-1.28532	-0.413838	-0.307549	1.23155	0.471539	0.712745	1.07484	4.87619	0.000311213		Mitochondrial transcription initiation;Transcriptional activation of mitochondrial biogenesis	Huntington's disease	Q00059	ENSG00000108064
SLC25A3	-0.737378	-0.823781	-0.0293641	-1.00761	1.71573	1.23548	0.715421	5.32262	0.000264463	HALLMARK_MYC_TARGETS_V1;HALLMARK_OXIDATIVE_PHOSPHORYLATION			Q00325	ENSG00000075415
HDLBP	0.432673	0.503775	0.355699	-0.443961	0.614729	-0.298558	-1.5936	2.11333	0.0124982	HALLMARK_GLYCOLYSIS;HALLMARK_HYPOXIA	HDL clearance		Q00341	ENSG00000115677
CLTC	-0.0598969	0.901096	0.57716	0.86465	-0.489392	-0.684891	-2.07425	8.40351	0.000137931	HALLMARK_PI3K_AKT_MTOR_SIGNALING;HALLMARK_PROTEIN_SECRETION	Cargo recognition for clathrin-mediated endocytosis;Clathrin-mediated endocytosis;Entry of Influenza Virion into Host Cell via Endocytosis;EPH-ephrin mediated repulsion of cells;Formation of annular gap junctions;Gap junction degradation;LDL clearance;Lysosome Vesicle Biogenesis;MHC class II antigen presentation;Recycling pathway of L1;Retrograde neurotrophin signalling;VLDLR internalisation and …	Bacterial invasion of epithelial cells;Endocrine and other factor-regulated calcium reabsorption;Endocytosis;Huntington's disease;Lysosome	Q00610	ENSG00000141367
SORD	-0.457381	-1.40632	0.264148	0.0322171	1.49008	0.263534	0.257785	1.4383	0.0480634	HALLMARK_ANDROGEN_RESPONSE;HALLMARK_ESTROGEN_RESPONSE_LATE;HALLMARK_MTORC1_SIGNALING;HALLMARK_MYC_TARGETS_V2	Catabolism of glucuronate to xylulose-5-phosphate;Fructose biosynthesis	Fructose and mannose metabolism	Q00796	ENSG00000140263
HNRNPU	-1.1724	0.190333	-0.252619	0.115373	-0.210226	0.809688	1.16792	2.13962	0.011917	HALLMARK_G2M_CHECKPOINT;HALLMARK_MYC_TARGETS_V1;HALLMARK_UV_RESPONSE_UP	mRNA Splicing - Major Pathway;Processing of Capped Intron-Containing Pre-mRNA	Spliceosome	Q00839	ENSG00000153187
IRF9	0.109004	1.08187	0.101953	-0.291758	-0.546612	-1.04426	-1.28617	1.46019	0.0293396	HALLMARK_IL6_JAK_STAT3_SIGNALING;HALLMARK_INTERFERON_ALPHA_RESPONSE;HALLMARK_INTERFERON_GAMMA_RESPONSE	Interferon alpha/beta signaling;Interferon gamma signaling	Hepatitis C;Jak-STAT signaling pathway;Measles;Osteoclast differentiation	Q00978	ENSG00000213928
SPTBN1	1.31796	-0.326161	0.146545	0.663968	-0.796789	-0.367278	-1.43408	3.95465	0.00134444	HALLMARK_MITOTIC_SPINDLE;HALLMARK_TGF_BETA_SIGNALING	COPI-mediated anterograde transport;Interaction between L1 and Ankyrins;NCAM signaling for neurite out-growth;Nephrin family interactions;RAF/MAP kinase cascade		Q01082	ENSG00000115306
SET	-1.29982	0.0928004	-0.167176	0.727888	-0.471977	0.580057	0.91475	2.24503	0.0118453	HALLMARK_MYC_TARGETS_V1	Condensation of Prophase Chromosomes;HuR (ELAVL1) binds and stabilizes mRNA		Q01105	ENSG00000119335
AMPD2	-2.2223	0.237383	0.012318	1.17307	0.515059	0.354969	0.227308	4.90132	0.00022792		Purine salvage	Purine metabolism	Q01433	ENSG00000116337
FABP5	-1.17693	1.22168	0.632499	-0.189024	-0.294979	-0.682942	-1.03767	3.07114	0.00211339	HALLMARK_CHOLESTEROL_HOMEOSTASIS;HALLMARK_ESTROGEN_RESPONSE_LATE	Neutrophil degranulation;Signaling by Retinoic Acid;Triglyceride catabolism	PPAR signaling pathway	Q01469	ENSG00000164687
ANK2	1.08868	-0.41856	0.345298	-1.2573	-0.0792123	0.859743	-0.094083	2.9693	0.00256757		COPI-mediated anterograde transport;Interaction between L1 and Ankyrins		Q01484	ENSG00000145362
CAP1	-0.217553	1.49436	0.523263	-1.41664	-0.13402	-0.247457	-0.979224	7.95976	7.33945e-05	HALLMARK_APICAL_JUNCTION	Neutrophil degranulation;Platelet degranulation;Role of ABL in ROBO-SLIT signaling		Q01518	ENSG00000131236
KRT76	1.3477	1.08135	0.408358	-0.919465	-1.01023	-0.906345	-0.70097	7.33952	8.24742e-05		Formation of the cornified envelope;Keratinization		Q01546	ENSG00000185069
SLC7A5	0.830218	0.808096	0.89388	-0.524171	0.268736	-1.32911	-1.1174	3.78514	0.00056042	HALLMARK_ESTROGEN_RESPONSE_EARLY;HALLMARK_ESTROGEN_RESPONSE_LATE;HALLMARK_G2M_CHECKPOINT;HALLMARK_MTORC1_SIGNALING;HALLMARK_UNFOLDED_PROTEIN_RESPONSE	Amino acid transport across the plasma membrane;Basigin interactions;Tryptophan catabolism		Q01650	ENSG00000103257
EXOSC10	-1.19647	0.0625918	0.414472	0.13829	-0.313217	0.581398	0.952759	2.02548	0.0115931	HALLMARK_UNFOLDED_PROTEIN_RESPONSE	Major pathway of rRNA processing in the nucleolus and cytosol	RNA degradation	Q01780	ENSG00000171824
PFKP	0.491518	0.576635	0.761642	-0.722199	-0.473193	-0.910461	-0.934175	2.31604	0.00661396	HALLMARK_GLYCOLYSIS;HALLMARK_HYPOXIA;HALLMARK_INTERFERON_GAMMA_RESPONSE;HALLMARK_REACTIVE_OXIGEN_SPECIES_PATHWAY	Glycolysis	Fructose and mannose metabolism;Galactose metabolism;Glycolysis / Gluconeogenesis;Methane metabolism;Pentose phosphate pathway	Q01813	ENSG00000067057
EWSR1	-0.519317	0.715919	-0.0828479	0.334431	-0.739855	0.947881	0.876146	1.30543	0.0425651	HALLMARK_G2M_CHECKPOINT			Q01844	ENSG00000182944
TAGLN	1.77506	0.405199	-0.463006	-0.489402	-0.286317	-0.522613	-0.890299	3.70833	0.000674457	HALLMARK_EPITHELIAL_MESENCHYMAL_TRANSITION;HALLMARK_MYOGENESIS			Q01995	ENSG00000149591
DHODH	-1.68525	-0.347134	0.0830122	0.863443	-0.0439661	0.624743	0.839934	2.58628	0.00419716		Pyrimidine biosynthesis	Pyrimidine metabolism	Q02127	ENSG00000102967
OGDH	0.329656	0.493519	0.00433437	-1.49573	0.272578	0.00243745	0.284171	1.73931	0.0419382	HALLMARK_OXIDATIVE_PHOSPHORYLATION	Citric acid cycle (TCA cycle);Glyoxylate metabolism and glycine degradation;Lysine catabolism	Citrate cycle (TCA cycle);Lysine degradation;Tryptophan metabolism	Q02218	ENSG00000105953
ALDH6A1	0.599884	-0.928973	-0.108845	-0.199171	0.572969	0.665742	0.739012	2.70825	0.00361034	HALLMARK_HEME_METABOLISM;HALLMARK_OXIDATIVE_PHOSPHORYLATION	Branched-chain amino acid catabolism	Inositol phosphate metabolism;Propanoate metabolism;Valine, leucine and isoleucine degradation	Q02252	ENSG00000119711
CYP27A1	-0.601921	-1.43808	0.286928	0.0777906	0.833323	1.06096	0.49178	4.36187	0.000491863	HALLMARK_BILE_ACID_METABOLISM;HALLMARK_XENOBIOTIC_METABOLISM	Defective CYP27A1 causes Cerebrotendinous xanthomatosis (CTX);Endogenous sterols;Synthesis of bile acids and bile salts via 24-hydroxycholesterol;Synthesis of bile acids and bile salts via 27-hydroxycholesterol;Synthesis of bile acids and bile salts via 7alpha-hydroxycholesterol	PPAR signaling pathway;Primary bile acid biosynthesis	Q02318	ENSG00000135929
BDH1	-0.881791	-0.929773	0.323076	0.184878	1.1015	0.558267	1.07488	2.1814	0.00777904		Synthesis of Ketone Bodies;Utilization of Ketone Bodies	Butanoate metabolism;Synthesis and degradation of ketone bodies	Q02338	ENSG00000161267;ENSG00000275544
COL7A1	1.53068	0.715655	-0.0246809	-0.754888	-0.729008	0.288736	-0.724062	4.22204	0.000357942	HALLMARK_EPITHELIAL_MESENCHYMAL_TRANSITION	Anchoring fibril formation;Assembly of collagen fibrils and other multimeric structures;Cargo concentration in the ER;Collagen biosynthesis and modifying enzymes;Collagen chain trimerization;Collagen degradation;COPII (Coat Protein 2) Mediated Vesicle Transport;Extracellular matrix organization;Integrin cell surface interactions;Laminin interactions		Q02388	ENSG00000114270
PLOD1	0.261017	0.752006	0.905594	-0.741381	-0.441014	-0.82438	-0.747903	2.1466	0.00870717	HALLMARK_EPITHELIAL_MESENCHYMAL_TRANSITION;HALLMARK_GLYCOLYSIS	Collagen biosynthesis and modifying enzymes	Lysine degradation	Q02809	ENSG00000083444
RPL6	0.0589881	0.973399	0.804155	0.75585	-0.875166	-0.390299	-1.66539	4.75762	0.000426966	HALLMARK_MYC_TARGETS_V1	Eukaryotic Translation Termination;Formation of a pool of free 40S subunits;GTP hydrolysis and joining of the 60S ribosomal subunit;L13a-mediated translational silencing of Ceruloplasmin expression;Major pathway of rRNA processing in the nucleolus and cytosol;Nonsense Mediated Decay (NMD) enhanced by the Exon Junction Complex (EJC);Nonsense Mediated Decay (NMD) independent of the Exon Junction Co…	Ribosome	Q02878	ENSG00000089009
TOP2B	-1.42867	-0.894405	-0.105697	1.56469	-0.0392101	0.65603	0.688233	6.54799	0.000130841		SUMOylation of DNA replication proteins		Q02880	ENSG00000077097
SLC25A11	-1.17785	-0.861272	-0.010797	0.890639	0.925644	0.41274	0.348149	3.4152	0.00225293	HALLMARK_OXIDATIVE_PHOSPHORYLATION	Gluconeogenesis		Q02978	ENSG00000108528
DST	1.74192	0.192884	0.47043	-0.709594	-0.704669	-0.553597	-0.981418	2.6552	0.00332922	HALLMARK_EPITHELIAL_MESENCHYMAL_TRANSITION;HALLMARK_MITOTIC_SPINDLE;HALLMARK_PROTEIN_SECRETION	Type I hemidesmosome assembly		Q03001	ENSG00000151914
CAV1	0.820592	0.489632	0.912555	-0.0620613	-0.932731	-0.573026	-1.30035	3.02684	0.00211538	HALLMARK_APOPTOSIS;HALLMARK_ESTROGEN_RESPONSE_LATE;HALLMARK_HYPOXIA;HALLMARK_UV_RESPONSE_DN	Basigin interactions;Disassembly of the destruction complex and recruitment of AXIN to the membrane;eNOS activation;NOSTRIN mediated eNOS trafficking;Triglyceride catabolism;VEGFR2 mediated vascular permeability	Bacterial invasion of epithelial cells;Endocytosis;Focal adhesion;Viral myocarditis	Q03135	ENSG00000105974
ACY1	-1.6473	-0.905507	0.175358	1.22555	0.576348	0.363821	0.639338	6.11189	0.000134615		Aflatoxin activation and detoxification;Defective ACY1 causes encephalopathy	Arginine and proline metabolism	Q03154	ENSG00000243989
LMNB2	1.66433	-1.28381	-0.631754	-0.527848	-0.34993	0.348071	0.674969	5.1825	0.000277228				Q03252	ENSG00000176619
TAP1	-0.0289357	1.41009	0.654705	-0.408318	-1.49879	-0.826085	-0.668335	3.84471	0.000594872	HALLMARK_ALLOGRAFT_REJECTION;HALLMARK_APOPTOSIS;HALLMARK_INTERFERON_ALPHA_RESPONSE;HALLMARK_INTERFERON_GAMMA_RESPONSE;HALLMARK_P53_PATHWAY;HALLMARK_TNFA_SIGNALING_VIA_NFKB;HALLMARK_UV_RESPONSE_UP	Antigen Presentation: Folding, assembly and peptide loading of class I MHC;ER-Phagosome pathway	ABC transporters;Antigen processing and presentation;Phagosome;Primary immunodeficiency	Q03518	ENSG00000168394;ENSG00000206297;ENSG00000224212;ENSG00000226173;ENSG00000227816;ENSG00000230705;ENSG00000232367
TAP2	-0.0936462	1.01218	0.303752	-0.408998	0.2762	-1.56988	-0.284757	2.66749	0.00347581	HALLMARK_ALLOGRAFT_REJECTION	Antigen Presentation: Folding, assembly and peptide loading of class I MHC;ER-Phagosome pathway	ABC transporters;Antigen processing and presentation;Phagosome;Primary immunodeficiency	Q03519	ENSG00000204267;ENSG00000206235;ENSG00000206299;ENSG00000223481;ENSG00000225967;ENSG00000228582;ENSG00000232326;ENSG00000237599
CEBPZ	-0.83826	-0.249112	-0.329614	0.566792	-0.820105	-0.184012	1.2372	1.47583	0.0279195				Q03701	ENSG00000115816
GBE1	0.600021	0.265763	0.649858	0.653093	-0.317384	-0.607947	-2.23447	2.30091	0.00932521	HALLMARK_ADIPOGENESIS;HALLMARK_HYPOXIA;HALLMARK_MTORC1_SIGNALING	Glycogen storage disease type IV (GBE1);Glycogen synthesis	Starch and sucrose metabolism	Q04446	ENSG00000114480
EIF4G1	-0.731035	0.991707	1.20007	-0.0338891	0.0927918	-0.798973	-0.535683	2.2653	0.013494	HALLMARK_UNFOLDED_PROTEIN_RESPONSE	Activation of the mRNA upon binding of the cap-binding complex and eIFs, and subsequent binding to 43S;AUF1 (hnRNP D0) binds and destabilizes mRNA;Deadenylation of mRNA;GTP hydrolysis and joining of the 60S ribosomal subunit;ISG15 antiviral mechanism;L13a-mediated translational silencing of Ceruloplasmin expression;mTORC1-mediated signalling;Nonsense Mediated Decay (NMD) enhanced by the Exon Junc…	RNA transport;Viral myocarditis	Q04637	ENSG00000114867
KRT17	0.651198	0.456628	0.126097	-0.317107	-0.537975	-0.466478	-1.04215	1.33856	0.0347438	HALLMARK_P53_PATHWAY	Formation of the cornified envelope;Keratinization		Q04695	ENSG00000128422
SSBP1	-1.43765	-0.71885	-0.700151	1.00234	0.785825	0.636388	1.07749	7.47646	0.000141844	HALLMARK_MYC_TARGETS_V1	Transcriptional activation of mitochondrial biogenesis	DNA replication;Homologous recombination;Mismatch repair	Q04837	ENSG00000106028;ENSG00000262771
YWHAH	0.849096	0.713981	0.495983	-1.10242	-0.095331	-0.374909	-0.104891	2.39063	0.00549296	HALLMARK_APICAL_JUNCTION;HALLMARK_FATTY_ACID_METABOLISM;HALLMARK_PEROXISOME	Activation of BAD and translocation to mitochondria;Chk1/Chk2(Cds1) mediated inactivation of Cyclin B:Cdk1 complex;RHO GTPases activate PKNs;TP53 Regulates Metabolic Genes;Translocation of GLUT4 to the plasma membrane	Cell cycle;Neurotrophin signaling pathway;Oocyte meiosis	Q04917	ENSG00000128245
CSTF1	-1.25862	0.801838	-0.333638	1.12959	0.809896	-0.544087	-0.846291	1.89897	0.0125605		Cleavage of Growing Transcript in the Termination Region;mRNA 3'-end processing;mRNA Splicing - Major Pathway;Processing of Intronless Pre-mRNAs	mRNA surveillance pathway	Q05048	ENSG00000101138
PRKCD	-1.28395	-0.458496	0.959922	-0.422672	0.614858	0.681267	0.326665	2.33526	0.00758924	HALLMARK_COMPLEMENT;HALLMARK_UV_RESPONSE_UP	Apoptotic cleavage of cellular proteins;Calmodulin induced events;CLEC7A (Dectin-1) signaling;DAG and IP3 signaling;Effects of PIP2 hydrolysis;G alpha (z) signalling events;HuR (ELAVL1) binds and stabilizes mRNA;Interferon gamma signaling;Neutrophil degranulation;Role of phospholipids in phagocytosis;SHC1 events in ERBB2 signaling;VEGFR2 mediated cell proliferation	Tight junction;Vascular smooth muscle contraction	Q05655	ENSG00000163932
CALD1	0.814261	0.812401	0.147353	0.114983	-0.698374	-0.142644	-1.37934	2.33156	0.00995802	HALLMARK_EPITHELIAL_MESENCHYMAL_TRANSITION	Smooth Muscle Contraction	Vascular smooth muscle contraction	Q05682	ENSG00000122786
COL14A1	0.869193	0.449275	-0.640473	-0.313273	-1.96964	1.0386	-0.135066	4.27846	0.00034632		Assembly of collagen fibrils and other multimeric structures;Collagen biosynthesis and modifying enzymes;Collagen chain trimerization;Collagen degradation	Protein digestion and absorption	Q05707	ENSG00000187955
PPAT	-0.864848	-0.433361	-0.288837	1.18507	0.928038	-0.348639	0.500747	2.17776	0.00811483	HALLMARK_UV_RESPONSE_UP	Purine ribonucleoside monophosphate biosynthesis	Alanine, aspartate and glutamate metabolism;Purine metabolism	Q06203	ENSG00000128059
GFPT1	0.0632458	0.669434	0.7374	-0.778382	-0.216342	-1.05794	-0.596516	1.60553	0.024227	HALLMARK_GLYCOLYSIS	Defective GFPT1 causes CMSTA1;Synthesis of UDP-N-acetyl-glucosamine;XBP1(S) activates chaperone genes	Alanine, aspartate and glutamate metabolism;Amino sugar and nucleotide sugar metabolism	Q06210	ENSG00000198380
PSME1	0.279952	1.76029	0.0925865	-0.853572	-0.213296	-0.557158	-0.871013	5.61286	0.000187291	HALLMARK_FATTY_ACID_METABOLISM;HALLMARK_INTERFERON_ALPHA_RESPONSE;HALLMARK_INTERFERON_GAMMA_RESPONSE	ABC-family proteins mediated transport;Activation of NF-kappaB in B cells;Antigen processing: Ubiquitination & Proteasome degradation;APC/C:Cdc20 mediated degradation of Securin;APC/C:Cdh1 mediated degradation of Cdc20 and other APC/C:Cdh1 targeted proteins in late mitosis/early G1;Asymmetric localization of PCP proteins;AUF1 (hnRNP D0) binds and destabilizes mRNA;Autodegradation of Cdh1 by Cdh1:…	Antigen processing and presentation;Proteasome	Q06323	ENSG00000092010
FMR1	-1.61316	-0.372147	0.0235812	0.494044	0.927909	0.66804	0.419813	3.64984	0.000897833				Q06787	ENSG00000102081
FMOD	0.657159	1.27285	0.202066	-0.497122	-1.23711	0.725932	-1.1166	4.13867	0.00036214	HALLMARK_EPITHELIAL_MESENCHYMAL_TRANSITION	Defective B4GALT1 causes B4GALT1-CDG (CDG-2d);Defective CHST6 causes MCDC1;Defective ST3GAL3 causes MCT12 and EIEE15;ECM proteoglycans;Keratan sulfate biosynthesis;Keratan sulfate degradation		Q06828	ENSG00000122176
PRDX1	1.15963	0.739836	-0.11981	-0.852178	-0.481246	0.162819	-1.00951	2.99409	0.00419678	HALLMARK_MTORC1_SIGNALING;HALLMARK_PEROXISOME;HALLMARK_REACTIVE_OXIGEN_SPECIES_PATHWAY	Deregulated CDK5 triggers multiple neurodegenerative pathways in Alzheimer's disease models;Detoxification of Reactive Oxygen Species;TP53 Regulates Metabolic Genes	Peroxisome	Q06830	ENSG00000117450
RPL18	0.119099	0.292119	0.279929	1.28691	-1.18277	-1.09941	-1.24886	4.86739	0.000346723	HALLMARK_MYC_TARGETS_V1;HALLMARK_P53_PATHWAY	Eukaryotic Translation Termination;Formation of a pool of free 40S subunits;GTP hydrolysis and joining of the 60S ribosomal subunit;L13a-mediated translational silencing of Ceruloplasmin expression;Major pathway of rRNA processing in the nucleolus and cytosol;Nonsense Mediated Decay (NMD) enhanced by the Exon Junction Complex (EJC);Nonsense Mediated Decay (NMD) independent of the Exon Junction Co…	Ribosome	Q07020	ENSG00000063177
C1QBP	-0.00161157	-1.87919	0.493754	0.434256	0.797081	0.455716	0.701119	3.55695	0.00160209	HALLMARK_MYC_TARGETS_V1	Intrinsic Pathway of Fibrin Clot Formation		Q07021	ENSG00000108561
CKAP4	0.807905	0.892836	0.353574	-0.790964	-0.321202	-0.181267	-0.730793	3.06007	0.00228505	HALLMARK_IL2_STAT5_SIGNALING	Neutrophil degranulation;Post-translational protein phosphorylation;Regulation of Insulin-like Growth Factor (IGF) transport and uptake by Insulin-like Growth Factor Binding Proteins (IGFBPs);Surfactant metabolism	Protein processing in endoplasmic reticulum	Q07065	ENSG00000136026
COL16A1	1.62152	0.927244	0.184827	-0.733744	-0.892047	-0.835433	-0.799245	10.0074	0.000181818	HALLMARK_APICAL_JUNCTION;HALLMARK_EPITHELIAL_MESENCHYMAL_TRANSITION	Collagen biosynthesis and modifying enzymes;Collagen chain trimerization;Collagen degradation;Integrin cell surface interactions		Q07092	ENSG00000084636
TJP1	-0.440026	1.20435	1.22863	-0.191936	-0.285777	-1.21347	-0.977125	3.01955	0.00218877	HALLMARK_APICAL_JUNCTION;HALLMARK_TGF_BETA_SIGNALING;HALLMARK_UV_RESPONSE_DN	Apoptotic cleavage of cell adhesion proteins;c-src mediated regulation of Cx43 function and closure of gap junctions;RUNX1 regulates expression of components of tight junctions;Signaling by Hippo	Adherens junction;Epithelial cell signaling in Helicobacter pylori infection;Gap junction;Tight junction;Vibrio cholerae infection	Q07157	ENSG00000104067;ENSG00000277401
DPT	1.31413	1.07068	-0.0578993	-0.57163	-0.8614	0.187555	-1.77348	7.76393	9.09091e-05				Q07507	ENSG00000143196
KHDRBS1	-0.654936	0.54318	0.115939	-0.444996	-0.426961	0.686283	0.588108	1.42954	0.0358472		PTK6 Regulates Proteins Involved in RNA Processing		Q07666	ENSG00000121774
BAX	-0.958222	0.36953	0.600768	-0.237636	1.12244	-0.124086	0.0391633	2.26783	0.00853774	HALLMARK_APOPTOSIS;HALLMARK_OXIDATIVE_PHOSPHORYLATION;HALLMARK_P53_PATHWAY	Activation, translocation and oligomerization of BAX;Release of apoptotic factors from the mitochondria;TP53 Regulates Transcription of Genes Involved in Cytochrome C Release;TP53 Regulates Transcription of Genes Involved in G2 Cell Cycle Arrest;Transcriptional regulation by RUNX2	Amyotrophic lateral sclerosis (ALS);Apoptosis;Colorectal cancer;Huntington's disease;ko05152;Neurotrophin signaling pathway;p53 signaling pathway;Pathways in cancer;Prion diseases;Protein processing in endoplasmic reticulum	Q07812	ENSG00000087088
KLC1	1.22964	0.0716031	0.0642326	-0.271013	0.857879	-1.58478	-0.348221	1.34538	0.0448368	HALLMARK_MITOTIC_SPINDLE	COPI-dependent Golgi-to-ER retrograde traffic;Kinesins;MHC class II antigen presentation;RHO GTPases activate KTN1		Q07866	ENSG00000126214
SRSF1	-0.932228	0.145724	-0.217316	0.565584	-0.528586	0.628023	1.11962	1.75772	0.0244019	HALLMARK_E2F_TARGETS;HALLMARK_G2M_CHECKPOINT;HALLMARK_MYC_TARGETS_V1	Cleavage of Growing Transcript in the Termination Region;mRNA 3'-end processing;mRNA Splicing - Major Pathway;mRNA Splicing - Minor Pathway;Transport of Mature mRNA derived from an Intron-Containing Transcript	Spliceosome	Q07955	ENSG00000136450
ARHGAP1	-0.465065	0.953291	-0.139271	0.106663	0.684439	-0.712701	-1.67175	4.24694	0.00109668		Rho GTPase cycle		Q07960	ENSG00000175220
PPP3CA	1.02803	0.699518	0.213148	0.464326	-0.28366	-1.2631	-1.23587	2.81441	0.003		Ca2+ pathway;Calcineurin activates NFAT;CLEC7A (Dectin-1) induces NFAT activation;DARPP-32 events;FCERI mediated Ca+2 mobilization	Alzheimer's disease;Amyotrophic lateral sclerosis (ALS);Apoptosis;Axon guidance;B cell receptor signaling pathway;Calcium signaling pathway;ko05152;Long-term potentiation;MAPK signaling pathway;Natural killer cell mediated cytotoxicity;Oocyte meiosis;Osteoclast differentiation;T cell receptor signaling pathway;VEGF signaling pathway;Wnt signaling pathway	Q08209	ENSG00000138814
DHX9	-1.38236	-0.596622	0.400611	1.52739	-0.122117	0.572018	0.487745	5.43895	0.000221574		DEx/H-box helicases activate type I IFN and inflammatory cytokines production;mRNA Splicing - Major Pathway;RIP-mediated NFkB activation via ZBP1;TAK1 activates NFkB by phosphorylation and activation of IKKs complex;TRAF6 mediated NF-kB activation		Q08211	ENSG00000135829
CRYZ	-0.36428	-0.954329	0.272249	-0.588449	1.22428	1.05295	1.23843	3.69919	0.00121664	HALLMARK_FATTY_ACID_METABOLISM			Q08257	ENSG00000116791
LGALS3BP	-0.974794	0.406577	1.16457	0.530359	0.286446	-0.850079	-0.821973	4.37372	0.000357143	HALLMARK_INTERFERON_ALPHA_RESPONSE;HALLMARK_INTERFERON_GAMMA_RESPONSE	Platelet degranulation		Q08380	ENSG00000108679
MFGE8	1.14721	0.31052	0.479657	-1.14955	-1.59862	0.952002	-0.111728	2.8252	0.00273311		Amyloid fiber formation;Post-translational protein phosphorylation;Regulation of Insulin-like Growth Factor (IGF) transport and uptake by Insulin-like Growth Factor Binding Proteins (IGFBPs)		Q08431	ENSG00000140545
CD47	1.0784	1.00553	-0.565016	-0.3748	-0.216598	-0.987281	-0.523432	2.18808	0.0079391	HALLMARK_ALLOGRAFT_REJECTION;HALLMARK_INTERFERON_ALPHA_RESPONSE	Cell surface interactions at the vascular wall;Integrin cell surface interactions;Neutrophil degranulation;Signal regulatory protein family interactions	ECM-receptor interaction	Q08722	ENSG00000196776
AHNAK	1.11114	0.949781	0.531865	-0.230549	-1.06768	-1.08971	-1.55367	11.6045	0.000444444	HALLMARK_IL2_STAT5_SIGNALING			Q09666	ENSG00000124942
APOBR	-0.36001	1.5877	0.184478	0.271352	-0.927986	0.298324	-0.744382	1.44339	0.0361368		VLDL clearance		Q0VD83	ENSG00000184730
AP1B1	0.351343	0.895907	0.146731	0.221173	-0.203871	-0.294067	-0.869313	1.82173	0.0188104		Golgi Associated Vesicle Biogenesis;Lysosome Vesicle Biogenesis;MHC class II antigen presentation;Nef mediated downregulation of MHC class I complex cell surface expression	Lysosome	Q10567	ENSG00000100280
PMPCA	-1.11115	-0.434071	-0.00811217	0.0928193	1.40151	0.994261	0.734944	2.41034	0.00666667	HALLMARK_OXIDATIVE_PHOSPHORYLATION	Mitochondrial protein import;Processing of SMDT1		Q10713	ENSG00000165688
WASHC5	-0.249836	0.529533	0.756009	-0.48364	1.13158	-0.77649	-1.28948	2.81326	0.00302366				Q12768	ENSG00000164961
NUP160	-0.21796	-0.986729	0.147621	1.19351	-0.203127	0.785268	1.00056	2.74437	0.00536981		Amplification of signal from unattached kinetochores via a MAD2 inhibitory signal;ISG15 antiviral mechanism;Mitotic Prometaphase;NEP/NS2 Interacts with the Cellular Export Machinery;NS1 Mediated Effects on Host Pathways;Nuclear import of Rev protein;Nuclear Pore Complex (NPC) Disassembly;Regulation of Glucokinase by Glucokinase Regulatory Protein;Regulation of HSF1-mediated heat shock response;Re…	RNA transport	Q12769	ENSG00000030066
TBL3	-1.62983	-0.389535	0.343528	1.10589	-0.0285828	0.23089	0.553518	3.78443	0.00072549		Major pathway of rRNA processing in the nucleolus and cytosol;rRNA modification in the nucleus and cytosol	Ribosome biogenesis in eukaryotes	Q12788	ENSG00000183751
TWF1	0.581487	0.739945	0.724901	-0.445256	0.416314	-1.45076	-1.70746	3.75236	0.000580311				Q12792
ASPH	-0.820536	-1.01413	0.124818	0.0253546	1.24497	0.784363	0.639436	2.01897	0.0147915		Ion homeostasis;Stimuli-sensing channels		Q12797	ENSG00000198363
EFEMP1	-0.0900642	0.641626	0.899491	-1.00966	-0.66595	-1.03909	0.810322	1.45101	0.0303128	HALLMARK_UV_RESPONSE_DN	Molecules associated with elastic fibres		Q12805	ENSG00000115380
STX4	0.261184	1.34639	0.738606	-1.051	-0.921695	-0.321725	-0.786598	1.6887	0.0209122	HALLMARK_APICAL_JUNCTION;HALLMARK_COMPLEMENT	Clathrin derived vesicle budding;Disinhibition of SNARE formation;ER-Phagosome pathway;Other interleukin signaling;Translocation of GLUT4 to the plasma membrane	SNARE interactions in vesicular transport;Vasopressin-regulated water reabsorption	Q12846	ENSG00000103496
GRSF1	-1.73924	0.116685	0.259615	0.504609	0.6867	0.905143	0.274399	1.67123	0.0215498		Viral mRNA Translation		Q12849	ENSG00000132463
SF3A3	0.547982	0.776466	0.131405	-0.854484	-1.00437	0.216975	0.419171	1.29487	0.0450454	HALLMARK_DNA_REPAIR	mRNA Splicing - Major Pathway	Spliceosome	Q12874	ENSG00000183431
AIMP1	1.09013	-0.418309	0.233129	0.654009	0.183648	-1.20086	-0.936631	1.54945	0.0254398		Cytosolic tRNA aminoacylation;SeMet incorporation into proteins		Q12904	ENSG00000164022
ILF2	-1.42443	0.0277681	0.0505115	0.512929	-0.272422	0.859321	1.00227	2.60954	0.00545551	HALLMARK_MYC_TARGETS_V1	Neutrophil degranulation		Q12905	ENSG00000143621
ILF3	-1.14789	-0.301319	-0.155603	0.372492	-0.737388	1.29602	0.963926	3.21355	0.0030227	HALLMARK_E2F_TARGETS;HALLMARK_G2M_CHECKPOINT			Q12906	ENSG00000129351
LMAN2	0.342399	0.784787	0.0394	0.0431833	-0.259138	-1.14473	-0.661805	2.91882	0.00314858		Cargo concentration in the ER;COPII (Coat Protein 2) Mediated Vesicle Transport	Protein processing in endoplasmic reticulum	Q12907	ENSG00000169223
TRAP1	-1.30575	-0.830898	0.242929	0.536213	1.13025	0.528082	0.833878	5.64257	0.000176871		Respiratory electron transport		Q12931	ENSG00000126602
CSTF3	-1.42927	0.44883	-0.0396206	0.833778	0.558746	0.29873	0.640143	1.2652	0.0444101	HALLMARK_DNA_REPAIR	Cleavage of Growing Transcript in the Termination Region;mRNA 3'-end processing;mRNA Splicing - Major Pathway;Processing of Intronless Pre-mRNAs	mRNA surveillance pathway	Q12996	ENSG00000176102
ECH1	-0.990621	-0.862033	-0.516221	0.244788	1.33072	1.35172	0.940697	6.87327	0.000139303	HALLMARK_ADIPOGENESIS;HALLMARK_CHOLESTEROL_HOMEOSTASIS;HALLMARK_FATTY_ACID_METABOLISM;HALLMARK_OXIDATIVE_PHOSPHORYLATION;HALLMARK_PEROXISOME;HALLMARK_XENOBIOTIC_METABOLISM		Peroxisome	Q13011	ENSG00000104823
STK4	-0.259665	1.71251	0.43066	-0.900595	-0.316381	-0.452136	-1.00715	3.92155	0.00048816		Signaling by Hippo	MAPK signaling pathway;Non-small cell lung cancer;Pathways in cancer	Q13043	ENSG00000101109
FLII	-0.0314216	0.143721	0.628867	0.167873	-0.050277	-0.156136	-1.91341	1.60752	0.0324974	HALLMARK_MYOGENESIS			Q13045	ENSG00000177731
NAIP	-0.49393	1.77993	-0.49448	-0.403749	0.0377786	-0.576161	-0.584126	2.34123	0.00571528			NOD-like receptor signaling pathway	Q13075	ENSG00000249437;ENSG00000278613
PRKAA1	0.666887	0.772707	0.799943	-1.93493	0.0127567	-0.452803	-0.123769	2.87406	0.00303759		Energy dependent regulation of mTOR by LKB1-AMPK;Macroautophagy;Regulation of TP53 Activity through Phosphorylation;TP53 Regulates Metabolic Genes	Adipocytokine signaling pathway;Hypertrophic cardiomyopathy (HCM);Insulin signaling pathway;mTOR signaling pathway;Regulation of autophagy	Q13131	ENSG00000132356
HNRNPA0	-0.73669	0.336387	-0.230558	0.321627	-0.287359	0.711182	0.928613	1.71722	0.0203382		mRNA Splicing - Major Pathway;Processing of Capped Intron-Containing Pre-mRNA		Q13151	ENSG00000177733
PAK1	0.546416	0.759016	0.871187	0.044445	-1.27198	-0.399341	-0.941846	1.3906	0.0357479	HALLMARK_APOPTOSIS	Activation of RAC1;CD209 (DC-SIGN) signaling;CD28 dependent Vav1 pathway;DSCAM interactions;EPHB-mediated forward signaling;Ephrin signaling;FCERI mediated MAPK activation;Generation of second messenger molecules;MAPK6/MAPK4 signaling;Regulation of actin dynamics for phagocytic cup formation;RHO GTPases activate PAKs;RHO GTPases activate PKNs;RHO GTPases Activate ROCKs;Sema3A PAK dependent Axon r…	Axon guidance;Chemokine signaling pathway;Epithelial cell signaling in Helicobacter pylori infection;ErbB signaling pathway;Fc gamma R-mediated phagocytosis;Focal adhesion;MAPK signaling pathway;MAPK signaling pathway - yeast;Natural killer cell mediated cytotoxicity;Regulation of actin cytoskeleton;Renal cell carcinoma;T cell receptor signaling pathway	Q13153	ENSG00000149269
PRDX4	-0.668759	-0.645877	-0.150358	1.23123	0.856781	0.210875	-0.109662	3.68566	0.00145939	HALLMARK_E2F_TARGETS;HALLMARK_MYC_TARGETS_V1;HALLMARK_REACTIVE_OXIGEN_SPECIES_PATHWAY	Neutrophil degranulation		Q13162	ENSG00000123131
MAP2K5	1.082	1.22127	-0.678803	-0.57088	-1.71932	0.400425	-1.00247	8.10525	9.7561e-05	HALLMARK_UV_RESPONSE_DN	Signalling to ERK5	Gap junction;MAPK signaling pathway;Neurotrophin signaling pathway	Q13163	ENSG00000137764
PAK2	0.501445	0.569008	0.551711	0.0557212	-0.309199	0.0504228	-1.6491	1.42143	0.0329326		Activation of RAC1;CD209 (DC-SIGN) signaling;CD28 dependent Vav1 pathway;Ephrin signaling;FCERI mediated MAPK activation;Gene and protein expression by JAK-STAT signaling after Interleukin-12 stimulation;Generation of second messenger molecules;MAPK6/MAPK4 signaling;Nef and signal transduction;Regulation of activated PAK-2p34 by proteasome mediated degradation;Regulation of PAK-2p34 activity by P…	Axon guidance;ErbB signaling pathway;Focal adhesion;MAPK signaling pathway;Regulation of actin cytoskeleton;Renal cell carcinoma;T cell receptor signaling pathway	Q13177	ENSG00000180370
PSMD2	-1.67505	0.423137	0.894882	0.827855	0.231191	-0.506313	-0.330515	2.99628	0.00629106		ABC-family proteins mediated transport;Activation of NF-kappaB in B cells;Antigen processing: Ubiquitination & Proteasome degradation;APC/C:Cdc20 mediated degradation of Securin;APC/C:Cdh1 mediated degradation of Cdc20 and other APC/C:Cdh1 targeted proteins in late mitosis/early G1;Asymmetric localization of PCP proteins;AUF1 (hnRNP D0) binds and destabilizes mRNA;Autodegradation of Cdh1 by Cdh1:…	Proteasome	Q13200	ENSG00000175166
DDX10	-1.25173	-0.723488	0.765888	1.18474	-0.354761	0.789021	0.717659	4.19175	0.00037525	HALLMARK_UNFOLDED_PROTEIN_RESPONSE			Q13206	ENSG00000178105
SRSF9	-1.42133	0.792805	0.0059188	0.349403	-0.160975	0.800906	0.863562	2.9466	0.00256054		Cleavage of Growing Transcript in the Termination Region;mRNA 3'-end processing;mRNA Splicing - Major Pathway;Transport of Mature mRNA derived from an Intron-Containing Transcript	Spliceosome	Q13242	ENSG00000111786
SRSF6	-1.44936	-0.0624283	-0.0727965	0.970436	-0.252625	0.676466	1.15644	4.84064	0.000350877	HALLMARK_DNA_REPAIR	Cleavage of Growing Transcript in the Termination Region;mRNA 3'-end processing;mRNA Splicing - Major Pathway;mRNA Splicing - Minor Pathway;Transport of Mature mRNA derived from an Intron-Containing Transcript	Spliceosome	Q13247	ENSG00000124193
TRIM28	-1.2503	-0.364521	-0.245547	0.959904	-0.400345	0.833816	1.10843	4.06946	0.000720131	HALLMARK_MYC_TARGETS_V1	Generic Transcription Pathway		Q13263	ENSG00000130726
G3BP1	-0.18669	0.627896	1.26219	-0.044204	-0.0128328	-0.930284	-0.856726	2.34556	0.00820334	HALLMARK_G2M_CHECKPOINT;HALLMARK_MYC_TARGETS_V1			Q13283	ENSG00000145907
PTK7	0.895099	0.94298	0.21124	-0.775976	-0.0586466	-1.04995	-0.740641	2.72953	0.00325756				Q13308	ENSG00000112655
ATM	-1.61434	-0.363582	0.180839	0.609619	0.398412	0.671629	0.984135	4.78683	0.00027551		Autodegradation of the E3 ubiquitin ligase COP1;DNA Damage/Telomere Stress Induced Senescence;G2/M DNA damage checkpoint;HDR through Homologous Recombination (HRR);HDR through Single Strand Annealing (SSA);Homologous DNA Pairing and Strand Exchange;Meiotic recombination;Nonhomologous End-Joining (NHEJ);Presynaptic phase of homologous DNA pairing and strand exchange;Processing of DNA double-strand…	Apoptosis;Cell cycle;p53 signaling pathway	Q13315	ENSG00000149311
CTBP1	-1.35809	-1.25181	0.510354	0.80091	0.574469	0.141918	0.809183	6.48473	0.000185714	HALLMARK_PEROXISOME	Deactivation of the beta-catenin transactivating complex;Repression of WNT target genes;TCF7L2 mutants don't bind CTBP	Chronic myeloid leukemia;Notch signaling pathway;Pathways in cancer;Wnt signaling pathway	Q13363	ENSG00000159692
UBE2V1	0.364991	0.763541	0.562239	-0.440275	-0.532304	-0.664375	-1.43299	2.18599	0.0129307		activated TAK1 mediates p38 MAPK activation;Antigen processing: Ubiquitination & Proteasome degradation;CLEC7A (Dectin-1) signaling;Downstream TCR signaling;FCERI mediated NF-kB activation;IKK complex recruitment mediated by RIP1;Interleukin-1 signaling;IRAK1 recruits IKK complex;IRAK1 recruits IKK complex upon TLR7/8 or 9 stimulation;JNK (c-Jun kinases) phosphorylation and activation mediated by…		Q13404	ENSG00000244687
NNT	-1.33481	-0.753881	0.198847	-0.798875	1.3832	0.903099	1.01081	9.30624	7.69231e-05	HALLMARK_HEME_METABOLISM;HALLMARK_OXIDATIVE_PHOSPHORYLATION	Citric acid cycle (TCA cycle)	Nicotinate and nicotinamide metabolism	Q13423	ENSG00000112992
TCIRG1	-0.823086	1.18309	0.613344	-0.785966	-0.600586	0.207073	-0.0366897	2.60643	0.00419734	HALLMARK_OXIDATIVE_PHOSPHORYLATION	Insulin receptor recycling;Ion channel transport;Neutrophil degranulation;ROS, RNS production in phagocytes;Transferrin endocytosis and recycling	Collecting duct acid secretion;Epithelial cell signaling in Helicobacter pylori infection;ko05152;Lysosome;Oxidative phosphorylation;Phagosome;Rheumatoid arthritis;Vibrio cholerae infection	Q13488	ENSG00000110719
ASAH1	0.56534	0.487603	-0.358937	0.648738	-0.410861	-0.631965	-1.23816	2.00402	0.012704		Glycosphingolipid metabolism;Neutrophil degranulation	Lysosome;Sphingolipid metabolism	Q13510	ENSG00000104763
BFSP2	1.42773	1.0188	0.192607	-0.983564	-0.730584	-0.960912	-0.916494	4.6174	0.00026455				Q13515	ENSG00000170819
CAMK2D	-0.752396	-0.234929	1.08798	-0.52859	-0.0313445	-1.07502	-1.19311	1.42431	0.0327866		CREB phosphorylation through the activation of CaMKII;CREB phosphorylation through the activation of Ras;HSF1-dependent transactivation;Interferon gamma signaling;Ion homeostasis;Ion transport by P-type ATPases;Phase 0 - rapid depolarisation;RAF/MAP kinase cascade;Ras activation upon Ca2+ influx through NMDA receptor;Trafficking of AMPA receptors;Unblocking of NMDA receptor, glutamate binding and…	Calcium signaling pathway;ErbB signaling pathway;Gastric acid secretion;Glioma;GnRH signaling pathway;ko05152;Long-term potentiation;Melanogenesis;Neurotrophin signaling pathway;Olfactory transduction;Oocyte meiosis;Phototransduction - fly;Wnt signaling pathway	Q13557	ENSG00000145349
DCTN2	1.15644	0.979716	0.378236	-0.822508	-0.945183	-0.728418	-0.920051	5.23175	0.000282828		Anchoring of the basal body to the plasma membrane;AURKA Activation by TPX2;COPI-independent Golgi-to-ER retrograde traffic;COPI-mediated anterograde transport;HSP90 chaperone cycle for steroid hormone receptors (SHR);Loss of Nlp from mitotic centrosomes;Loss of proteins required for interphase microtubule organization from the centrosome;MHC class II antigen presentation;Recruitment of mitotic c…	Huntington's disease;Vasopressin-regulated water reabsorption	Q13561	ENSG00000175203
ITPK1	-0.449323	-1.13314	0.18385	1.44683	-0.536168	0.777138	0.815168	2.47339	0.00474749	HALLMARK_ESTROGEN_RESPONSE_EARLY;HALLMARK_ESTROGEN_RESPONSE_LATE	Factors involved in megakaryocyte development and platelet production;Synthesis of IP3 and IP4 in the cytosol;Synthesis of pyrophosphates in the cytosol	Inositol phosphate metabolism;Phosphatidylinositol signaling system	Q13572	ENSG00000100605;ENSG00000274958
SNW1	-0.760967	0.339662	0.636684	-0.485552	-0.943709	-0.0965936	1.07901	1.24873	0.0466596		Constitutive Signaling by NOTCH1 HD+PEST Domain Mutants;Constitutive Signaling by NOTCH1 PEST Domain Mutants;mRNA Splicing - Major Pathway;NOTCH1 Intracellular Domain Regulates Transcription;NOTCH3 Intracellular Domain Regulates Transcription;Notch-HLH transcription pathway;Pre-NOTCH Transcription and Translation;RUNX3 regulates NOTCH signaling;SMAD2/SMAD3:SMAD4 heterotrimer regulates transcripti…	Notch signaling pathway;Spliceosome	Q13573	ENSG00000100603
IQGAP2	1.15351	1.20226	-0.835628	-0.326218	-0.906657	-0.666466	-0.750126	3.68813	0.000907407	HALLMARK_ANDROGEN_RESPONSE	Neutrophil degranulation;RHO GTPases activate IQGAPs	Regulation of actin cytoskeleton	Q13576	ENSG00000145703
SNX1	-0.90127	0.416238	1.21148	0.41753	-1.01173	-0.265061	-1.58712	3.57167	0.00133148				Q13596	ENSG00000028528
KRR1	-1.47261	-0.166317	0.271508	1.30529	0.152263	0.328557	0.858013	3.91709	0.000483516		Major pathway of rRNA processing in the nucleolus and cytosol;rRNA modification in the nucleus and cytosol		Q13601	ENSG00000111615
PWP1	-1.25545	0.330448	0.731219	0.743649	0.437435	-0.779055	0.593981	1.48175	0.0274034	HALLMARK_MYC_TARGETS_V1			Q13610	ENSG00000136045
RAB32	-0.856462	-0.350144	0.778453	0.649416	1.07673	0.073548	-1.21261	2.87089	0.00302913		RAB GEFs exchange GTP for GDP on RABs;RAB geranylgeranylation		Q13637	ENSG00000118508
FHL1	0.792808	-0.530961	0.150115	1.13181	0.941746	-0.0831694	-1.24379	1.89087	0.017012	HALLMARK_MYOGENESIS			Q13642	ENSG00000022267
LAMB3	1.75983	0.795245	-0.64153	-0.559148	-0.699405	-0.483002	-0.84607	6.76964	0.000115108	HALLMARK_APICAL_JUNCTION;HALLMARK_TNFA_SIGNALING_VIA_NFKB	Anchoring fibril formation;Assembly of collagen fibrils and other multimeric structures;Degradation of the extracellular matrix;Laminin interactions;MET activates PTK2 signaling;Non-integrin membrane-ECM interactions;Type I hemidesmosome assembly	Amoebiasis;ECM-receptor interaction;Focal adhesion;Pathways in cancer;Small cell lung cancer;Toxoplasmosis	Q13751	ENSG00000196878
LAMC2	1.79963	0.775035	-0.395524	-0.672086	-0.754135	-1.01869	-0.742382	6.38366	0.000118343	HALLMARK_APICAL_JUNCTION;HALLMARK_EPITHELIAL_MESENCHYMAL_TRANSITION;HALLMARK_ESTROGEN_RESPONSE_LATE	Anchoring fibril formation;Assembly of collagen fibrils and other multimeric structures;Degradation of the extracellular matrix;Laminin interactions;MET activates PTK2 signaling;Non-integrin membrane-ECM interactions;Type I hemidesmosome assembly	Amoebiasis;ECM-receptor interaction;Focal adhesion;Pathways in cancer;Small cell lung cancer;Toxoplasmosis	Q13753	ENSG00000058085
SPTAN1	1.59679	0.0343732	-0.0577063	0.444619	-0.572443	-0.211512	-1.408	4.85123	0.000414873	HALLMARK_APOPTOSIS;HALLMARK_MITOTIC_SPINDLE;HALLMARK_MYOGENESIS	Caspase-mediated cleavage of cytoskeletal proteins;COPI-mediated anterograde transport;Interaction between L1 and Ankyrins;NCAM signaling for neurite out-growth;Nephrin family interactions;Neutrophil degranulation;RAF/MAP kinase cascade		Q13813	ENSG00000197694
AUH	-2.14945	-0.502448	0.214637	0.456861	0.964238	0.600826	0.785457	5.28055	0.000207792	HALLMARK_FATTY_ACID_METABOLISM	Branched-chain amino acid catabolism	Valine, leucine and isoleucine degradation	Q13825	ENSG00000148090
PKP1	1.15577	1.03168	0.219402	-0.966606	-1.24001	0.260526	-1.13211	3.34576	0.00106667	HALLMARK_HYPOXIA;HALLMARK_KRAS_SIGNALING_DN	Apoptotic cleavage of cell adhesion proteins;Formation of the cornified envelope;Keratinization;Neutrophil degranulation		Q13835	ENSG00000081277
DDX39B	-1.32004	-0.000341067	-0.0670098	0.239433	0.215748	1.19156	0.993734	2.97229	0.00431985		Cleavage of Growing Transcript in the Termination Region;mRNA 3'-end processing;Transport of Mature mRNA derived from an Intron-Containing Transcript	mRNA surveillance pathway;RNA transport;Spliceosome	Q13838	ENSG00000198563;ENSG00000215425;ENSG00000225073;ENSG00000225859;ENSG00000229496;ENSG00000230624;ENSG00000235439
SNTB1	-1.15898	-0.342005	1.67189	-0.0887021	0.639781	-0.58923	-0.586286	2.73788	0.00360597	HALLMARK_EPITHELIAL_MESENCHYMAL_TRANSITION			Q13884	ENSG00000172164
TUBB2A	0.329141	-0.277054	1.41727	-0.36645	-0.0541809	-0.612917	-1.14568	2.99788	0.00296507	HALLMARK_TNFA_SIGNALING_VIA_NFKB;HALLMARK_UNFOLDED_PROTEIN_RESPONSE	Carboxyterminal post-translational modifications of tubulin;Cilium Assembly;COPI-dependent Golgi-to-ER retrograde traffic;COPI-independent Golgi-to-ER retrograde traffic;COPI-mediated anterograde transport;Formation of tubulin folding intermediates by CCT/TriC;Gap junction assembly;Hedgehog 'off' state;HSP90 chaperone cycle for steroid hormone receptors (SHR);Intraflagellar transport;Kinesins;MHC…	Gap junction;Pathogenic Escherichia coli infection;Phagosome	Q13885	ENSG00000137267
GTF2H2	-0.696479	-0.582857	-0.656336	1.22977	0.997577	-0.691213	-0.200319	1.63807	0.0210852		Dual Incision in GG-NER;Dual incision in TC-NER;Formation of HIV elongation complex in the absence of HIV Tat;Formation of HIV-1 elongation complex containing HIV-1 Tat;Formation of Incision Complex in GG-NER;Formation of RNA Pol II elongation complex;Formation of TC-NER Pre-Incision Complex;Formation of the Early Elongation Complex;Formation of the HIV-1 Early Elongation Complex;Gap-filling DNA …	Basal transcription factors;Nucleotide excision repair	Q13888	ENSG00000145736;ENSG00000275045;ENSG00000276910
BYSL	-0.856201	-1.50533	0.56277	0.695256	0.831871	0.451363	1.01366	1.37364	0.0350583	HALLMARK_MYC_TARGETS_V2	Major pathway of rRNA processing in the nucleolus and cytosol		Q13895	ENSG00000112578
IL16	-0.84824	1.56561	-0.53366	-0.409524	-0.409329	-0.529067	-0.518482	3.12735	0.00160836	HALLMARK_ALLOGRAFT_REJECTION	Other interleukin signaling		Q14005	ENSG00000172349
CIRBP	-1.11534	-0.636384	-0.0510658	0.831573	0.701142	1.27389	1.28203	3.41144	0.0019202				Q14011	ENSG00000099622
COTL1	-1.44625	1.32461	0.657849	0.0694374	-0.0156998	-0.181312	-0.17858	3.3896	0.00109461		Neutrophil degranulation		Q14019	ENSG00000103187
HNRNPD	-0.756134	-0.344939	-0.462468	0.323794	-0.475791	1.31429	1.0892	2.31955	0.00923053	HALLMARK_E2F_TARGETS;HALLMARK_G2M_CHECKPOINT;HALLMARK_MYC_TARGETS_V1	mRNA Splicing - Major Pathway;Processing of Capped Intron-Containing Pre-mRNA		Q14103	ENSG00000138668
SCARB2	-0.828892	-0.416067	1.30654	0.774949	-0.0385028	0.0758816	-0.982616	3.10706	0.00286404		Cargo recognition for clathrin-mediated endocytosis;Clathrin-mediated endocytosis	Lysosome	Q14108	ENSG00000138760
NID2	1.72538	0.670969	0.138775	-0.532394	-1.09663	-0.0569928	-0.969601	6.25414	0.000157303	HALLMARK_EPITHELIAL_MESENCHYMAL_TRANSITION	Laminin interactions		Q14112	ENSG00000087303
IL18	1.24001	1.1823	-0.242874	-0.773819	-0.542018	-0.364908	-0.680719	3.86313	0.000516129	HALLMARK_ALLOGRAFT_REJECTION;HALLMARK_APOPTOSIS;HALLMARK_INFLAMMATORY_RESPONSE;HALLMARK_TNFA_SIGNALING_VIA_NFKB	Interleukin-1 processing;Interleukin-10 signaling;Interleukin-18 signaling;Interleukin-4 and 13 signaling	African trypanosomiasis;Cytokine-cytokine receptor interaction;Cytosolic DNA-sensing pathway;ko05152;Malaria;NOD-like receptor signaling pathway;Rheumatoid arthritis	Q14116	ENSG00000150782
DAG1	1.33348	0.410805	0.972421	-0.84049	-0.0978132	-1.07371	-0.803448	2.21632	0.00680766		Defective POMGNT1 causes MDDGA3, MDDGB3 and MDDGC3;Defective POMT1 causes MDDGA1, MDDGB1 and MDDGC1;Defective POMT2 causes MDDGA2, MDDGB2 and MDDGC2;ECM proteoglycans;Non-integrin membrane-ECM interactions;O-linked glycosylation;Regulation of expression of SLITs and ROBOs	Arrhythmogenic right ventricular cardiomyopathy (ARVC);Dilated cardiomyopathy;ECM-receptor interaction;Hypertrophic cardiomyopathy (HCM);Viral myocarditis	Q14118	ENSG00000173402
TRIM29	0.959944	0.673086	-0.0201682	-1.2874	-0.0319405	-0.934184	-1.33984	1.68453	0.0170981	HALLMARK_ESTROGEN_RESPONSE_LATE	Interferon gamma signaling		Q14134	ENSG00000137699
BOP1	-1.41427	-0.373567	0.176279	1.56642	0.175624	-0.0117552	0.871533	4.62958	0.000304762		Major pathway of rRNA processing in the nucleolus and cytosol		Q14137	ENSG00000261236
UBE4A	-1.34147	-0.968101	0.588041	0.158181	0.702982	0.819451	0.482456	1.44178	0.0325017		Antigen processing: Ubiquitination & Proteasome degradation	Ubiquitin mediated proteolysis	Q14139	ENSG00000110344
URB2	-1.27438	-1.12564	0.184285	1.26313	0.262009	-0.470914	1.06865	4.76759	0.000276215				Q14146	ENSG00000135763
EIF3A	-0.714422	1.07466	0.49293	0.410237	0.805621	0.337301	-1.34477	1.92032	0.0326882	HALLMARK_ALLOGRAFT_REJECTION	Formation of a pool of free 40S subunits;Formation of the ternary complex, and subsequently, the 43S complex;GTP hydrolysis and joining of the 60S ribosomal subunit;L13a-mediated translational silencing of Ceruloplasmin expression;Ribosomal scanning and start codon recognition;Translation initiation complex formation	RNA transport	Q14152	ENSG00000107581
UBAP2L	-0.103076	0.0624402	1.28856	-0.484807	0.777193	-1.28595	-0.81774	2.01677	0.0113498				Q14157	ENSG00000143569
SCRIB	0.86735	0.462026	0.438511	0.105419	0.3392	-2.09807	-0.649314	3.54585	0.0010284		Asymmetric localization of PCP proteins		Q14160	ENSG00000180900
GIT2	-0.525783	1.24848	0.736034	0.351695	-0.432197	-1.28225	0.199493	1.67852	0.019455			Endocytosis	Q14161	ENSG00000139436
MLEC	1.24883	-0.926649	0.393811	0.0355519	1.03758	-0.446238	-0.481481	3.03533	0.00363205		Neutrophil degranulation;N-glycan trimming in the ER and Calnexin/Calreticulin cycle		Q14165	ENSG00000110917
DOCK1	-0.226988	0.0808282	-0.332111	0.723875	1.36777	-0.56622	-0.701265	1.59857	0.0257115		DCC mediated attractive signaling;Factors involved in megakaryocyte development and platelet production;PTK6 Regulates RHO GTPases, RAS GTPase and MAP kinases;Regulation of actin dynamics for phagocytic cup formation;VEGFA-VEGFR2 Pathway	Bacterial invasion of epithelial cells;Focal adhesion;Regulation of actin cytoskeleton;Shigellosis	Q14185	ENSG00000150760
DPYSL3	0.639414	0.808099	0.584498	-1.70981	0.0420703	0.291933	-1.1718	4.53126	0.000298368	HALLMARK_EPITHELIAL_MESENCHYMAL_TRANSITION	CRMPs in Sema3A signaling		Q14195	ENSG00000113657
MRPL58	-0.452	-0.291116	-0.138868	0.491172	0.637004	0.638068	0.99791	1.39909	0.0371614		Mitochondrial translation elongation;Mitochondrial translation initiation;Mitochondrial translation termination		Q14197	ENSG00000167862
DCTN1	0.864991	0.434253	0.257245	0.0698205	-0.547391	0.632134	-1.59182	1.8901	0.0138421	HALLMARK_UNFOLDED_PROTEIN_RESPONSE	COPI-independent Golgi-to-ER retrograde traffic;COPI-mediated anterograde transport;HSP90 chaperone cycle for steroid hormone receptors (SHR);MHC class II antigen presentation;XBP1(S) activates chaperone genes	Huntington's disease;Vasopressin-regulated water reabsorption	Q14203	ENSG00000204843
DYNC1H1	0.508747	0.613233	1.11315	-0.0545364	-0.433337	-0.733632	-1.83395	5.89381	0.000254848	HALLMARK_MITOTIC_SPINDLE	Amplification of signal from unattached kinetochores via a MAD2 inhibitory signal;Anchoring of the basal body to the plasma membrane;AURKA Activation by TPX2;COPI-independent Golgi-to-ER retrograde traffic;COPI-mediated anterograde transport;HSP90 chaperone cycle for steroid hormone receptors (SHR);Loss of Nlp from mitotic centrosomes;Loss of proteins required for interphase microtubule organizat…	Phagosome;Vasopressin-regulated water reabsorption	Q14204	ENSG00000197102
LY6D	0.901751	1.38507	-0.241581	-0.40449	-0.389055	-0.0950087	-0.829004	2.08372	0.00890293		Post-translational modification: synthesis of GPI-anchored proteins		Q14210	ENSG00000167656
CTTN	1.02776	0.659757	0.990096	-0.712462	-1.00906	-0.29972	-1.68979	8.39589	7.01754e-05	HALLMARK_MITOTIC_SPINDLE	Clathrin-mediated endocytosis;RHO GTPases activate PAKs	Bacterial invasion of epithelial cells;Pathogenic Escherichia coli infection;Shigellosis;Tight junction	Q14247	ENSG00000085733
ENDOG	-0.485777	0.497474	1.41039	-0.488289	0.108188	-0.442941	-1.18261	1.23901	0.0498982			Apoptosis	Q14249	ENSG00000167136
FLOT2	-1.51734	0.146344	0.7933	0.702255	-0.0272037	-0.0303362	-0.114274	2.15639	0.00820668	HALLMARK_APICAL_SURFACE	Synaptic adhesion-like molecules	Insulin signaling pathway	Q14254	ENSG00000132589
TRIM25	-1.01024	0.365333	0.343094	0.0890279	1.52305	-0.448028	0.651472	1.42543	0.0335547	HALLMARK_INTERFERON_ALPHA_RESPONSE;HALLMARK_INTERFERON_GAMMA_RESPONSE	DDX58/IFIH1-mediated induction of interferon-alpha/beta;Interferon gamma signaling;ISG15 antiviral mechanism;Negative regulators of DDX58/IFIH1 signaling;NF-kB activation through FADD/RIP-1 pathway mediated by caspase-8 and -10;Ovarian tumor domain proteases;Termination of translesion DNA synthesis;TRAF3-dependent IRF activation pathway;TRAF6 mediated IRF7 activation;TRAF6 mediated NF-kB activati…	RIG-I-like receptor signaling pathway	Q14258	ENSG00000121060
GNA13	0.824676	0.643263	0.139277	0.201678	-0.379427	-0.278834	-1.73572	1.60283	0.0230093		G alpha (12/13) signalling events;NRAGE signals death through JNK;Rho GTPase cycle;Thrombin signalling through proteinase activated receptors (PARs);Thromboxane signalling through TP receptor	Long-term depression;Regulation of actin cytoskeleton;Vascular smooth muscle contraction	Q14344	ENSG00000120063
GALE	-1.84274	-0.0421529	0.284459	0.539561	0.682031	0.657562	0.792009	5.88991	0.00012844	HALLMARK_ESTROGEN_RESPONSE_LATE;HALLMARK_GLYCOLYSIS	Defective GALE can cause Epimerase-deficiency galactosemia (EDG);Galactose catabolism	Amino sugar and nucleotide sugar metabolism;Galactose metabolism	Q14376	ENSG00000117308
RBM39	-1.58963	-0.282542	-0.0950126	0.402609	0.030091	0.911109	0.860376	1.75869	0.0331619				Q14498	ENSG00000131051
HLTF	1.44961	-0.6757	0.645309	0.382215	-0.392717	-1.10169	0.0466612	2.45294	0.00831354		E3 ubiquitin ligases ubiquitinate target proteins		Q14527	ENSG00000071794
MCM6	-2.19407	0.213891	0.373447	0.45924	0.188787	0.68889	0.415868	3.10062	0.00192556	HALLMARK_E2F_TARGETS;HALLMARK_G2M_CHECKPOINT;HALLMARK_MYC_TARGETS_V1	Activation of ATR in response to replication stress;Activation of the pre-replicative complex;Assembly of the pre-replicative complex;Orc1 removal from chromatin;Removal of licensing factors from origins;Switching of origins to a post-replicative state;Unwinding of DNA	Cell cycle;Cell cycle - yeast;DNA replication;Meiosis - yeast	Q14566	ENSG00000076003
ITPR3	-0.381631	-0.664607	0.876579	-0.91616	1.1412	0.235893	-0.377121	2.35267	0.00614017		Antigen activates B Cell Receptor (BCR) leading to generation of second messengers;Ca2+ pathway;CLEC7A (Dectin-1) induces NFAT activation;DAG and IP3 signaling;Effects of PIP2 hydrolysis;Elevation of cytosolic Ca2+ levels;FCERI mediated Ca+2 mobilization;Glucagon-like Peptide-1 (GLP1) regulates insulin secretion;Ion homeostasis;PLC beta mediated events;Regulation of insulin secretion;Role of phos…	Alzheimer's disease;Calcium signaling pathway;Gap junction;Gastric acid secretion;GnRH signaling pathway;Long-term depression;Long-term potentiation;Oocyte meiosis;Pancreatic secretion;Phosphatidylinositol signaling system;Salivary secretion;Taste transduction;Vascular smooth muscle contraction	Q14573	ENSG00000096433
DSC3	1.34463	0.832727	-0.0568987	-0.816742	-1.00978	-0.258453	-1.27978	3.94776	0.000414587	HALLMARK_APICAL_JUNCTION	Formation of the cornified envelope;Keratinization		Q14574	ENSG00000134762
ITIH4	-1.17417	1.20547	0.500024	-0.042644	-0.427795	-0.258212	-0.827084	1.99704	0.0105446	HALLMARK_XENOBIOTIC_METABOLISM	Platelet degranulation		Q14624	ENSG00000055955
PDCD11	-0.237546	-0.750861	0.00589549	1.18652	0.264671	0.515487	0.133351	2.62432	0.00394169		Major pathway of rRNA processing in the nucleolus and cytosol;rRNA modification in the nucleus and cytosol		Q14690	ENSG00000148843
GANAB	-1.46181	-1.02588	0.0300515	0.256098	1.44891	0.69018	0.704158	7.03603	0.000138996		Calnexin/calreticulin cycle;N-glycan trimming in the ER and Calnexin/Calreticulin cycle	N-Glycan biosynthesis;Protein processing in endoplasmic reticulum	Q14697	ENSG00000089597
MFSD10	-0.833528	-1.41785	0.146589	1.10295	0.810781	0.528001	0.708718	6.3222	0.000149378				Q14728	ENSG00000109736
LBR	-0.761562	1.39658	-0.162924	0.343911	0.370822	-0.737647	-1.51313	3.13806	0.00162289	HALLMARK_E2F_TARGETS;HALLMARK_G2M_CHECKPOINT	Cholesterol biosynthesis		Q14739	ENSG00000143815
MVP	0.22654	1.52581	0.448394	-0.299394	-0.269396	-1.06878	-1.86113	6.68204	0.000137931	HALLMARK_INTERFERON_GAMMA_RESPONSE;HALLMARK_PEROXISOME	Neutrophil degranulation		Q14764	ENSG00000013364
LTBP1	1.64871	-0.182654	-0.466533	-0.0463336	-0.832153	0.432494	-0.643576	1.66797	0.0202167	HALLMARK_UV_RESPONSE_DN	Molecules associated with elastic fibres;Post-translational protein phosphorylation;Regulation of Insulin-like Growth Factor (IGF) transport and uptake by Insulin-like Growth Factor Binding Proteins (IGFBPs)		Q14766	ENSG00000049323
CHD4	0.982569	0.320629	-0.451142	-0.241866	-1.33128	-0.0504641	-0.283035	2.20322	0.00982831		ERCC6 (CSB) and EHMT2 (G9a) positively regulate rRNA expression;HDACs deacetylate histones;Regulation of PTEN gene transcription;Regulation of TP53 Activity through Acetylation;RNA Polymerase I Transcription Initiation		Q14839	ENSG00000111642
LASP1	-0.301695	1.33808	1.07011	-1.05745	-0.192977	-0.57827	-0.925734	5.38058	0.000275862				Q14847	ENSG00000002834
STARD3	0.469582	0.913412	0.726949	-0.662151	0.19203	-1.26204	-1.67868	2.98304	0.00204617	HALLMARK_UV_RESPONSE_UP	Pregnenolone biosynthesis		Q14849	ENSG00000131748
GPNMB	-0.686234	-0.291685	0.866119	0.853222	-0.629466	0.259228	-0.573832	1.84341	0.0179317	HALLMARK_KRAS_SIGNALING_UP	PTK6 promotes HIF1A stabilization		Q14956	ENSG00000136235
ZNF638	0.544584	1.01037	0.803681	-1.2439	-0.51536	-0.339537	-0.893308	2.21255	0.00701075		Transcriptional regulation of white adipocyte differentiation		Q14966	ENSG00000075292
KPNB1	-1.96819	-0.141687	0.376968	0.987884	0.262748	0.0565966	0.494351	5.11284	0.000490975	HALLMARK_G2M_CHECKPOINT;HALLMARK_MYC_TARGETS_V1	Activation of DNA fragmentation factor;ISG15 antiviral mechanism;Neutrophil degranulation;NS1 Mediated Effects on Host Pathways;Nuclear import of Rev protein;Regulation of cholesterol biosynthesis by SREBP (SREBF);Transport of Ribonucleoproteins into the Host Nucleus	RNA transport	Q14974	ENSG00000108424
NOLC1	1.08538	-1.16009	-0.657474	1.53928	-0.367392	-0.342504	0.224466	2.06468	0.0149198	HALLMARK_E2F_TARGETS;HALLMARK_G2M_CHECKPOINT;HALLMARK_MYC_TARGETS_V1;HALLMARK_MYC_TARGETS_V2;HALLMARK_UNFOLDED_PROTEIN_RESPONSE			Q14978	ENSG00000166197
NUMA1	0.0510526	-1.40753	-0.203356	-0.0770669	-0.294454	1.40994	1.45063	4.49356	0.000760697	HALLMARK_G2M_CHECKPOINT;HALLMARK_MITOTIC_SPINDLE	Mitotic Prophase;Recruitment of NuMA to mitotic centrosomes		Q14980	ENSG00000137497
[truncated: 718 more rows]
