# Supplementary material for: Deep Visual Proteomics defines single-cell identity and heterogeneity
Source: Nat Biotechnol. 2022 May 19;40(8):1231–40. doi: 10.1038/s41587-022-01302-5 (PMC9371970; doi:10.1038/s41587-022-01302-5)
Supplement: Supplementary file 13 — Pathway enrichment analysis results for proteins in the two highlighted heat map clusters of Fig. 5i based on a Fisher’s exact test with a Benjamini–Hochberg FDR < 0.05 [file 41587_2022_1302_MOESM13_ESM.xlsx]

## Sheet: Cluster enrichment
Cluster ID	Type	Name	P value	Enrichment	Total	In cluster	Cluster size	Ben. Ho. FDR
Cluster A	Hallmark	HALLMARK_OXIDATIVE_PHOSPHORYLATION	1.4777e-38	4.094	117	80	319	7.2409e-37
Cluster A	Reactome pathway	Mitochondrial translation elongation	2.8838e-20	5.4261	32	29	319	3.276e-17
Cluster A	Reactome pathway	Mitochondrial translation termination	1.6875e-19	5.408	31	28	319	6.39e-17
Cluster A	Reactome pathway	Mitochondrial translation initiation	1.6875e-19	5.408	31	28	319	9.585e-17
Cluster A	Reactome pathway	Mitochondrial protein import	5.67e-18	5.3681	29	26	319	1.6103e-15
Cluster A	KEGG name	Parkinson's disease	4.5391e-14	3.6352	56	34	319	1.1121e-11
Cluster A	Reactome pathway	Cristae formation	1.2989e-10	5.5883	15	14	319	2.9512e-08
Cluster A	KEGG name	Huntington's disease	3.022e-10	2.9937	64	32	319	3.7019e-08
Cluster A	Reactome pathway	Respiratory electron transport	4.8268e-10	3.3842	46	26	319	9.1387e-08
Cluster A	Hallmark	HALLMARK_FATTY_ACID_METABOLISM	6.3884e-09	2.6701	74	33	319	1.0434e-07
Cluster A	KEGG name	Alzheimer's disease	1.8652e-09	2.9447	61	30	319	1.5233e-07
Cluster A	Hallmark	HALLMARK_ADIPOGENESIS	6.3884e-09	2.6701	74	33	319	1.5652e-07
Cluster A	KEGG name	Oxidative phosphorylation	4.1531e-09	2.9937	56	28	319	2.5437e-07
Cluster A	KEGG name	Citrate cycle (TCA cycle)	6.971e-09	4.3545	22	16	319	3.4158e-07
Cluster A	KEGG name	Valine, leucine and isoleucine degradation	6.2927e-08	3.7699	27	17	319	2.5695e-06
Cluster A	Reactome pathway	Citric acid cycle (TCA cycle)	2.1129e-08	4.8648	16	13	319	3.0003e-06
Cluster A	KEGG name	Butanoate metabolism	1.3812e-07	5.4431	11	10	319	4.8341e-06
Cluster A	Reactome pathway	Branched-chain amino acid catabolism	2.5172e-06	4.6057	13	10	319	0.00025996
Cluster A	Reactome pathway	Regulation of pyruvate dehydrogenase (PDH) complex	3.43e-06	5.9875	7	7	319	0.00032471
Cluster A	Reactome pathway	Formation of ATP by chemiosmotic coupling	4.2336e-06	5.3222	9	8	319	0.00036995
Cluster A	Reactome pathway	Beta oxidation of decanoyl-CoA to octanoyl-CoA-CoA	2.0865e-05	5.9875	6	6	319	0.001693
Cluster A	Reactome pathway	Complex I biogenesis	0.00012787	2.9937	24	12	319	0.0051878
Cluster A	Reactome pathway	mitochondrial fatty acid beta-oxidation of unsaturated fatty acids	0.00012659	5.9875	5	5	319	0.005326
Cluster A	Reactome pathway	Beta oxidation of octanoyl-CoA to hexanoyl-CoA	0.00012659	5.9875	5	5	319	0.0055308
Cluster A	Reactome pathway	Beta oxidation of hexanoyl-CoA to butanoyl-CoA	0.00012659	5.9875	5	5	319	0.005752
Cluster A	KEGG name	Fatty acid metabolism	0.0003917	2.8636	23	11	319	0.0095967
Cluster A	KEGG name	Fatty acid elongation in mitochondria	0.00063432	4.9896	6	5	319	0.010361
Cluster A	KEGG name	Benzoate degradation	0.00063432	4.9896	6	5	319	0.011101
Cluster A	KEGG name	Synthesis and degradation of ketone bodies	0.00076594	5.9875	4	4	319	0.011728
Cluster A	Reactome pathway	Beta oxidation of lauroyl-CoA to decanoyl-CoA-CoA	0.00076594	5.9875	4	4	319	0.029004
Cluster A	Reactome pathway	Mitochondrial tRNA aminoacylation	0.0010223	3.9916	9	6	319	0.036291
Cluster B	Hallmark	HALLMARK_INTERFERON_GAMMA_RESPONSE	3.6837e-09	4.7355	44	18	165	1.805e-07
Cluster B	Hallmark	HALLMARK_ALLOGRAFT_REJECTION	1.5225e-06	4.426	34	13	165	3.7301e-05
Cluster B	Reactome pathway	Downstream TCR signaling	3.3489e-08	5.7879	26	13	165	3.8043e-05
Cluster B	KEGG name	ko05152	2.0952e-07	4.4522	39	15	165	5.1332e-05
Cluster B	KEGG name	Chemokine signaling pathway	5.8218e-07	5.1448	27	12	165	7.1318e-05
Cluster B	Reactome pathway	Phosphorylation of CD3 and TCR zeta chains	3.8211e-07	11.576	6	6	165	0.00014469
Cluster B	Reactome pathway	PD-1 signaling	3.8211e-07	11.576	6	6	165	0.00021704
Cluster B	KEGG name	Phagosome	3.2057e-06	3.6944	47	15	165	0.0002618
Cluster B	KEGG name	Leishmaniasis	4.7413e-06	6.6147	14	8	165	0.0002904
Cluster B	Reactome pathway	ER-Phagosome pathway	1.5225e-06	4.426	34	13	165	0.00043238
Cluster B	Reactome pathway	Neutrophil degranulation	1.9928e-06	2.2725	163	32	165	0.00045277
Cluster B	Hallmark	HALLMARK_INTERFERON_ALPHA_RESPONSE	3.5606e-05	4.7355	22	9	165	0.00058157
Cluster B	Hallmark	HALLMARK_IL6_JAK_STAT3_SIGNALING	5.6598e-05	6.9455	10	6	165	0.00069332
Cluster B	KEGG name	Viral myocarditis	1.7093e-05	5.7879	16	8	165	0.00069797
Cluster B	KEGG name	Antigen processing and presentation	1.4284e-05	5.2091	20	9	165	0.00069992
Cluster B	KEGG name	Staphylococcus aureus infection	2.9611e-05	5.4474	17	8	165	0.0010364
Cluster B	KEGG name	Systemic lupus erythematosus	3.5606e-05	4.7355	22	9	165	0.0010904
Cluster B	KEGG name	Proteasome	4.8878e-05	5.1448	18	8	165	0.0011975
Cluster B	KEGG name	Asthma	5.3859e-05	11.576	4	4	165	0.0011996
Cluster B	Hallmark	HALLMARK_APICAL_JUNCTION	0.00013521	2.7561	63	15	165	0.001325
Cluster B	KEGG name	Cell adhesion molecules (CAMs)	4.8878e-05	5.1448	18	8	165	0.0013306
Cluster B	Hallmark	HALLMARK_TNFA_SIGNALING_VIA_NFKB	0.00020908	5.7879	12	6	165	0.0017075
Cluster B	KEGG name	Shigellosis	0.00011289	4.1673	25	9	165	0.0023047
Cluster B	Reactome pathway	Regulation of RUNX2 expression and activity	1.4284e-05	5.2091	20	9	165	0.0023181
Cluster B	Reactome pathway	Activation of NF-kappaB in B cells	1.4284e-05	5.2091	20	9	165	0.0027045
Cluster B	Reactome pathway	FCERI mediated NF-kB activation	7.8762e-05	4.3409	24	9	165	0.0027113
Cluster B	Reactome pathway	Vpu mediated degradation of CD4	7.7421e-05	4.874	19	8	165	0.0027484
Cluster B	KEGG name	Regulation of actin cytoskeleton	0.00015954	2.8432	57	14	165	0.002792
Cluster B	Reactome pathway	Ubiquitin-dependent degradation of Cyclin D1	7.7421e-05	4.874	19	8	165	0.0028371
Cluster B	Reactome pathway	TNFR2 non-canonical NF-kB pathway	7.7421e-05	4.874	19	8	165	0.0029317
Cluster B	KEGG name	Leukocyte transendothelial migration	0.00015836	4.007	26	9	165	0.0029845
Cluster B	Reactome pathway	SCF-beta-TrCP mediated degradation of Emi1	7.7421e-05	4.874	19	8	165	0.0030328
Cluster B	Reactome pathway	Regulation of ornithine decarboxylase (ODC)	7.7421e-05	4.874	19	8	165	0.0031411
Cluster B	Reactome pathway	Ubiquitin Mediated Degradation of Phosphorylated Cdc25A	0.00011832	4.6303	20	8	165	0.0032003
Cluster B	Reactome pathway	NIK-->noncanonical NF-kB signaling	7.7421e-05	4.874	19	8	165	0.0032574
Cluster B	Reactome pathway	SCF(Skp2)-mediated degradation of p27/p21	0.00011832	4.6303	20	8	165	0.0032784
Cluster B	KEGG name	Intestinal immune network for IgA production	0.00024655	9.2606	5	4	165	0.0033558
Cluster B	Reactome pathway	RUNX1 regulates transcription of genes involved in differentiation of HSCs	0.00011832	4.6303	20	8	165	0.0033603
Cluster B	Reactome pathway	Hedgehog 'on' state	7.7421e-05	4.874	19	8	165	0.0033827
Cluster B	Reactome pathway	Regulation of RUNX3 expression and activity	0.00011832	4.6303	20	8	165	0.0034465
Cluster B	Reactome pathway	GLI3 is processed to GLI3R by the proteasome	7.7421e-05	4.874	19	8	165	0.003518
Cluster B	Reactome pathway	Regulation of activated PAK-2p34 by proteasome mediated degradation	0.00011832	4.6303	20	8	165	0.0035372
Cluster B	KEGG name	Graft-versus-host disease	0.00024655	9.2606	5	4	165	0.0035532
Cluster B	Reactome pathway	Hh mutants that don't undergo autocatalytic processing are degraded by ERAD	0.00011832	4.6303	20	8	165	0.0036328
Cluster B	Reactome pathway	G2/M Checkpoints	7.7421e-05	4.874	19	8	165	0.0036646
Cluster B	Reactome pathway	CDK-mediated phosphorylation and removal of Cdc6	0.00011832	4.6303	20	8	165	0.0037337
Cluster B	KEGG name	Autoimmune thyroid disease	0.00024655	9.2606	5	4	165	0.0037753
Cluster B	KEGG name	Fc gamma R-mediated phagocytosis	0.00029447	3.7208	28	9	165	0.0037972
Cluster B	Reactome pathway	FBXL7 down-regulates AURKA during mitotic entry and in early mitosis	7.7421e-05	4.874	19	8	165	0.0038239
Cluster B	Reactome pathway	Autodegradation of the E3 ubiquitin ligase COP1	0.00011832	4.6303	20	8	165	0.0038404
Cluster B	Reactome pathway	Asymmetric localization of PCP proteins	0.00011832	4.6303	20	8	165	0.0039533
Cluster B	Reactome pathway	Degradation of GLI2 by the proteasome	7.7421e-05	4.874	19	8	165	0.0039977
Cluster B	KEGG name	Allograft rejection	0.00024655	9.2606	5	4	165	0.004027
Cluster B	KEGG name	Osteoclast differentiation	0.00035577	5.3427	13	6	165	0.0041506
Cluster B	Reactome pathway	MAPK6/MAPK4 signaling	0.00015836	4.007	26	9	165	0.0041837
Cluster B	Reactome pathway	Degradation of GLI1 by the proteasome	7.7421e-05	4.874	19	8	165	0.0041881
Cluster B	KEGG name	Toll-like receptor signaling pathway	0.00040347	6.431	9	5	165	0.0042978
Cluster B	Reactome pathway	Vif-mediated degradation of APOBEC3G	0.00017526	4.4098	21	8	165	0.0043281
Cluster B	KEGG name	B cell receptor signaling pathway	0.00035577	5.3427	13	6	165	0.0043582
Cluster B	Reactome pathway	Degradation of DVL	7.7421e-05	4.874	19	8	165	0.0043975
Cluster B	Reactome pathway	Hedgehog ligand biogenesis	0.00017526	4.4098	21	8	165	0.0044243
Cluster B	KEGG name	Jak-STAT signaling pathway	0.00040347	6.431	9	5	165	0.0044932
Cluster B	Reactome pathway	Defective CFTR causes cystic fibrosis	0.00017526	4.4098	21	8	165	0.0045248
Cluster B	Reactome pathway	Degradation of AXIN	7.7421e-05	4.874	19	8	165	0.0046289
Cluster B	Reactome pathway	Generation of second messenger molecules	0.00019579	7.2348	8	5	165	0.0047323
Cluster B	Reactome pathway	Dectin-1 mediated noncanonical NF-kB signaling	7.7421e-05	4.874	19	8	165	0.0048861
Cluster B	Reactome pathway	Interleukin-1 signaling	3.5606e-05	4.7355	22	9	165	0.0050561
Cluster B	Reactome pathway	Translocation of ZAP-70 to Immunological synapse	5.3859e-05	11.576	4	4	165	0.0050987
Cluster B	Reactome pathway	CDT1 association with the CDC6:ORC:origin complex	7.7421e-05	4.874	19	8	165	0.0051735
Cluster B	Reactome pathway	Regulation of RAS by GAPs	0.00025251	4.2094	22	8	165	0.0054124
Cluster B	Reactome pathway	Cdc20:Phospho-APC/C mediated degradation of Cyclin A	7.7421e-05	4.874	19	8	165	0.0054969
Cluster B	Reactome pathway	Regulation of PTEN stability and activity	0.00025251	4.2094	22	8	165	0.0055165
Cluster B	Reactome pathway	UCH proteinases	5.3662e-05	4.5296	23	9	165	0.0055419
Cluster B	KEGG name	Rheumatoid arthritis	0.00057041	4.961	14	6	165	0.0055901
Cluster B	Reactome pathway	Oxygen-dependent proline hydroxylation of Hypoxia-inducible Factor Alpha	0.00025251	4.2094	22	8	165	0.0056246
Cluster B	Reactome pathway	Orc1 removal from chromatin	0.00025251	4.2094	22	8	165	0.0057371
Cluster B	KEGG name	Natural killer cell mediated cytotoxicity	0.00057041	4.961	14	6	165	0.005823
Cluster B	Reactome pathway	Signaling by cytosolic FGFR1 fusion mutants	0.00024655	9.2606	5	4	165	0.005835
Cluster B	Reactome pathway	Degradation of beta-catenin by the destruction complex	0.00025251	4.2094	22	8	165	0.0058542
Cluster B	Reactome pathway	Autodegradation of Cdh1 by Cdh1:APC/C	7.7421e-05	4.874	19	8	165	0.0058633
Cluster B	KEGG name	Primary immunodeficiency	0.00063401	11.576	3	3	165	0.0059743
Cluster B	Reactome pathway	CLEC7A (Dectin-1) signaling	5.3662e-05	4.5296	23	9	165	0.006096
Cluster B	KEGG name	Type I diabetes mellitus	0.00067714	7.7172	6	4	165	0.0061444
Cluster B	Reactome pathway	Cross-presentation of soluble exogenous antigens (endosomes)	4.8878e-05	5.1448	18	8	165	0.0061695
Cluster B	Reactome pathway	APC/C:Cdh1 mediated degradation of Cdc20 and other APC/C:Cdh1 targeted proteins in late mitosis/early G1	7.7421e-05	4.874	19	8	165	0.0062821
Cluster B	Reactome pathway	APC/C:Cdc20 mediated degradation of Securin	7.7421e-05	4.874	19	8	165	0.0067654
Cluster B	KEGG name	Complement and coagulation cascades	0.0011352	3.4299	27	8	165	0.0099332
Cluster B	Reactome pathway	AUF1 (hnRNP D0) binds and destabilizes mRNA	0.00048818	3.8586	24	8	165	0.010083
Cluster B	Reactome pathway	ABC-family proteins mediated transport	0.00048818	3.8586	24	8	165	0.01027
Cluster B	Reactome pathway	RHO GTPases Activate NADPH Oxidases	0.00063401	11.576	3	3	165	0.012418
Cluster B	Reactome pathway	PCP/CE pathway	0.00063401	11.576	3	3	165	0.012636
Cluster B	Reactome pathway	Interleukin-20 family signaling	0.00063401	11.576	3	3	165	0.012861
Cluster B	Reactome pathway	Signaling by SCF-KIT	0.00067714	7.7172	6	4	165	0.013038
Cluster B	Reactome pathway	Rho GTPase cycle	0.00087096	4.6303	15	6	165	0.01622
Cluster B	Reactome pathway	EPHB-mediated forward signaling	0.00087096	4.6303	15	6	165	0.01649
Cluster B	KEGG name	Pancreatic cancer	0.0028984	4.4522	13	5	165	0.024487
Cluster B	Hallmark	HALLMARK_PI3K_AKT_MTOR_SIGNALING	0.0040108	3.1166	26	7	165	0.024566
Cluster B	KEGG name	MAPK signaling pathway	0.0034786	2.8939	32	8	165	0.028408
Cluster B	GSEA oncogenic sign	RPS14_DN.V1_UP	0.00015836	4.007	26	9	165	0.02993
Cluster B	KEGG name	T cell receptor signaling pathway	0.0041284	4.1342	14	5	165	0.031608
Cluster B	Reactome pathway	Neddylation	0.001844	3.1933	29	8	165	0.03325
Cluster B	Reactome pathway	Platelet degranulation	0.0018256	2.437	57	12	165	0.03345
Cluster B	KEGG name	Neurotrophin signaling pathway	0.0049605	3.0011	27	7	165	0.036828
