# Supplementary material for: Deep Visual Proteomics defines single-cell identity and heterogeneity
Source: Nat Biotechnol. 2022 May 19;40(8):1231–40. doi: 10.1038/s41587-022-01302-5 (PMC9371970; doi:10.1038/s41587-022-01302-5)
Supplement: Supplementary file 14 — Gene set enrichment analysis of Reactome Pathways (ReactomePA) for melanoma cells of the vertical versus radial growth phase. Pathways with an FDR-adjusted P value of <0.05 are shown [file 41587_2022_1302_MOESM14_ESM.xlsx]

## Sheet: vertical vs radial growth
ID	Description	setSize	enrichmentScore	NES	pvalue	p.adjust	qvalues	rank	leading_edge	core_enrichment
R-HSA-419037	NCAM1 interactions	13	0.88391	2.13064	0.00204918	0.0418176	0.0382036	233	tags=77%, list=7%, signal=72%	1281/1280/1292/1291/1293/1284/50509/1290/1289/1282
R-HSA-8948216	Collagen chain trimerization	24	0.863477	2.3801	0.0020202	0.0418176	0.0382036	233	tags=67%, list=7%, signal=62%	7373/1281/1294/1277/1278/81578/1280/1292/1291/1293/1306/1284/50509/1290/1289/1282
R-HSA-140837	Intrinsic Pathway of Fibrin Clot Formation	11	0.855608	1.96673	0.00214592	0.0418176	0.0382036	181	tags=64%, list=6%, signal=60%	462/3827/2/5270/710/2158/2161
R-HSA-3000480	Scavenging by Class A Receptors	12	0.835567	1.97064	0.002079	0.0418176	0.0382036	233	tags=50%, list=7%, signal=47%	1281/1277/1278/1284/335/1282
R-HSA-1971475	A tetrasaccharide linker sequence is required for GAG synthesis	10	0.797091	1.79991	0.00213675	0.0418176	0.0382036	192	tags=40%, list=6%, signal=38%	633/1634/1462/63827
R-HSA-3560801	Defective B3GAT3 causes JDSSDHD	10	0.797091	1.79991	0.00213675	0.0418176	0.0382036	192	tags=40%, list=6%, signal=38%	633/1634/1462/63827
R-HSA-1566948	Elastic fibre formation	16	0.794676	1.99392	0.00204082	0.0418176	0.0382036	397	tags=69%, list=13%, signal=60%	2200/10516/7448/4053/2192/4052/11117/2199/84171/7040/2006
R-HSA-2129379	Molecules associated with elastic fibres	15	0.790238	1.96348	0.0020284	0.0418176	0.0382036	397	tags=67%, list=13%, signal=59%	2200/10516/7448/4053/2192/4052/11117/2199/7040/2006
R-HSA-198933	Immunoregulatory interactions between a Lymphoid and a non-Lymphoid cell	15	0.788413	1.95894	0.0020284	0.0418176	0.0382036	47	tags=27%, list=1%, signal=26%	1281/1277/1278/1280
R-HSA-1442490	Collagen degradation	25	0.788319	2.21211	0.00199203	0.0418176	0.0382036	233	tags=60%, list=7%, signal=56%	7373/1281/1294/1277/1278/1280/1292/1291/1293/1306/1284/50509/1290/1289/1282
R-HSA-3560782	Diseases associated with glycosaminoglycan metabolism	16	0.784721	1.96894	0.00204082	0.0418176	0.0382036	192	tags=50%, list=6%, signal=47%	633/5549/1634/4060/4969/1462/2331/63827
R-HSA-1650814	Collagen biosynthesis and modifying enzymes	32	0.774436	2.31008	0.00197239	0.0418176	0.0382036	233	tags=50%, list=7%, signal=47%	7373/1281/1294/1277/1278/81578/1280/1292/1291/1293/1306/1284/50509/1290/1289/1282
R-HSA-140877	Formation of Fibrin Clot (Clotting Cascade)	16	0.767241	1.92508	0.00204082	0.0418176	0.0382036	411	tags=69%, list=13%, signal=60%	462/3827/2244/10544/2/5270/710/2158/2161/2243/2147
R-HSA-2022090	Assembly of collagen fibrils and other multimeric structures	31	0.764462	2.25007	0.00198807	0.0418176	0.0382036	349	tags=58%, list=11%, signal=52%	7373/1281/1294/1277/1278/1280/1292/1291/1293/1306/1284/50509/1290/1289/1282/84171/3691/80781
R-HSA-3000178	ECM proteoglycans	38	0.754806	2.32715	0.00199601	0.0418176	0.0382036	235	tags=58%, list=7%, signal=54%	633/1281/1277/1634/1278/4060/1280/1292/1291/1462/1293/1284/3913/3915/2331/7448/50509/63827/1290/1289/1282/3912
R-HSA-216083	Integrin cell surface interactions	41	0.744137	2.30831	0.00200803	0.0418176	0.0382036	233	tags=41%, list=7%, signal=39%	2200/1281/1294/1277/1278/4060/1280/1292/1291/1293/1284/2244/7448/50509/1290/1289/1282
R-HSA-375165	NCAM signaling for neurite out-growth	25	0.725173	2.03492	0.00199203	0.0418176	0.0382036	233	tags=44%, list=7%, signal=41%	1281/1280/1292/1291/1293/1284/3265/50509/1290/1289/1282
R-HSA-8874081	MET activates PTK2 signaling	23	0.713256	1.94389	0.00205761	0.0418176	0.0382036	329	tags=48%, list=10%, signal=43%	1281/1277/1278/1280/3913/3915/50509/1290/1289/3912/3908
R-HSA-1474290	Collagen formation	42	0.697631	2.17981	0.00196464	0.0418176	0.0382036	349	tags=45%, list=11%, signal=41%	7373/1281/1294/1277/1278/81578/1280/1292/1291/1293/1306/1284/50509/1290/1289/1282/84171/3691/80781
R-HSA-1474228	Degradation of the extracellular matrix	52	0.693499	2.25815	0.00200401	0.0418176	0.0382036	235	tags=44%, list=7%, signal=42%	2200/7373/1281/1294/1277/1634/1278/1280/1292/1291/1293/1306/1284/3915/4811/50509/2/63827/1290/5340/1289/1282/3912
R-HSA-3000171	Non-integrin membrane-ECM interactions	35	0.666507	2.01579	0.00200401	0.0418176	0.0382036	355	tags=49%, list=11%, signal=44%	1281/1277/1278/7276/1280/1284/3913/3915/7448/50509/1290/1289/1282/3912/3691/3908/7040
R-HSA-186797	Signaling by PDGF	29	0.660102	1.91635	0.00198807	0.0418176	0.0382036	233	tags=41%, list=7%, signal=39%	1281/1280/1292/1291/1293/1284/3265/50509/1290/5340/1289/1282
R-HSA-1474244	Extracellular matrix organization	109	0.657534	2.45083	0.0018315	0.0418176	0.0382036	397	tags=43%, list=13%, signal=39%	2200/7373/633/1281/1294/10516/1277/1634/1278/81578/4060/7276/1280/1292/1291/1462/1293/1306/1284/3913/3915/2331/2244/7448/4053/22795/4811/2192/4052/50509/2/11117/2199/63827/1290/5340/1289/1282/3912/84171/3691/3908/80781/7040/5654/2243/2006
R-HSA-381426	Regulation of Insulin-like Growth Factor (IGF) transport and uptake by Insulin-like Growth Factor Binding Proteins (IGFBPs)	43	0.656379	2.05955	0.00198413	0.0418176	0.0382036	451	tags=49%, list=14%, signal=42%	2200/462/4240/3827/1462/213/3913/3915/197/4052/5265/7018/5340/335/3912/2243/2147/336/1356/718/3371
R-HSA-8957275	Post-translational protein phosphorylation	40	0.653972	2.02044	0.00201207	0.0418176	0.0382036	451	tags=48%, list=14%, signal=41%	2200/462/4240/3827/1462/213/3913/3915/197/4052/5265/7018/335/3912/2243/336/1356/718/3371
R-HSA-446728	Cell junction organization	27	0.637024	1.82146	0.00200401	0.0418176	0.0382036	302	tags=30%, list=10%, signal=27%	5818/3728/3861/3852/10979/2318/6251/3691
R-HSA-72163	mRNA Splicing - Major Pathway	117	0.596771	2.24701	0.00185529	0.0418176	0.0382036	690	tags=63%, list=22%, signal=51%	84991/10772/57819/11100/8189/5431/9129/51639/8683/24148/11157/22938/10946/6627/5440/51645/10594/11051/81608/6428/3191/3188/3184/27258/10949/8175/9879/10421/3178/55749/3187/4809/6636/6629/6434/6426/3192/22827/29894/9092/10465/23450/6635/27339/7536/6427/3183/220988/11338/51691/23517/23524/10236/1665/23451/10992/22826/3190/51692/27316/6625/6634/9716/3181/79869/6431/6432/10713/4670/6632/1994/23020/57…
R-HSA-72172	mRNA Splicing	117	0.596771	2.24701	0.00185529	0.0418176	0.0382036	690	tags=63%, list=22%, signal=51%	84991/10772/57819/11100/8189/5431/9129/51639/8683/24148/11157/22938/10946/6627/5440/51645/10594/11051/81608/6428/3191/3188/3184/27258/10949/8175/9879/10421/3178/55749/3187/4809/6636/6629/6434/6426/3192/22827/29894/9092/10465/23450/6635/27339/7536/6427/3183/220988/11338/51691/23517/23524/10236/1665/23451/10992/22826/3190/51692/27316/6625/6634/9716/3181/79869/6431/6432/10713/4670/6632/1994/23020/57…
R-HSA-72203	Processing of Capped Intron-Containing Pre-mRNA	147	0.53979	2.08247	0.0018622	0.0418176	0.0382036	786	tags=60%, list=25%, signal=47%	84991/56339/10772/57819/11100/8189/5431/9129/51639/8683/24148/11157/22938/10946/6627/5440/51645/10594/11051/81608/6428/3191/3188/348995/3184/27258/10949/8175/23225/9879/10421/3178/55749/3187/4809/6636/6629/6434/6426/3192/22827/29894/9092/10465/23450/6635/27339/7536/6427/3183/220988/11338/51691/23517/23524/10236/1665/23451/10992/22826/3190/51692/27316/6625/6634/9716/3181/79869/6431/6432/10713/4670…
R-HSA-8953854	Metabolism of RNA	387	0.34548	1.45877	0.00183824	0.0418176	0.0382036	819	tags=37%, list=26%, signal=31%	84991/56339/25929/96764/10772/57819/11100/8189/5431/27042/9129/10813/51637/51639/8683/24148/11157/65083/10436/22938/10946/5394/23160/6627/5440/51645/10594/11051/81608/6428/3191/23049/6168/112858/3188/348995/1022/3184/27258/10949/84135/8175/23225/9879/10421/1454/3178/55749/3187/4809/6636/6629/6434/5822/6426/118460/54881/3192/22827/29894/9092/1974/10465/23450/6635/6232/54512/9790/27339/7536/6427/68…
R-HSA-382551	Transport of small molecules	160	-0.364031	-1.45104	0.0021978	0.0418176	0.0382036	430	tags=20%, list=14%, signal=18%	3043/1968/5696/114757/9550/51606/528/9114/51393/563/55970/57130/5715/94015/10613/535/7037/90550/91289/347734/1211/3040/9296/6513/5002/1173/682/5304/483/161/6509/8140
R-HSA-6811442	Intra-Golgi and retrograde Golgi-to-ER traffic	67	-0.472837	-1.62526	0.00204082	0.0418176	0.0382036	577	tags=33%, list=18%, signal=27%	3799/8775/26958/84617/10959/347733/11316/7846/400/3482/381/1781/25782/22931/51807/10121/3831/9265/84364/10381/6836/11258
R-HSA-8856688	Golgi-to-ER retrograde transport	58	-0.502478	-1.69929	0.00196078	0.0418176	0.0382036	577	tags=33%, list=18%, signal=27%	3799/8775/26958/84617/10959/347733/11316/7846/381/1781/25782/22931/51807/10121/3831/84364/10381/6836/11258
R-HSA-2132295	MHC class II antigen presentation	57	-0.538064	-1.80215	0.00199601	0.0418176	0.0382036	222	tags=30%, list=7%, signal=28%	3799/84617/347733/7846/1781/972/51807/10121/3831/1211/1173/161/6712/10381/8905/1508/11258
R-HSA-6811434	COPI-dependent Golgi-to-ER retrograde traffic	39	-0.587411	-1.84922	0.00202429	0.0418176	0.0382036	992	tags=56%, list=31%, signal=39%	10382/372/10972/10376/54732/7280/10383/9276/3799/8775/26958/84617/10959/347733/11316/7846/381/51807/3831/84364/10381/6836
R-HSA-909733	Interferon alpha/beta signaling	21	-0.706575	-1.94391	0.00193424	0.0418176	0.0382036	635	tags=52%, list=20%, signal=42%	2634/3430/6772/10379/6773/5770/5696/4940/4600/5781/4599
R-HSA-6811558	PI5P, PP2A and IER3 Regulate PI3K/AKT Signaling	15	-0.716151	-1.76957	0.00196464	0.0418176	0.0382036	598	tags=40%, list=19%, signal=33%	5594/5528/391/5305/5781/5293
