# Supplementary material for: Deep Visual Proteomics defines single-cell identity and heterogeneity
Source: Nat Biotechnol. 2022 May 19;40(8):1231–40. doi: 10.1038/s41587-022-01302-5 (PMC9371970; doi:10.1038/s41587-022-01302-5)
Supplement: Supplementary file 15 — Links to open-source repositories [file 41587_2022_1302_MOESM15_ESM.xlsx]

## Sheet: Sheet1
CIDRE for image illumination correction, Open-source code in Matlab, Java (Fiji plugin) and compiled.	https://www.github.com/smithk/cidre/ https://bit.ly/3mJDQlR
Advanced Cell Classifier (ACC) software for single cell phenotypic profiling. Webpage for the project with links to open-source code, compiled binaries, documentation and paper	http://www.cellclassifier.org/.
Open-source code in Matlab and compiled.	https://bitbucket.org/biomag/advanced-cell-classifier.git http://www.cellclassifier.org/download/ https://bit.ly/2YzUTiB
CAMI for single cell isolation	https://bit.ly/2YCjcM6
nucleAIzer for deep learning single cell segmentation Online version for testing	http://nucleaizer.org/
Open-source code	https://github.com/spreka/biomagdsb
AnnotatorJ for creating single cell training set Open-source code (ImageJ/Fiji plugin), update site and compiled	https://github.com/spreka/annotatorj
